# Supplementary material for: Analysis of the Rdr1 gene family in different Rosaceae genomes reveals an origin of an R-gene cluster after the split of Rubeae within the Rosoideae subfamily
Source: PLoS One. 2020 Jan 23;15(1):e0227428. doi: 10.1371/journal.pone.0227428 (PMC6977733; doi:10.1371/journal.pone.0227428)
Supplement: S1 Table — (XLSX) [file pone.0227428.s004.xlsx]

## Sheet: Cluster 1
Description	HapOB2 (1)	HapOB1 (2)	Fragaria vesca (3)	Rubus occidentalis (4)	Malus domestica (5)		Prunus persica (6)
Spliceosome-associated protein 130 B	RC1G0432500	RchiOBHm_Chr1g0365341	FvH4_7g20980.1	Ro07_G18800	MD01G1119800	MD07G1189000	Prupe.2G226500.1
Dirigent protein 25	RC1G0432600	RchiOBHm_Chr1g0365381	FvH4_7g20990.1	Ro07_G18795 / Ro07_G18796	MD01G1120000	MD07G1189100	Prupe.2G226600.1
Dirigent protein 9	RC1G0432700	RchiOBHm_Chr1g0365391	FvH4_7g21000.1	Ro07_G18796	MD01G1119900	MD07G1189200	Prupe.2G226700.1
Dirigent protein 25	RC1G0432800	RchiOBHm_Chr1g0365401	FvH4_7g21010.1	Ro07_G18795	MD01G1120000	MD07G1189300	Prupe.2G226900.1
Protein LONGIFOLIA 1	RC1G0432900	RchiOBHm_Chr1g0365411	FvH4_7g21020.1	Ro07_G18794	MD01G1120200	MD07G1189400	Prupe.2G227000.1
Pentatricopeptide repeat-containing protein At1g09190	RC1G0433000	RchiOBHm_Chr1g0365421	-	Ro01_G29578	-	-	-
Glutathione S-transferase DHAR2	RC1G0433100	RchiOBHm_Chr1g0365431	FvH4_7g19940.1	Ro07_G18793	MD01G1120300	MD07G1189500	Prupe.2G227100.1
RNA-directed RNA polymerase L	RC1G0433200	RchiOBHm_Chr1g0365441	FvH4_7g21050.1	Ro07_G18792	MD01G1120400	MD07G1189600	Prupe.2G227200.1 / Prupe.2G227300.1
Protein WUSCHEL	RC1G0433300	RchiOBHm_Chr1g0365451	-	-			-
Glutamine--fructose-6-phosphate aminotransferase [isomerizing]	RC1G0433400	-	-	-			-
Cluster 1	OB2-C	OB1-B	F.ve-1	No gene	No gene	No gene	No gene
	OB2-D	OB1-C	F.ve-2
	OB2-E	OB1-D	F.ve-3
	OB2-F		F.ve-4
	OB2-G		F.ve-5
	OB2-H		F.ve-6
			F.ve-7
Probable sulfate transporter 4.2	RC1G0435300	RchiOBHm_Chr1g0365661	FvH4_7g21210.1	Ro07_G18791		MD07G1189900	Prupe.2G227400.1
Metal tolerance protein 5	RC1G0435400	RchiOBHm_Chr1g0365671	FvH4_7g21220.1	Ro07_G18790	MD01G1120600	MD07G1190000	Prupe.2G227500.1
			F.ve-8
Beta-hexosaminidase 1	RC1G0435500	RchiOBHm_Chr1g0365681	FvH4_7g21240.1	Ro07_G18789	MD01G1120700	MD07G1190100	Prupe.2G228000.1
Protein-tyrosine-phosphatase MKP1	RC1G0435600	RchiOBHm_Chr1g0365691	FvH4_7g21250.1	Ro07_G18788	MD01G1120800	MD07G1190200	Prupe.2G228100.1
Protein WUSCHEL	RC1G0435700	-	-	-		-	-
Glutamate 5-kinase	RC1G0435800	RchiOBHm_Chr1g0365711	FvH4_7g21280.1 --> FvH4_7g21340.1 (gene in tandem)	Prupe.2G228400.1 / Prupe.2G228600.1 / Prupe.2G228800.1		nothing on MD01	MD07G1190300 / MD07G1190400 / MD07G1190500 / MD07G1190600
Eukaryotic translation initiation factor 2-alpha kinase 1	RC1G0435900	RchiOBHm_Chr1g0365721	FvH4_7g21280.1 --> FvH4_7g21340.1 (gene in tandem)
NA	RC1G0436000	RchiOBHm_Chr1g0365731	FvH4_7g21280.1 --> FvH4_7g21340.1 (gene in tandem)
TIR-NBS-LRR	Syntenic genes
(1) Reference from Hibrand-Saint Oyant et al (2018), accessible online: https://www.rosaceae.org/jbrowse/index.html?data=data/rosa/rchinensis_v1.0
(2) Reference from Raymond et al (2018), accessible online: https://www.rosaceae.org/jbrowse/index.html?data=data/rosa/rchinensis_v2.0
(3) Reference fromEdger et al (2017) , accessible online: https://www.rosaceae.org/jbrowse/index.html?data=data/fragaria/fvesca_v4.0.a1
(4) Reference from VanBuren et al (2018), accessible online: https://www.rosaceae.org/jbrowse/index.html?data=data/rubus/roccidentalis_v3.0
(5) Reference from Verde et al (2017), accessible online: https://www.rosaceae.org/jbrowse/index.html?data=data/prunus/ppersica_v2.0.a1
(6) Reference from Daccord et al (2017), accessible online: https://www.rosaceae.org/jbrowse/index.html?data=data/malus/mdomestica_gddh13_v1.1

## Sheet: Cluster 2
Description	R. chinensis HapOB2 (1)	R. chinensis HapOB1 (2)	Fragaria vesca (3)	Rubus occidentalis (4)	Malus domestica (5)		Prunus persica (6)
U-box domain-containing protein 43	RC1G0577900	RchiOBHm_Chr1g0381931	FvH4_7g32250.1	Ro07_G34783	MD01G1085600	MD07G1295700	Prupe.2G315200.1
MAG2-interacting protein 2	RC1G0578100	RchiOBHm_Chr1g0381961	FvH4_7g32380.1	Ro07_G06900	MD01G1225300	MD07G1295800	Prupe.2G315300.1
Molybdate-anion transporter	RC1G0578200	RchiOBHm_Chr1g0381971	FvH4_7g32400.1	Ro07_G06901	MD01G1225400	MD07G1295900	Prupe.2G315500.1
Rhodanese-like domain-containing protein 14, chloroplastic	RC1G0578300	RchiOBHm_Chr1g0381981	FvH4_7g32420.1	Ro07_G06903	MD01G1225500	MD07G1296000	Prupe.2G315600.1
Vacuolar protein sorting-associated protein 26A	RC1G0578400	RchiOBHm_Chr1g0381991	FvH4_7g32410.1	Ro07_G06902	MD01G1225600	MD07G1296100	Prupe.2G315700.1
B3 domain-containing protein At1g49475	RC1G0578500	RchiOBHm_Chr1g0382001	FvH4_7g32430.1 / FvH4_7g32450.1	Ro07_G06905	No gene	No gene	No gene
B3 domain-containing protein Os01g0723500	RC1G0578600	RchiOBHm_Chr1g0382011
NADH-ubiquinone oxidoreductase chain 6	RC1G0578700	-	-	-
Probable WRKY transcription factor 19	RC1G0578800	RchiOBHm_Chr1g0382021		No gene
Cluster 2	OB2-J	OB1-E	F.ve-10
	OB2-K	OB1-F	F.ve-11
	OB2-L		F.ve-12
	OB2-M		F.ve-13
	OB2-N
	OB2-O
	OB2-P
	OB2-Q
	OB2-R
	OB2-S
	RC1G0435100	-	-	-	-	-	-
AAA-ATPase	RC1G0581800	RchiOBHm_Chr1g0382341	FvH4_7g32500.1	Ro07_G06906	MD01G1225700	MD07G1296200	Prupe.2G315800.1
ATPase family AAA domain-containing protein	RC1G0581900	RchiOBHm_Chr1g0382351	FvH4_7g32510.1	Ro07_G06907	MD01G1225800	MD07G1296300	Prupe.2G315900.1
Metal-nicotianamine transporter YSL3	RC1G0582000	RchiOBHm_Chr1g0382351	FvH4_7g32520.1	Ro07_G34784	MD01G1225900	MD07G1296400	Prupe.2G316000.1
GTPase-activating protein	RC1G0582100	RchiOBHm_Chr1g0382381	FvH4_7g32540.1	Ro07_G34784	MD01G1226100	MD07G1296600	Prupe.2G316200.1
Probable 6-phosphogluconolactonase 4, chloroplastic	RC1G0582200	RchiOBHm_Chr1g0382391	FvH4_7g32550.1	Ro07_G06910	MD01G1226300	MD07G1296700	Prupe.2G316300.1
Ubiquitin-60S ribosomal protein L40	RC1G0582300	RchiOBHm_Chr1g0382401	FvH4_3g15350.1	Ro07_G06911	MD01G1226400	MD07G1296800	Prupe.2G316400.1
Pyridoxal reductase, chloroplastic	RC1G0582400	RchiOBHm_Chr1g0382411	FvH4_7g32560.1	Ro07_G06912	-	MD07G1296900	Prupe.2G316500.1
Homeobox-leucine zipper protein ATHB-7	RC1G0582600	RchiOBHm_Chr1g0382431	FvH4_7g32570.1	Ro07_G06913	MD01G1226600	MD07G1297100	Prupe.2G316600.1
1,3-beta-glucan synthase component bgs2	RC1G0582800	RchiOBHm_Chr1g0382461	FvH4_7g32590.1	Ro07_G06914	MD01G1227000	MD07G1297300	Prupe.2G316900.1
TIR-NBS-LRR	Syntenic genes
(1) Reference from Hibrand-Saint Oyant et al (2018), accessible online: https://www.rosaceae.org/jbrowse/index.html?data=data/rosa/rchinensis_v1.0
(2) Reference from Raymond et al (2018), accessible online: https://www.rosaceae.org/jbrowse/index.html?data=data/rosa/rchinensis_v2.0
(3) Reference fromEdger et al (2017) , accessible online: https://www.rosaceae.org/jbrowse/index.html?data=data/fragaria/fvesca_v4.0.a1
(4) Reference from VanBuren et al (2018), accessible online: https://www.rosaceae.org/jbrowse/index.html?data=data/rubus/roccidentalis_v3.0
(5) Reference from Verde et al (2017), accessible online: https://www.rosaceae.org/jbrowse/index.html?data=data/prunus/ppersica_v2.0.a1
(6) Reference from Daccord et al (2017), accessible online: https://www.rosaceae.org/jbrowse/index.html?data=data/malus/mdomestica_gddh13_v1.1
