# Supplementary material for: Analysis of the Rdr1 gene family in different Rosaceae genomes reveals an origin of an R-gene cluster after the split of Rubeae within the Rosoideae subfamily
Source: PLoS One. 2020 Jan 23;15(1):e0227428. doi: 10.1371/journal.pone.0227428 (PMC6977733; doi:10.1371/journal.pone.0227428)
Supplement: S1 Dataset — (TXT) [file pone.0227428.s006.txt]

Datafile_S1: Sequences of all Rdr1 homologs

>R.mu-A
ATGGAGTTGAGCACCCAAGTTGGAGCCTCATCGGGTTCAGCTTTCCCGTGGAAATACGACGTGTTTTTGAGCTTCCGAGGTGAAGACACACGCAAGGGCTTCACAGGCTACTTATACCACGAGTTGCAGCGGCGAGGAATCAGGACTTTCAGGGACGATCCACAACTTGAAAGAGGCACTGCCATCTCTCCGAAGCTCCACACAGCAATAGAGCAATCGAGGTTTGCGATTGTTGTTCTTTCGCCAAACTATGCTTCTTCCACATGGTGCTTGCTTGAACTGTCTAAGATTCTTGAATGCATGGAGGAGAGGGGGACAATTCTGCCAATCTTTTATGAGGTGGATCCCTCTCATGTGAGACATCAAAGGGGCAGCTTTGCTGAAGCGTTCCAAGAACATGAAGAGAAGCTTGGGCAAGGTAATAAGGAGGTGGAAGGGTGGAGAGATGCTTTAACCAAAGCGGCCAGTCTCGCTGGATGGACTTCAAAGGATTATAGGTAAGATCAAATGTGTCATTCGATAACGTACTTTAATGTTTGAATCCTCGTGAGTATTGAAACTTCAAAAATGTTAGCTTAAAGGCTTTCACACATTATGCCATGCACATTGAACTAATTGGATGACTCACATATGAAGTTTCAATACTCTATAGGAGCATAGAATGCCACTTTATTATTGCGGTTCAGTTCTATCTTACAAGGGAACTTTATATTCAATATGTTCATCTATTCAGCATGTATTTGTTATATTCTTGTTGTAGGTACGAAACACAGCTTATCAGAGAGATTGTGCAGGCACTGTGGAGCAAAGTGCATCCTAGTCTCACTGTATTTGGTTCCTCAGAGAAGTTATTTGGAATGGATTCTAAGCTGGAGGAGATAGATGTTCTTTTAGATAAAGAAGCAAATGATGTTCGCTTTATAGGGATATGGGGGATGGGTGGTATCGGTAAAACAACCTTTGCCAGACTAGTTTACCAGAAAATCTCTCATCAATTTGAAGTTTGCATCTTTCTTGCTAATGTCAGACAGGTTTCCGCAACCCATGGTCTAGTTTGTCTACAAAACCAGATTCTTTCCCAAATCTTGAAGGAAGGAAATGATCATGTATGGGATGTTTATAGTGGAATCACTATGATAAAGAGATGTTTTTGTAATAAAGCAGTACTTCTAGTTCTTGACGATGTGGATCAATCAGAGCAACTAGAACACTTGGCGGGAGAAAAAGACTGCTTTGGTTTAAGGAGTAGAATCATCATTACAACTAGAGATCGACATGTACTAGTCACACATGATATAGAAAAACCATATGAGTTGAAGACATTAGGAGAAGATGAAGCTCTTCAGCTGTTTAGTTGGAAAGCCTTTAGGAAACATGAGCCTGAAGAAGATTATGCAAAACAGTCTAAGAATTTTGTTAGGTATGCTGGAGGTCTTCCCTTAGCTCTTAAAATTTTGGGGTCTTTCTTGTACAAAAGAAGTTTAGATTCATGGAGTTCTGCATTTCAAGAACTAAAACAAACTCCCAACCCAAAAGTTTTTGAAATACTGAAAATAAGTTTTGATGGACTTCATGAGATGGAGAAGAAAATTTTTCTGGACATTGCTTGTTTCCCCAGGCTGTATGGCAATGAGTCTATGATTGAACAAGCATACAGTTCCGAGTTTTTCTCTCGTATTGCAATAGAGGTTCTTGTTGAGAAATCTCTCTTAACTATTTCATTTGGGAACCACGTATATATGCATGACTTGATACAAGAAATGGGACGTAGAATTGTTCGTCAAGAGAATGAAGAGCCTGGTGGACGCAGTCGGTTGTGGCTTCGCAACGACATTTTTCATGTATTCACAGAGAATACGGTAAGATTTTAAACAAATTGAATTACCAAGCTTGGATAGCACTGTCATTTCATTTGACATGAAACATACTTAATTCTGGAATTGACTTATCTGTTTCTTTCAATTATTAGGGAACAGAAGTCACTGAAAGCATATTCTTACACTTGGATAAATTAGAAGAGGCAGATTGGAATCTTGAAGCCTTCTCTAAAATGTGTAAACTGAGGTTGCTCTACATTCATAATTTGAGGCTTTCTCTTGGCCCCAAATATCTTCCTAATGCCTTGAGGTTTCTGAAATGGAGTTGGTATCCTTCAAAATATCTCCCACCCGGTTTTGAACCAGCTGAACTTGCTGAACTCAGTTTGCCCTATAGCAATATTGATCACCTCTGGAATGGAATAAAAGTAAGTTATTGAATATCTGCTATTGCACAAATACAATTAAATCTTAAAGTTCATGCATGGAAGCTAATTATTCTACCATTCTTCATGTTTTCTACAGTACTTGGGCAAGTTGAAATCCATCGATCTTAGTTACTCCATAAACTTGAGAAGGACTCCAGATTTCACAGGTATTCCAAATCTTGAGAAGTTGATTCTTGAAGGTTGTACCAATTTAGTTGAGATTCATCCATCCATTGCATTGCTGAAGAGACTCAGAATTTGGAATTTAAGAAACTGCACAAGTATTAAGAGTCTACCAAGTGAAGTGAATATGGAGTTTCTTGAAACATTTGATGTATCTGGCTGCTCAAAACTGAAAATGATTCCAGAATTTGTGGGGCAAACAAAAAGATTATCAAAGTTTTGTTTGGGTGGGACTGCTGTTGAGAAACTGCCTTCATCAATTGAGCTCTTGCCTGAGAGTTTGGTGGAGCTTGATTTGAATGGAACTGTTATAAGAGAGCAGCCACACTCCCTTTTTCTTAAGCAGAATCTCATAGTATCTTCTTTTGGCTCATTTCGAAGAAAGAGTCCTCAGCCTTTGATTCCTCTGATAGCTTCCTTGAAGCATTTATCTTTTTTGACGACATTAAAGCTGAATGACTGTAATCTCTGTGAAGGAGAAATTCCCAATGATATTGGTTCACTGTCCTCCTTGGAGAAGTTGGAACTCAGAGGAAACAATTTTGTTAGCCTCCCTGCAAGCATTCATTTGCTTTCTAAGCTTTATTTTATTAATGTGGAGAATTGCAAAAGGCTTCAACAATTGCCGGAACTTCCGGCAAGGCAGAGTTTAAGGGTGACAACCAACAATTGTACTTCCTTACAAGTGTTTCCAGATCCACAAGTGTTTCCAGAACCACCAAATTTGAGCACACCATGGAATTTTAGCCTCATTTCCGTCAATTGCTTGAGTGCGGTCGGTAATCAAGATGCTAGTTATTTTATATATTCAGTGCTAAAGCGGTGGATTGAGCAGGGAAACCATCGCTCTTTTGAGTTTTTTAAATATATAATTCCTGGAAGTGAAATTCCAGATTGGTTCAATAATCAAAGTGTGGGAGACTCGGTAACTGAGAAGTTACCTTCGGATGAGTGTAATAGCAAGTGGATTGGGTTTGCTGTGTGTGCTCTAATTGTACCTCCGTCTGCCGTTCCTGATGAAATAAAAGTTTTTTGTTCTTGGAACGCGTACGGTACTGGTCTGATAGGTACTGGTACTGGTAGCTGGTTAAAACAAATTGTTTCAGGTCACCTTTTCTTAGCTGTTTTGGCCAGTCCTTCCCGGCGGAAACCTCCTGAGAACTGTCTGGAGGTTAAGTTTGTCTTCAAAGTCGATCCATGCTCACATTTAAAGAAATGTGGGGCCCGTGCACTGTACGAGCACGACATGGAAGAGCTGATCAGTAAAATGAACCAATCCAAGAGCAGCATTTCTCTTTACCCGGGTATGGATGAACAAGAAGGTGCCATGGTTAAGGCAACACTAGGCAGCAACAAGCGGAAGTGGTGCTCTGACGACGAATACTACTCCGCAGAAGAATGA
>R.mu-B
ATGGCATTGAGCACCCAAGTTAGAGCCTCATCGGGTTCAGCTTTCCCATGGAAATACGACGTGTTTTTGAGCTTCCGAGGTGAAGACACCCGCAAGGGCTTCACAGGCTTCTTATACCACGAGTTGCAGCGGCAAGGAATCAGGACTTTCAGGGACGATCCACAACTTGAAAGAGGCACAGTCATCTCTCCGGAGCTCCTCACAGCAATCGAGCAATCGAGGTTTGCGATCGTTGTTCTCTCGCCAAACTCTGCTTCTTCTACATGGTGCTTGCTTGAACTGTCTAAAATTCTTGAATGCATGGAGGAGAGGGGGACAATTCTGCCAATCTTTTATGAGGTGGATCCCTCTCATGTGAGACATCAAAGAGGCAGCTTTGCTGAAGCGTTTCAAGAACATGAAGAGAAGTTTGGGGTAGGTAATAAGAAGGTGGAAGGGTGGAGAGATGCTTTAACCAAAGTGGCCAGTCTCGCCGGATGGACTTCCAAAGATTAAATGACACAGAAATAACGTACTTTAATGTTTGATTGCTCTTGAGTTTTGAAATTTCAAAATATGAGCTTCGATTAGTGAATGCTTACACACACACAGCCTATGCCGTGCACATTGAAGTATTGAACCAATTGGATGCCTCAAATCTTTGAAGTTTTACTCTGTAGGGGCATTGAATGCCCACTTTATTATTGCTGTTTAGTTATATCTTAAAGTGAACTTTATATTCAATATGTTCATATATTCAGCATGAGAATTGTATATTCTTGTTGTAGGTATGAAAAAGAGCTTATCAGAGAGATTGTGCAAGCACTGTGGAGCAAAGTGCATCCTAGTCTCACTGTATTTGGTTCATCAGAGAAGTTAGTCGGAATGCATACTAAGCTGGAGGAAATAGATGTTCTTTTAGATATAGAAGCAAGTGATGTTCGCTTTATAGGGATATGGGGGATGGGTGGGTTGGGTAAGACAACCCTTGCTAGACTAGTTTATGAGAAAATCTCTCATCAATTTGAAGTTTGCGTCTTTCTTACTAATGTCAGAGAGGTTTCCGCAACCCATGGTCTAGTTTATCTACAAAAACAAATTCTTTCTCACATCTTGAAGGAAGAAAATGCTCAAGTATGGAATGTTTATAGTGGAATCACTATGATAAAGAGATGTTTTTGTAATAAAGCAGTTCTTCTAGTTCTTGACGATGTTGATCAATCAGAGCAACTGGAACACTTGGCGGGAGAAAAAGACTGGTTTGGTTTAAGAAGCAGAATCATCTTTACAACTAGAAACCAGCGTGTACTAGTCACACATGGTGTAGAAAAACCATATGAGTTGAAGGGATTAAACAATGCTGAAGCTCTACAGCTCTTTAGTTGGAAAGCCTTTAGGAAATGTGAGCCTGAAGAAGATTATGCAGAACTGTGTAAGAGTTTTGTTATGCATGCTGGAGGTCTTCCCTTAGCTCTTAAAACTTTGGGGTCTTTCTTGTACAAAAGAAGTCCAGATGCATGGAATTCTGCATTGGCAAAACTACGGAATACTCCAGACAAAACAGTTTTTGATATGCTAAAAGTGAGTTATGATGGACTTGATGAGATGGAGAAGAAAATTTTTCTGGACATCGCATGTTTTTCTTCGCAATGTCAAGCCAAGTTTATTATTGAACTACTATACAGTTATGACGTTTGCATTGGTATTGCAATAGAAGTTCTTGTTGAGAGATCTCTCGTAACTATTTCATCAAATAATGAAATAGGTATGCATGATTTGATACGAGAAATGGGATGTGAAATTGTTCGACAACAGTCTCCTGAAGAGCCTGGTGGATGCAGTCGGTTGTGGCTTCGCAATGACATTTTTCATGTATTCACAAAGAATACGGTAAGAATTTAAACAAATTGAATTGCCAAGCTTGAATAGCACTGTCCATTTTATTTAACATGAAACATACTTAATCCTGGAATTGACATATCTGTTACTTTCAATTATTAGGGAACAGAAGCCATTGAAGGCATATTCTTACATTTACATAAATTAGAAGGGGCAGATTGGAATCCTGAAGCCTTCTCTAAAATGTGTAATCTGAAGCTGCTCTACATTCATAATTTGAGGCTTTCTCTTGGCCCAAAATCTCTTCCTGATGCCTTGAGAATTCTGAAATGGAGTTGGTATCCTTTAAAATCTCTCCCACCAGGTTTTCAACCAGATGAACTTACTGAACTTAGTTTCGTTCATAGCAATATTGATCACCTCTGGAATGGAATAAAAGTAAGTTATTGAATATCTGCTATTACACAAATACGATCAAATTTTAAAGTTCATGCATGGAAGCTGATTGTTCTCATGTTTTCTACAGTACTTGGGCAATTTGAAATCCATCGTTCTTAGTTACTCCATAAACTTGATAAGGACTCCAGATTTCACAGGTATTCCAAATCTTGAGAAGTTGGTTCTTGAAGGTTGTACCAATCTAGTTAAGATTCATCCATCCATTGCATTGCTCAAGAGACTCAAAATTTGGAATTTTAGAAACTGCAAGAGTATTAAGACTCTACCAAGTGAAGTAAATATGGAGTTTCTTGAAACATTTGATGTATCTGGCTGCTCAAAATTGAAAATGATTCCAGAATTTGTGGGGCAAACGAAAAGATTATCAAAGCTTTGTTTAGGTGGGACTGCTGTTGAGAAACTGCCTTCATCAATTGAGCACTTGAGTGAGAGTTTGGTGGGGCTTGATTTGAGTGGAATTGTTATAAGAGAGCAGCCATACTCCCTTTTTCTTAAGCAGAATGTCATAGCATCATCTCTTGGCTTATTTCCAAGAAAGAGTCATCACCCTCTGATTCCTGTGTTAGCTTCCTTGAAGCATTTTTCTTCTTTGAAGGAATTAAATCTGAACGACTGTAATCTCTGTGAAGGAGAGATTCCCAATGATATTGGTTCTCTGTCCTCCTTAGAGTGTTTGGAACTCGGAGGAAACAATTTTGTTAGCCTTCCTGCAAGCATTCATTTGCTTTGTAGGCTTGGATCGATTAATGTGGAGAATTGCAAAAGGCTTCAACAATTGCCAGAACTTCCTGTAAGTGGCAGTTTACGGGTCACAACCGTCAATTGTACTTCCTTACAAGTGTTTCCAGAACTTCCACCAGATTTGTGCAGATTATCGGCTTTTTCGCTCAATTCTGTCAATTGCTTGAGTACGATCGGTAATCAAGATGCTAGTTTCTTTTTATATTCAGTGATAAACCGGTTGCTTGAGGTAACGTACGTTACGTACGTACGTAGTCTCTCTCTCTCTCTCTCTCTCTCTCTCTCTCTCTCTCTCTCTCTCTCTCTCTCTCTCTCTCGTTCGTTATGATATGATGGTTCATATGTAGGAAACCCATCTCTCTTTTGAGTTTCTCAATTTTCTAATTCCTGGAAGTGAAATTCCTGAGTGGTTCAATAATCAAAGTGCGGGAGACTCGGTAACTGAGAAGTTACCTTGGGATGCATGTAATAGCAAGTGGATTGGGTTTGCTGTGTGTGCTCTAATTGTACCTCAAGACAATCCGTCTGCCGTTCCTGAAGACCCCGATTTAGATCCTGATACCTGTCTCATTTCGTGTAATTGGAGCAATTATGGTATTAATGGTGTTGTTGGTCGCGGTCTCTGTGTAAGACAATTTGATTCAGATCACCTTTGGTTACTTGTTTTGCCAAGCCCTTTCCGGAAACCTAAGAACTGTCGGGAGGTTAATTTTGTCTTCCAAACCGCTCGAGCTGTAGGAAACAACAGATGCATGAAGGTGAAGAAATGTGGGGTCCGGGCACTGTACGAGCAGGACACGGAAGAGCTGATCAGTAAAATGAACCAATCCAAGAGCAGCAGCGTTTCTCTCTACGAGGAGGCTATGGATGAACAAGAAGGTGCCATGGTTAAGGCAGCAACAAGCGGAAGTGGTGGCTCTGGCAACGAATATTACCCTGCAGAATGA
>R.mu-C
ATGGCGTTGAGCACCCAAGTTAGAGCCTCATCGGGTTCAGCTTTCCCGTGGAAATACGACGTGTTTTTGAGCTTCCGAGGTGAAGACACACGCAAGGGCTTCACAGACTACTTATACCACGAGTTGCAGCGGCGAGGAATCTGGACTTTCAGGGACGATCCACAGCTTGAAAGAGGCACAGCCATCTCTCCGGAGCTCCTCACAGCAATAGAGCAATCGAGGTTTGCGATCGTTGTTCTTTCGCCAAACTATGCTACTTCAAAGTGGTGCTTGCTTGAACTGTCTAAGATTATTGAATGCATGGAGGAGAGGGGAACAATTCTGCCAGTCTTTTATGAGGTGGATCCCTCTCATGTGAGACATCAAAGGGGCAGCTTTGCTGAAGCGTTTCAAGAACATGAAGAGAAGTTTGGGGAAGGTAATGAGGAGATGGAAGGGTGGAGAGTTGCTTTAACCAAAATGGCCAGTCTCGCTGGATGGACTTCAAAGGATTATAGGTAAGATCGAATGACACATAAATAATGTACTTTAATGCTCGTGAGTATTGAAATTTCAAATATGAGCTTAGATTAGTGAGTGCTTACACACACACACACACTGTGCCGTGCACATTGAAGTATTGAACTAATTGGATGGCTCGCATCTGTGAAGTTTTACTTTATCGGAGCATAGAATGCCCACTTTATTATTGGGGTTTAGTTCTATCATACAAGTGAACTTTATATTCAATATGTTCATATATTCAGCATGAGAATTGGATATTCTTGTTGTAGGTATGAAACAGAGCTTATCAGAGAGATTGTGCAAGCACTGTGGAGCAAAGTGTATCCTAGTCTCGCTGTATTTGATTCCTCAGAGAAGTTAGTGGGAATGGATACTAAGCTGAAGGAAATAGATGTTCTTTTAGATAAAGAAGCAAATGATGTTCGCTTTATAGGGATATGGGGGATGGGTGGTATCGGTAAGACAACCCTTGCTAGACTAGTTTATGGGAAAATCTCACATCAATTTGATGTTTGCATCTTTCTTGATGATGTCAGAAAGGTTTCCACAATCCATGATCTGGATGATCTACAAAAACGAATTCGTTCCCAAATCTTGAAGGAAGAAGATGTTCAAGTAGGGGATGTTTATAGTGGACTGGCTATGATAAAGAGATATTTTTGTAATAAAGCGGTTCTTCTAGTTCTTGACAATGTGGATCAATCAGAGAAATTGGAAAACTTGGTGGGAGAAAAAGACTGGTTTGGTTTAAGGAGTAGAATCATCATTACAACCAGAAACCGGCATGTACTAGTCAGACATGGTATAGAAGAACCATATGAGTTGAAGGGACTAAACCAATATGAAGCTCTTCAGCTCTTTAGTTTGGAAGCCTTTAGGAAATGTGAGCCTGAAGAAGATTATGCAAAACTGTGTAAGCATTTTGTTACGTATGCTGCAGGTCTTCCGCTTGCTCTTAAAATTTTGGGGTCTTTCTTGTACAAAAGAAGTTTAGATTCATGGAGTTCTACATTTCAAAAACTAAAACAAACTCCCAACCCAACAGTTTTTGAAATATTGAAATTAAGTTTTGATGGACTTGATGAAATGGAGAAGAAAACTTTTCTGGACATTGCTTGTTTCCGCAGGCTGTATGACAATGAGTCTATGATTGAACAAGTATCCAGTTCCGAGTTTTCCTCACGTATTGCAATGGATGTTCTTGCTGAAAGATCTCTCTTAACTATTTCACACAACCAGATATATATGCATGACTTGATACAAGAAATGGGATGTGAAATTGTTCGTCAAGAGAATAAAGAGCCTGGTGGACGCAGTCGGTTGTGGCTTCGCAACGACATTTTTCATGTATTCACAAAGAATACGGTAAGATTTTGAAAAAATTGAATCACCAAACTTGGTTAGTGCTGTCATTTAATTTAACATGAAGCATACTTAATCCTGGAATTAACTTATCTGTTACTTTTAATTATTAGGGAACAGAAGTTACTGAAGGCATATTCTTACACTTAGATAAATTAGAAGAGGCAGATTGGAATCTTGAAGCCTTCTCTAAAATGTGTGAACTGAAGTTGCTCTACATTCATAATTTGAGGCTTTCTCTTGGCCCCAAATATCTTCCTAATGCCTTGAAATTTCTGAAATGGAGTTGGTATCCTTCAAAATCTCTCCCACCATGTTTTCAACCGGATGAACTTACTGAACTTACTTTGGTTCATAGCAATATTGATCACCTCTGGAATGGAAAAAAAGTAAGTTATTGAATATCTGCTATTGCACAAATGTAATTAAATTTTTAAGTTCATGCATGGAAGCTGATTGTTGTACTATTCTTCATGTTTTCTACAGTCCTTGGGCAATTTGAAATCTATTGATCTTAGTGACTCCATAAACTTGACAAGGACTCCAGATTTCACAGGTATTCCAAGTCTTGAGAAGTTGATTCTTGAAGGCTGTATCAGTTTAGTTAAGATTCATCCATCCATTGCATCGCTCAAGAGACTCAAATTTTGGAATTTTAGAAATTGCAAAAGTATTAAGAGTCTACCAGGTGAAGTGGATATGGAGTTTCTGGAAACATTTGATGTATCTGGCTGCTCAAAACTGAAAATGATTCCGGAATTTGTGGGGCAAACAAAAAGATTATCAAGGCTTTGTTTAGGTGGGACTGCTGTTGAGAAACTGCCTTCATCAATTGAGCACTTGAGTGAGAGTTTGGTGGAGCTTGATTTGAGTGGAATTGTTATAAGAGAGCAGCCATACTCCCGTTTTCTTAAGCAGAATCTCATAGCATCATCTTTTGGCTTATTTCCAAGAAAGAGTCCTCACCCTTTGCTTCCTCTGTTAGCTTCCTTGAAGCATTTCTCTTCTTTGAGGACATTAAAGCTGAATGACTGTAATCTCTGTGAAGGAGAAATTCCCAATGATATTGGTTCTCTGTCCTCCTTAAAGAGGTTGGAACTCAGAGGAAACAATTTTGTTAGCCTTCCTGCAAGCATTCATTTGCTTTCTAAGCTTACATATTTTGGTGTGGAGAATTGCACAAAGCTTCAACAATTGCCAGCACTTCCAGTAAGTGACTACTTAAATGTGCTCACCAACAATTGTACTTCCTTACAAGTGTTTCCAGATCCACCAGATTTGAGCAGATTATCGGAATTTTTCCTCGATTGCAGCAATTGCTTGAGTTGTCAAGATTCTAGTTATTTTTTATATTCAGTGCTAAAGCGGTGGATTGAGATTCAGGTACTCTCTCGTTGTGATATGATGGTTCATATGCAGGAAACCAATCGCCGCCCTTTGGAGTTTGTCGACTTTGTAATTCCTGGAAGTGAAATTCCAGAGTGGTTCAATAATCAAAGTGTGGGAGACAGGGTAACTGAGAAGTTACCTTCAGATGCATGTAATAGCAAGTGGATTGGGTTTGCTGTGTGTGCTCTAATTGTACCTCAAGACAATCCGTCTGCCCTTCTTGAACGCCCCTTTTTAGATCCTGATACCTATGGAATTGAGTGTTATTGGAACGATTATGGTATTGGTTTTGTCGGTCTTGTTGTCCCTGTAAAACAATTTGTTTCAGATCACCTTTGGTTACTTGTTTTGCTAAGCCCTTTCCGGAAACCTGAGAACTGTCTGGAGGTTAATTTTGTCTTCGAAATCACTCGAGCTGTAGGAAACAACAGAGGCATGAAGGTGAAGAAATGTGGGGTCCGGGCACTGTACGAGCACGATGTGGAAGAGCTGATCAGTAAAATGAACCAATCCAAGAGCAGCAGCATTTCTCTCTACGAGGAGGGTATGGATGAACAAGAAGGTGCCATGGTTAAGGCAAAACACGAGGCAGCGACAAGCGGAAGTGGTGGCTCTGACGACGAATATTACTCTGCAGAAGAAGAATGA
>R.mu-D
ATGGCGTTGAGCACCCAAGTTAGAGCCTCATCGAGTTCAGCTTTGCCGTGGAAATACGACGTGTTTTTGAGCTTCCGAGGTGAAGACACACGCAAGGGCTTCACAGACTACTTATACCACGAGTTGGAGCGGCAAGGAATCAGGACTTTCAGGGACGATCCACAGCTTGAAAGAGGCACAGCCATCTCTCCGGAGCTCCTCACAGCAATTGAGCAATCAAGGTTTGCGATCATTGTTCTTTCGCCAAACTATGCTTCTTCCACATGGTGCTTGCTTGAACTGTCTAAGATTCTTGAATGCATGGAGGAGAGGGGGACAATTCTGCCAATCTTTTATGAGGTGGATCCCTCTCATGTGAGACATCAAAGGGGCAGCTTTGCTGAAGCGTTTCAAGAATATGAAGAGAAGTTTGGGGAAGATAATGAGGAGGTGGAAGGGTGGAGAGATGCTTTAACCAAAGTGGCCAGTCTCGCTGGATGGACTTCAGAGAGTTATAGGTAAGCTCGAATAACACATAAATTATGTACTTTAATGTTTGAATTCTCGTGAGTATTGATATTTTGAAAATATGAACTTAGATTAGTGAGTGCTTATACACACTATGCCAAATTTCGAAAACATGTGTGAAGTTTTACTCTTGCTAGGAGCATAGAATGCACTTTATTGCGGTTCAGTTCTATCTTACAGGAGAACTTTATATTCAACATGTTCATATATTCAACATGGGATTTGTTATATTCTTGTTGTAGGTACGAAACACAGCTTATCAAAGAGATTGTGAAAGAACTGTGGAGCAAAGTGCATCCTAGTCTCACAGCATTTGGTTCCTCAGAGAAGTTATTTGGAATGGATTCTAAGCTGGAGGAGATAGATGTTCTTTTAGATAAAGAAGCAAATGATGTTCGCTTTATAGGGATATGGGGGATGGGTGGTATAGGTAAAACAACCCTTGCCAGACTAGTTTACCTGAAAATCTCTCATCAATTTGAAGTTTGCATCTTTCTTGCTAATGTCAGAGAGGCTTCCAAAACAACCTATGGTCTAGTTGATCTACAAAAACAAATTCTTTCCCAAATCTTGAAGGAAGAAAATGTTCAAGTATGGAATGTTTATAGTGGAATAACTATTATAAAGAAATGTGTTTGCAATAAAGCGGTTCTTCTAATTCTTGATGATGTGGATCAATCAGAGCAACTAGATAACTTGGTGGGAGAAAAAGACTGCTTTGGTTTGAGGAGTAGAATCATCATTACAACTAGAGATCGGCATGTACTAGTCACACATGGTGTAGAAAAACCATATGAGTTGAAGGGACTAAACGAAGATGAAGCTCTTCAGCTCTTTAGTTGGAAAGCCTTTAGGAACTGTAAGCCTGAAGAATATTATGCAGAACCGTGTAAGAGTTTTGTTATGTATGCTGCAGGTCTTCCGTTAGCACTTAAAATTTTGGGGTCTTTCTTGAACGGAAGAACTCCAGATGAATGGAATTCTGCATTGGCAAAATTACAACAAACTCCCTACAGAACAGTTTTTGAAATATTGAAGATAAGTTTTGATGGACTTGATGAGGTGGAGAAGAAAATTTTTCTGGACATTGCTTGTTTCCGCAGGCTGTATCGCAACGAGTTTATGATTGAACTAGTAGACAGTTCTGACCCTTGCAATCGTATTACAAGAAGTGTTCTTGCTGAAAAATCTCTCTTAACTATTTCATCAAACAACCAGGTAGATGTGCATGACTTGATACACGAAATGGGATGTGAAATTGTTCGGCAAGAGAATGAAGAGCCTGGTGGACGCAGTCGGTTGTGTCTTCGCGACGACATTTTTCATGTATTCACAATGAATACGGTAAGATTTTGAAAAAATTAAATCACCAAACTTGGTTAGCGCTGTCATTTAACTTAATCCTGGAATTGACTTATCTGTTATAACAGGGAACAGAAGCCATCGAAGGCATATTGTTAGACTTGGCTGAATTAGAAGAGGCAGATTGGAATTTTGAAGCCTTCTTTAAAATGTGTAAACTGAAGCTTCTCTACATTCATAATTTGAGGCTTTCTCTTGGCCCGAAATATCTTCCTAATGCCTTGAGATTTCTGAAATGGAGTTGGTATCCTTCAAAATCTCTCCCACCAGGTTTTCAACCAGATGAACTTGCTGAACTCAGTTTGGCCTATAGTAAAATCGATCACCTCTGGAACGGAATCAAAGTAAGTTATTTAATATTTGCTATTGCACAAAAGTAAATAAATTTTAAAGTTCATGCATGGAAGCTGATTGTTCTACCATTCTTCATGTTTTGTACAGTACTTGGGCAAGTTGAAATCCATCGATCTTAGTTACTCCATAAACTTGAAAAGGACCCCAGATTTCACGGGTATTCAAAATCTTGAGAAGTTGGTTCTTAAAGGTTGTACCAATTTAGTTAAGATTCATCCGTCCATTGCATTGCTCAAGAGACTAAAAATTTGGAATTTTAGAAACTGCAAAAGTATAAAGAGTCTACCAAGTGAAGTAAATATGGAGTTTCTCGAAACATTTGATGTATCTGGTTGCTCAAAATTGAAAATGATTCCAGAATTTGTGGGGCAAATGAAAAGGTTATCAAAGCTTTGTTTAGGTGGGACTGCTGTTGAGAAACTGCCTTCATCAATTGAGCACTTGATGAGTGAAAGTTTGGTGGAGCTTGATTTGAAAGGAATTTTTATGAGAGAGCAGCCGTACTCCTTTTTTCTTAAGCTGCAGAATCGCATAGTATCATCTTTTGGCTTATTTCCAAGAAAGAGTCCTCACCCTTTGGTTCCTCTGTTAGCTTCCTTGAAGCATTTCTCTTCTTTGACGACATTAAATCTGAATGATTGTAATCTCTGTGAAGGAGAAATTCCCAATGATATTGGTTCTCTGTCCTCCTTAGAGAGGTTGGAACTCAGAGGAAACAATTTTGTCAGCCTTCCTGTAAGCATTCATTTGCTTTTTAAGCTTCAAGGTATTGATGTGCAGAATTGCAAAAGGCTTCAACAATTGCCAGACCTTCCGGTAAGTCGCAGCTTACAAGTGAAAAGCGACAATTGTACTTCCTTACAAGTGCTTCCAGATCCCCCAGATTTGTGCAGATTATCGTATTTTTCGCTCAATTGCGTCAATTGCTTGAGTACGGTCGGTAATCAAGATGCTAGTTATTTTTTATATTCAGTGCTAAAGCGGTTGCTTGAGGTACTCTCTCTCTCTCTCTCTCTCTCTCTCTCTCTCTCTCTCTCACAATGGTTGTGTGATATGATGGTTCATATGCAGGAAACCCCTCGTTCTTTTCGCCGTTTCCGTTTTGTAATTCCTGGAAGTGAAATTCCTGAGTGGTTCGATAATCAAAGTGTGGGAGACTCGGTAACTGAGAAGTTACCTTCGGGTGCATGTAATAACAAGTGGATTGGGTTTGCTGTGTGCGCTCTGTTTGTACCTCAAGACAATCCGTCTGCCGTTCCTGAAGACCCCGGTTTAGTTCCTGATACCTGTGAAATTTGGTGTCGTTGGAACAGTGATGGTATTTCTTCGGGAGGACATGGTTTCCCTGTAAAACAATTTGTTTCAGATCACCTTTTCTTACTTGTTTTCCCAAGCCCTTTCAGGAATCCTGATTACACATGGAATGAGGTTAAGTTTTTCTTCAAAGTCACTCGAGCTGTAGGAAACAACACATGCATAAAGGTAAAGAAATGTGGGGTGCGGGCACTGTACGAGCACGACACGGAAGAGCTGATCAGTAAAATGAACCAATCCAAGGGCAGCAGCATCTCTCTCTACGAGGAGGCTATGGATGAACAAGAAGGTGCCATGGTTAAGGCAAAACAAGAGGCAGCGACAAGCGGCAGTGGTGTCTCTGACGACGAATATTACTCTGCAGAAGAATGA
>R.mu-E
ATGGCGTTGAGCACCCAAGTTATAGCCTCATCGGGTTCAGCTTTCCCGTGGAAATACGACGTGTTTTTGAGCTTTCGAGGTGAAGACACACGCAAGGGCTTCACAGGCTACTTATACCACGAGTTGCAGCGGCGAGGAATCAGGACTTTCAGGGACGATCCACAACTTGAAAGAGGCACAGCCATCTCTCCGGAGCTCCTCACAGCAATCGAGCAATCGAGGTTTGCGATTGTTGTTCTtTCGCCAAACTaTGCTTCTTCTACATGGTGCTTGCTTGAACTGTCTAAGATTCTTGAATGCATGGAGGAGAGGGGGACAATTCTGCCAATCTTTTATGAGGTGAATCCCTCTCATGTGAGACATCAAAGGGGCAGCTTTGCTGAAGCGTTTCAAGAACATCAAGAGAAGTTTGGGAAAGGTAATAATGAGGTGGAAGGGTGGAGAGATGCTTTAACCAAGGTGGCCAGTCTCGCTGGATGGACTTCAGAGAAATATAGGTAAGCTCTAATGACACATAAATAATGTACTTTAATGTTTGAATGCTCGTGAGTATTGATATTTTGAAAATATGAACTTGGATTAGTGAGTGCTCACACACACTATGCGAAATTTTGAAAACATGTGTGAAATTTTACTCTTGCTAGGAGCATTAGAATGCCACTATTATTGCGGTTCAGTTCTATCTTACAAGAGAACTTTATATTCAACATGTTCATATATTCAGCATGGGATTTGTTATATTCTTATTGTAGGTATGAAACTGAGCTTATCAGGGAGATTGTGCAAGCACTGTGGAGCAAATTGCATCCTAGTCTCTCTGTATTTGGTTCCTCAGAGAAGTTATTTGGAATGGATTCTAAGCTGGAGGAGATAGATGTTCTTTTAGATAAAGAAGCAAATGATGTTCGCTTTATAGGGATATGGGGGATGGGTGGTATCGGTAAAACAACCCTTGCCAGACTAGTTTACCAGAAAATCTCTCATCAATTTGAAGTTTGCATCTTTCTTGATAATGTCAGAGAGGTTTCCAAAACAACCCATGGTCTAGTTGATCTACAAAAAAAAATTCTTTCCCAAATCTTTAAGGAAGAAAATGTTCAAGTATTGGATGTTTATAGTGGAATAACTATGATAAAGAGATGTGTTTGTAATAAAGCGGTTCTTCTAGTTCTTGATGATGTGGATCAATCAGAGCAACTGGAAAACTTGGTGGGAGGAAAAGACTGCTTTGGTTTGAGGAGTAGAATCATCATTACAACTAGAGATCGGCATGTACTAGTCACACATGGTGTAGATCAAAAACCATATGAGTTGAAGGGACTAAACGAAGATGAAGCTCTTCAGCTGTTTTGTTGGAAAGCCTTTAGGAACTGTAAGCCTGAAGAATATTATGCAGAACCGTGTAAGAGTTTTGTTACGTATGCAGCAGGTCTTCCGTTAGCACTTAAAATTTTGGGGTCTTTCTTGAACGGAAGAACTCCAGGTGAATGGAATTCTGCATTGGCAAAACTACAACAAACTCCGTACAGAACAGTTTTTGAAATATTGAAGATAAGTTTTGATGGACTTGATGAGACGGAGAAGAAAATTTTTCTGGACATTGCTTGTTTCCGCAGGCTGTATCGCAACGAGTTTATGATTGAACTAGTAGACAGTTCTGACCCTTGCAATTGTATTACAAGAAGTGTTCTTGCTGAGAAATCTCTCTTAACTATTTCATCAGACAACCAGGTAGATGTGCATGACTTGATACACGAAATGGGATGTGAAATTGTTCGGCAAGAGAATGAAGAGCCTGGTGGACGCAGTCGGTTGTGCCTTCGCGACGACATTTTTCATGTATTCACAAAGAATACGGTAAGATTTTGAAAAAATTAATTCACCAAATTTGGTTAGCGCTGTCATTTAATTTAATATGAAGCATACTTAATCCTGGAATGACTTATCTGTTATAACTTATAACAGGGAACAGAAGCCATTGAAGGCATATTGTTACACTTGGATAAATTAGAAGAAGCAGATTGGAATCTTGAAACCTTCTCTAAAATGTGTAAATTGAAGCTGCTCTACATTCATAATTTGAGGCTTTCTGTTGGCCCAAAATTTCTTCCTAATGCCTTGAGATTTCTGAGTTGGAGTTGGTATCCTTCAAAATCTCTCCCACCATGTTTTCAACCGGATGAACTTACTGAACTCAGTTTGGTTCATAGCAATATTGATCACCTCTGGAATGGAATAAAAGTAAGTTACTGAATGTCTGCTTTTACAGAAATACAATCAAATTTTAAAGTTCATGCATGGAAGCTGATTGTTCTCATGTTTTCTACAGTACTTGGTCAATTTGAAATCCATCGATCTTAGTTACTCCATAAACTTGAGAAGGACACCAGATTTCACAGGTATTCCAAATCTTGAGAAGTTGGTTCTTGAAGGTTGTACCAATTTAGTTAAGATTCATCCATCCATTGCATTGCTGAAGAGACTCAAAATTTGGAATTTTAGAAACTGCAAAAGTATTAAGAGTCTACCAAGTGAAGTAAATATGGAGTTTCTGGAAACATTTGATGTATCTGGCTGCTCAAAACTGAAAAAGATTCCAGAATTTGAGGGGCAAACGAACAGATTATCAAACCTTTCTTTAGGTGGGACTGCTGTTGAGAAACTGCCTTCATCAATTGAGCACTTGAGTGAGAGTTTGGTGGAGCTTGATTTGAGCGGAATTGTTATAAGAGAGCAGCCATACTCCCTTTTTCTTAAGCAGAATCTCATAGTATCATCTTTTGGCTTATTTCCGAGAAAGAGTCCTCACCCTTTGATTCCTCTGTTAGCTCCCTTGAAGCATTTCTCTTGTTTGAGGACATTAAAGCTGAATGACTGTAATCTCTGTGAAGGAGAAATTCCCAATGATATTGGTTCTCTGTCCTCCTTAAGGAGGTTGGAACTCGGAGGAAACAATTTTGTTAGCCTTCCTGCAAGCATTTATTTGCTTTCTAAGCTAACAAATTTTAACGTGGACAACTGCAAAAGGCTTCAACAATTGCCAGAACTTTCGGCAAAGGACGTCTTACCTAGATCCGACAACTGTACTTACTTACAATTGTTTCCAGATCCGCCAGATTTGTGCAGAATAACAACCAATTTTTGGCTCAATTGCGTCAATTGCCTGAGTATGGTCGGTAATCAAGATGCTAGTTATTTTTTATATTCAGTGCTAAAGCGGTGGATTGAGGTACTCTCTCGTTGTGATATGATGGTTCATaTGCAGGAAACCCATCGCCGCCCTTTGAAGTCTCTCGAGCTTGTAATTCCTGGAAGTGAAATTCCAGAGTGGTTCAATAATCAAAGTGTGGGAGACAGGGTAACTGAGAAGTTACCTTCGGATGAATGTAATAGCAAGTGCATTGGGTTTGCTGTGTGTGCTCTAATTGTACCTCCAGACAATCCGTCTGCCGTTCCTGAAGACCCCCATATAGATCCTGATACCTGTAGAATTTGGTGTCGTTGGAACAATTATGGTATTGGTTTACATGGTGTTGGTGTCTCTGTAAAACAATTTGTTTCAGATCACCTTTGCTTACTTGTTTTGCTAAGCCCTTTCCGGAAACCTGAGAACTGTCTGGAGGTTAATTTTGTCTTCGAAATCACTCGAGCTGTAGGATACAACGTATGCATGAAGGTGAAGAAATGTGGGGTCCGGGCACTGTACGAGCACGACACGGAAGAGCTGATCAGTAAAATGAACCAATCCAAGAGCAGCAGCATTTCTCTCTACGAGGAGGGTATGGATGAACAAGAAGGTGTCATGGTTAAGGCAAAACAAGAGGCAGCGACAAGCGGAAGTGGTGGCTCTGACGACGAATATTACTCTGCAGCAGAAGAATGA
>R.mu-F
ATGGCGTTGAGAACCCAAGTTAAAGCCTCTTCGGGTTCAGCTTTCCCGTGGAAATACGACGTGTTTTTGAGCTTCCGAGGTGAAGACACACGTAAGGGCTTCACAGACTGCTTATACCACGAGTTGCAGCGGCAAGGAATCAGGACTTTCAGGGACGATCTACAACTTGAAAGAGGCACAGCCATCTCTCTGGAGCTCCTCACAGCAATTGAGCAATCGAGGTTTGCGATCGTTGTTCTTTCGCCAAAATATGCTACTTCCACGTGGTGCTTGCTTGAACTGTCTGAGATTATTGAATGCATGGAGGAGAGGGGAACAATTATGCCAATCTTTTATGAGGTGGATCCCTCTCATGTGAGACATCAAAGGGGCAGCTTTGCTGAAGCATTTCAAGAACATGAAGAGAAGTTTGGGGAAGGTAATAAGGAGGTGGAAGGGTGGAGAGATGCTTTAACCAAAGTGGCGAGTCTCGCTGGATGGACTTCAGAGAATTATAGGTAAGCTCGAATGACACATAAATAGCGTACTTTAATGTTTGAATGCTTGTGAGCTATTGAAATTTCAAAATATGAGCTTAGATTAGTGAGTGCTTACACACACACACTGCCGTGCACATTAAACTAATTGGATAGCTCACATATGTGAAGTATCAATACTCTATAGGAGCATAGAAAGCCACTTTATTATTGCGTCAGTTTTATCGTACAAGTAAACTTTATATTCAATATGTTCAATATTTAGCATGGGATTTGTTATATTCTTTTTGTAGGTATGAAACAGAGCTTATCAGAGAGATTGTGCAAGCACTGTGGAGCAAAGTGCAACCTAGTCTCACTGTATTTGGTTCCTCAGAGAAGCTAGTTGGAATGGATATTAAGCTGGAGGACATATATGATCTTTTAGATGAAGAAGCAAATGATGTTCGCTTTATAGGGATATGGGGGATGGGTGGGTTGGGTAAGACAACCCTAGCTAGAGTAGTTTATGAGGAAATCTCTCATAGATTTGATGTTCGCGTATTTCTTGCTAATATCAGAGAGGTTTCTGCAACCCATGGTCTAGTTTATCTACAAAAACAAATTCTTTCCCAAATCTTGAAGGAAGAAAATGTTAAAGTATGGGATGTTTATAGTGGAATCACTATGACAAAGAGATGTCTTTGTAATAAAGCGGTTCTTCTAGTTCTTGACGATGTGGATCAATCAGAGCAACTAGAACACTTGGTGGGAGAAAAAGACTGGTTTGGTTTAAGGAGTAGAATCATCATTACAACTAGAAATCTGCGTGTACTAGTCACACATGGTGTAGAAAAACCATATGAGTTGAAGCGACTAAACAAAGATGAAGCTCTTCAGCTCTTTAGTTGGAAAGCCTTTAGGAAATGTGAGCCTGAAGAAGATAATGCAGAACTGTGTAAGAGTTTTGTTACGTATGCTGGAGGTCTTCCCTTAGCTCTTAAAACTTTGGGGTCTTTCTTATATAAAAGAAGTCTACATTCATGGAGTTCGGCATTGCAAAAACTACAACAAACTCCCAACCGATCTGTTTTTGAAATACTAAAATTAAGTTTTGATGGACTTGATGAGATGGAGAAGAAAATATTTCTGGACATTGCTTGTTTCCGTAGGCTGTATGACAATGAGTCTATGATTGAACAAGTACACAGTTTTGACTTTTGCCCTCGTATTACAATAGATGTTCTTGTTGAGAAATCTCTCTTAACTATTTCATCAGACAACCGGGTAGATGTGCATGATTTGATACACGAAATGGGATGTGAAATTGTTCGTCAAGAGAATAAAGAACCTGGTGGACGCAGTCGGTTGTGTCTTCGCAACGACATTTTTTCATGTATTCACAAAGAATACGGTAAGATTTTGAAAAATTGAATCACCAAACTTGGCTATCATTATCATTTAATTTAACATGGAACATACTTAATTTTGGAATTGACTTATCTGTTATAACAGGGAACAGAAGCCATCGAAGGCATATTGTTACACTTGGCTGAATTAGAAGAGGCAGATTGGAATCTTGAAGCCTTCTCTAAAATGTGTAAACTGAAGCTGCTCTACATTCATAATTTGAGGCTTTCTCTTGGCCCCATATATCTTCCGAATGCCTTGAGATTTCTGAATTGGAGTTGGTATCCTTCAAAATCTCTCCCACCATGTTTTCAACCGGATAAACTTACTGAACTTAGTTTGGTTCATAGCAATATCGATCACCTCTGGAATGGAAAAAAGGTAAGTAATTGAATATCTGCTATTGCACAAATGTAATTAAATTTTGAAGTTCATGCATGGAAGCTGATTGTTCTACTATTCTTCATGTTTTCTACAGTACTTGGGCAATTTGAAATCTATTGATCTTAGTGACTCCATAAACTTGACAAGGACTCCAGATTTCACAGGTATTCCAAATCTTGAGAAGTTGATTCTTGAAGGCTGTATCAGTTTAGTTAAGATTCATCCATCCATTGCATCGCTTAAGAGACTCAAAATTTGGAACTTTAGAAACTGCAAAAGTATTAAGAGTCTACCAAGTGAAGTGAATATGGAGTTTCTTGAAACATTTGATGTATCTGGCTGCTCAAAACTGAAAATGATTCCGGAATTTGTGGGGCAAACGAAAACATTATCAAAGCTTTGTATAGGTGGGAGTGCTGTTGAGAATCTGCCTTCATCATTTGAGCGCTTGAGTGAGAGTTTGGTGGAGCTTGATTTGAATGGAATTGTTATAAGAGAGCAGCCATACTCCCTTTTTCTTAAGCAGAATCTCAGAGTATCGTTTTTTGGCTTATTTCCAAGAAAAAGTCCTTGCCCTTTGACTCCTCTGTTAGCTTCCTTGAAGCATTTCTCTTCTTTGACGCAATTAAAACTGAATGACTGTAATCTCTGTGAAGGAGAAATTCCCAATGATATTGGTTATCTGTCCTCCTTAGAGTTGTTGCAACTCATAGGAAACAATTTTGTTAACCTTCCTGCAAGCATTCATTTGCTTTCTAAGCTTAAACGTATTAATGTGGAGAACTGCAAAAGGCTTCAACAATTGCCAGAACTTCCGGCAACTGACGAATTAAGGGTGGTAACCGACAATTGTACTTCCTTACAAGTGTTTCCAGATCCACCAAATTTGAGCAGATGCCCGGAATTTTGGCTGTCTGGCATCAATTGCTTCAGGGCGGTTGGTAATCAAGGTTTTAGATATTTTTTATATTCAAGGCTAAAGCAGTTGCTTGAGGTACTCTCTCTGTCTCTCTGTCTCTCCCTCCCTCCCTCCCTCCCTCCTCTCTCTCTCTCTCTTGTGAATATGATGGTTTGTATGGTGCAGGAAACCCCTTGGTCTTTGTACTATTTCCGTCTTGTAATTCCTGGAAGTGAAATTCCTGAGTGGTTCAATAATCAAAGTGTGGGAGACTCGGTAATTGAGAAGTTACCTTCGTATGCATGTAATAGCAAGTGGATTGGGGTCGCTTTATGTTTTCTAATTGTACCTCAAGACAATCCGTCTGCTGTTCCTGAAGTCCGTCATTTAGATCCTTTTACCCGTGTCTTTTGTTGTTGGAACAAAAATTGTAGTGGCCACAGTCGCTTGGTAACCAGGGTGAAACAAATTGTTTCAGATCACCTTTTGTTTGTTGTTTTGCCCAAATTTATATGGAAACCTCAGAATTGTCCGGAGGACACATGCACTGAGATTAAGTTTGTCTTCGTAGTCGATCAAACTGTGGGAAACAGCAGAGGCCTGCAGGTAAAGAAATGTGGGGCCCGTATACTGTACGAGCACGACACGGAAGAGCTTATCAGTAAAATGAATCAATCCAAGAGCAGCAGCATTTCTCTTTACGAGGAGGCTGTGGATGAACAAGAAGGTGCCATGGTTAAGGCAACACAAGAGGCATCAACAAGCAGAAGTGGTGGCTCTGACGACGAATATCACTCTGCAGAAGAGTGA
>R.mu-G
ATGGCATTGAGCACCCAAGTTAGAGCCTCATCGGGTTCAGCTTTCCCATGGAAATACGACGTGTTTTTGAGCTTCCGAGGTGAAGACACCCGCAAGGGCTTCACAGGCTTCTTATACCACGAGTTGCAGCGGCAAGGAATCAGGACTTTCAGGGACGATCCACAACTTGAAAGAGGCACAGTCATCTCTCCGGAGCTCCTCACAGTAATCGAGCAATCGAGGTTTGCGATCGTTGTTCTTTCGCCAAACTTTGCTTCTTCCACGTGGTGCTTGCTTGAACTGTCTAAGATTCTTGAATGCATGGAGGAGAGGGGGAGAATTCTACCAATCTTTTATGAGGTGGATCCCTCTCATGTGAGACATCAAAGAGGCAGCTTTGCTGAAGCGTTTCGAGAACATGAAGAGAAGTTTGGGGTAGGTAATAAGAAGGTGGAAGGGTGGAGAGATGCTTTAACCAAAGTGGCCAGTCTCGCCGGATGGACTTCCAAAGATTATAGGTAAGATTAAATGACACAGAAATAACGTACTTTAATGTTTGATTGCTCTTGAGTTTTGAAATTTCAAAATATGAGCTTCGATTAGTGAGTGCTTACACACACACAGCCTATGCCGTGCACATTGAAGTATTGAACCAATTGGATGCCTCACATCTTTGAAGTTTTACTCTGTAGGGGCATTGAATGCCCACTTTATTATTGCTGTTTAGTTATATCTTAAAGTGAACTTTATATTCAATATGTTCATATATTCAGCATGAGAATTGTATATTCTTGTTGTAGGTATGAAAAAGAGCTTATCAGAGAGATTGTGCAAGCACTGTGGAGCAAAGTGCATCCTAGTCTCACTGTATTTGGTTCATCAGAGAAGTTAGTTGGAATGCATAAGCTGGAGGAAATAGATGTTCTTTTAGATATAGAAGCAAGTGATGTTCGCTTTATAGGGATATGGGGGATGGGTGGGTTGGGTAAGACAACCCTTGCTAGACTAGTTTATGAGAAAATCTCTCATCAATTTGAAGTTTGCGTCTTTCTTACTAATGTCAGAGAGGTTTCCGCAACCCATGGTCTAGTTTATCTACAAAAACAAATTCTTTCTCACATCTTGAAGGAAGAAAATGCTCAAGTATGGAATGTTTATAGTGGAATCACTATGATAAAGAGATGTTTTTGTAATAAAGCAGTTATTCTAGTTCTTGACGATGTTGATCAATCAGAGCAACTGGAACACTTGGCGGGAGAAAAAGACTGGTTTGGTTTAAGAAGCAGAATCATCTTTACAACTAGAAACCAGCGTGTACTAGTCACACATGGTGTAGAAAAACCATATGAGTTGAAGGGATTAAACAATGCTGAAGCTCTACAGCTCTTTAGTTGGAAAGCCTTTAGGAAATGTGAGCCTGAAGAAGATTATGCAGAACTGTGTAAGAGTTTTGTTATGCATGCTGGAGGTCTTCCCTTAGCTCTTAAAACTTTGGGGTCTTTCTTGTACAAAAGAAGTCCAGATGCATGGAATTCTGCATTGGCAAAACTACGGAATACTCCAGACAAAACAGTTTTTGATATGCTAAAAGTGAGTTATGATGGACTTGATGAGATGGAGAAGAAAATTTTTCTGGACATCGCATGTTTTTCTTCGCAATGTCAAGCCAAGTTTATTATTGAACTACTATACAGTTATGACGTTTGCATTGGTATTGCAATAGAAGTTCTTGTTGAGAGATCTCTCTTAACTATTTCATCAAATAATGAAATAGGTATGCATGATTTGATACGAGAAATGGGATGTGAAATTGTTCGACAACAGTCTCCTGAAGAGCCTGGTGGATGCAGTCGGTTGTGGCTTCGCAATGACATTTTTCATGTATTCACAAAGAATACGGTAAGAATTTAAACAAATTGAATTGCCAAGCTTGAATAGCACTGTCCATTTTATTTAACATGAAACATACTTAATCCTGGAATTGACATATCTGTTACTTTCAATTATTAGGGAACAGAAGCCATTGAAGGCATATTCTTACATTTACATAAATTAGAAGAGGCAGATTGGAATCCTGAAGCCTTCTCTAAAATGTGTAATCTGAAGCTGCTCTACATTCATAATTTGAGGCTTTCTCTTGGCCCAAAATTTCTTCCTGATGCCTTGAGAATTCTGAAATGGAGTTGGTATCCTTCAAAATCTCTCCCACCAGGTTTTCAACCAGATGAACTTAGTTTCGTTCATAGCAATATTGATCACCTCTGGAATGGAATAAAGTAAGTTATTGATATCTGCTATTACACAAATACGATCAAATTTTAAAGTTCATGCATGGAAGCTGATTGTTCTCATGTTTTCTACAGTACTTGGGCATTTGAAATCCATCGTTCTTAGTTACTCCATAAACTTGATAAGGACTCCAGATTTCACAGGTATTCCAAATCTTGAGAAGTTGGTTCTTGAAGGTTGTACCAATCTAGTTAAGATTCATCCATCCATTGCATTGCTCAAGAGACTCAAAATTTGGAATTTTAGAAACTGCAAAAGTATTAAGACTCTACCAAGTGAAGTAAATATGGAGTTTCTTGAAACATTTGATGTATCTGGCTGCTCAAAATTGAAAATGATTCCAGAATTTGTGGGGCAAACGAAAAGATTATCAAAGCTTTGTTTAGGTGGGACTGCTGTTGAGAAACTGCCTTCATCAATTGAGCACTTGAGTGAGAGTTTGGTGGGGCTTGATTTGAGTGGAATTGTTATAAGAGAGCAGCCATACTCCCTTTTTCTTAAGCAGAATGTCATAGCATCATCTCTTGGCTTATTTCCAAGAAAGAGTCATCACCCTCTGATTCCTGTGTTAGCTTCCTTGAAGCATTTTTCTTCTTTGAAGGAATTAAATCTGAACGACTGTAATCTCTGTGAAGGAGAGATTCCCAATGATATTGGTTCTCTGTCCTCCTTAGAGTGTTTGGAACTCGGAGGAAACAATTTTGTTAGCCTTCCTGCAAGCATTCATTTGCTTTGTAGGCTTGGATCGATTAATGTGGAGAATTGCAAAAGGCTTCAACAATTGCCAGAACTTCCTGTAAGTGGCAGTTTACGGGTCACAACCGTCAATTGTACTTCCTTACAAGTGTTTCCAGAACTTCCACCAGATTTGTGCAGATTATCGGCTTTTTCGCTCAATTCTGTCAATTGCTTGAGTACGATCGGTAATCAAGATGCTAGTTTCTTTTTATATTCAGTGATAAACCGGTTGCTTGAGGTAATCTCTCTCTCTCTCTCTCTCTCTCTCTCTCTCTCTCTCTCTCTCTCTCTCTCTCGTTCGTTATGATATGATGGTTCATATGTAGGAAACCCATCTCTCTTTTGAGTTTCTCAATTTTCTAATTCCTGGAAGTGAAATTCCTGAGTGGTTCAATAATCAAAGTGCGGGAGACTCGGTAACTGAGAAGTTACCTTGGGATGCATGTAATAGCAAGTGGATTGGGTTTGCTGTGTGTGCTCTAATTGTACCTCAAGACAATCCGTCTGCCGTTCCTGAAGACCCCGATTTAGATCCTGATACCTGTCTCATTTCGTGTAATTGGAGCAATTATGGTATTAATGGTGTTGTTGGTCGCGGTCTCTGTGTAAGACAATTTGATTCAGATCACCTTTGGTTACTTGTTTTGCCAAGCCCTTTCCGGAAACCTAAGAACTGTCGGGAGGTTAATTTTGTCTTCCAAACCGCTCGAGCTGTAGGAAACAACAGATGCATGAAGGTGAAGAAATGTGGGGTCCGGGCACTGTACGAGCAGGACACGGAAGAGCTGATCAGTAAAATGAACCAATCCAAGAGCAGCAGCGTTTCTCTCTACGAGGAGGCTATGGATGAACAAGAAGGTGCCATGGTTAAGGCAGCAACAAGCGGAAGTGGTGGCTCTGGCAACGAATATTACCCTGCAGAATGA
>R.mu-H
ATGGCATTGAGCACCCAAGTTAGAGCCTCATCGGGTTCAGCTTTCCCATGGAAATACGACGTGTTTTTGAGCTTCCGAGGTGAAGACACCCGCAAGGGCTTCACAGGCTTCTTATACCACGAGTTGCAGCGGCAAGGAATCAGGACTTTCAGGGACGATCCACAACTTGAAAGAGGCACAGTCATCTCTCCGGAGCTCCTCACAGCAATTGAGCAATCGAGGTTTGCGATCGTTGTTCTTTCGCCAAACTTTGCTTCTTCCACGTGGTGCTTGCTTGAACTGTCTAAGATTCTTGAATGCATGGAGGAGAGGGGGAGAATTCTACCAATCTTTTATGAGGTGGATCCCTCTCATGTGAGACATCAAAGAGGCAGCTTTGCTGAAGCGTTTCAAGAACATGAAGAGAAGTTTGGGGTAGGTAATAAGAAGGTGGAAGGGTGGAGAGATGCTTTAACCAAAGTGGCCGGTCTCGCTGGATGGACTTCAAAGGATTATAGGTAAGATCGAATGACACATAAACAACGTACTTCAATGTTTAAATGCTCGTGAGTATTGAAACTTATAAAAAATGTTGGCTTAAATTTGTGAGTGCTTGCACATACTATGCCATGCACATAGAACTAATTGGATGGCTCACATATGTGAAGTATCAATACTCTGTAGGAGCATAGAAAGCCACTTTATTATCGCGGTTCAGTTCTATCTTACAAGTAAACTTTATATTATGTTCATGTATTTAGCATGGGATTTGTTATATTCTTATTGTAGGTATGAAACAGAGCTTATTCTTATTGTAGGTATGAAACAGAGCTTATCAGAGAGATTGTGCAAGCACTGTGGAGCAAATTGCATCCTAGTCTCACTGTATTTGGTTCCTCAGAGAAGTTATTTGGAATGGATTCTAAGCTGGAGGAGATAGATGTTCTTTTAGATAAAGAAGCAAATGAAGTTCGCTTTATAGGGATATGGGGGATGGGTGGTATCGGTAAAACAACCCTTGCCAGACTAGTTTACCAGAAAATCTCTCATCAATTTGAAGTTTGCATCTTTCTTGACAATGTCAGAGAGGTTTCCAAAACAACCCATGGTCTAGTTGATCTACAAAAAAAAATTCTTTCCCAAATCTTTAAGGAAGAAAATGTTCAAGTATTGGATGTTTATAGTGGAATGACTATGATAAAGAGATGTGTTTGTAATAAAGCGGTTCTTCTAGTTCTTGATGATATGGATCAATCAGAGCAACTGGAAAACTTGGTGGGAGAAAAAGATTGCTTTGGTTTGAGGAGTAGAATCATCATTACAACTAGAGATCGGCATGTACTGGTCACACATGGTGTAGAAAAACCATATGAGTTGAATGGACTAAACAAAAATGAAGCTCTTCAGCTCTTTAGTTGGAAAGCCTTTAGGAAATGTGAGCCTGAAGAAGATTTTGCAGAACTGTGTAAGAGTTTTGTTACGTATGCTGGAGGTCTTCCGTTAGCTCTTAAAATTTTGGGGTCTTTCTTGAAAGGAAGAACTCCAGATGAATGGAATTCTGCATTGGCAAAACTACAACAAACTCCCGACATAACAGTTTTTAAAATATTGAAGATGAGTTTTGATGGACTTGATGAGATGGAGAAGAAAATTTTTCTGGACATTGCTTGTTTCCGCTGGTTGTATCGCAAGGAGTTTATGATTGAACTAGTAGACAGTTCTGACCCTTGCAATCGTATTACAAGAAGTGTTCTTGCTGAGAAATCTCTCTTAACTATTTCATCAGACAACCAGGTACATGTGCATGACTTGATACACGAAATGGGATGTGAAATTGTTCGGCAAGAGAATAAAGAGCCTGGTGGACGTAGTCGGTTATGTCTTCGCGACGACATTTTTCATGTATTCACAAAGAATACGGTAAGATTTTGAAAAAATTAAATCACCAAACTTTGTTAGCACTGTCATTTAATTTAACATGAAGCATACTTAATCCTGGAATTGACTTGTCTGTTATAACAGGGAACAGAAGCCATTGAAGGCATATTGTTAGACTTGGCTGAATTAGAAGAGGCAGATTGGAATCTTGAAGCCTTCTCTAAAATGTGTAAACTGAAGCTGCTCTACATTCATAATTTGAGGCTTTCTGTTGGCCCAAGATTGCTTCCTAATTCCTTGAGATTTCTGAGTTGGAGTTGGTATCCTTCAAAATCTCTCCCACCGTGTTTTCAACCGGATGAACTTGCTGAAATTAGTTTGGTTCATAGCAATATTGATCACCTCTGGAATGGAATAAAAGTAAGTTATTGAATATCTGCTTTTATAGAAATACAATCAAATTTTAAAGTTCATGCATGGAAGCTGATTGTTCTCATGTTTTATACAGTACTTGGTCAATTTGAAATCCATCGATCTTAGTTACTCCATAAACTTGACAAGGACCCCAGATTTCACAGGTATTCCAAATCTTGAGAAGTTGGTTCTTGAAGGTTGTACCAATTTAGTTAAGATTCATCCATCCATTGCATTGCTGAAGAGACTCAGAATTTGGAATTTAAGAAACTGCAAAAGTATTAGGAGTCTACCAAGTGAAGTAAATATGGAGTTTCTTGAAACATTTGATGTGTCCGGCTGCTCAAAACTGAAAATGATTTCAGAATTTGTGATGCAAATGAAAAGATTATCAAAGCTTTATTTAGGTGGGACTGCTGTTGAGAAACTGCCTTCATCAATTGAGCACTTGAGTGAGAGTTTGGTGGTGCTTGATTTGAGTGGAATTGTTATAAGAGAGCAGCCATACTCCCGTCTTCTTAAGCAGAATCTCATAGCATCATCTTTTGGCTTATTTCCAAGAAAGAGTCCTCACCCTTTGATTCCTCTGTTAGCTTCCTTGAAGCATTTCTCTTGTTTGAGGACATTAAAGCTGAATGACTGTAATCTCTGTGAAGGAGAAATTCCCAATGATATTGGTTCTCTGTCCTCCTTACAGCGGTTGGAACTCAGAGGAAACAATTTTGTTAGCCTTCCTGCAAGCATTCATTTGCTTGAGGATGTTGATGTGGAGAATTGCAAAAGGCTTCAACAATTGCCAGAACTTCCAGATCTGCCAAATTTGTGCAGATTAAGAGCCAATTTTTGGCTCAATTGCATCAATTGCCTGAGTATGGTCGGTAATCAAGATGCTAGTTATTTTTTATATTCAGTGCTAAAGCGGTGGATTGAGATTGAGGCACTCTCTCGTTGTGATATGATGATACGGCAAGAAACCCATTGCTCTTTTGAGTATTTCCGTTTTGTAATTCCTGGAAGTGAAATTCCAGAGTGGTTCAATAATCAAAGTGTGGGAGACACGGTAACTGAGAAGTTACCTTGGGATGCATGTAATAGCAAGTGGATTGGGTTTGCTGTGTGTGCTCTAATTGTACCTCACGACAATCCGTCTGCCGTTCCTGAAAAGTCCCATTTAGATCCTGATACCTGTTGCATTTGGTGTTTTTGGAACGATTATGGTATTGATGTTATAGGTGTTGGTACAAATAATGTAAAACAAATTGTTTCAGATCACCTTTACTTGCTTGTTTTGCCAAGCCCTTTCCGGAAACCTGAGAACTATCTGGAGGTTAATTTTGTCTTCAAAATCGCTCGAGCTGTAGGAAGCAACAGAGGCATGAAGGTGAAGAAATGTGGGGTCCGGGCACTGTACGAGCACGACACGGAAGAGCTGATCAGTAAAATGAACCAATCCAAGACCAGCAGCATTTCTCTCTACGAGGAGGCTATGGACGAACAAGAAGGTGCCATGGTTAAGGCAACACAAGAGGCAGCAACAAGCAGAAGTGGTGGCTCTGACGACGAATATTACTCTGCAGCAGAAGAATGA
>R.mu-I
ATGGCGTTGAGCACCCAAGTTAGAGCCTCCGCGGGTTCAGCTTTCCCGTGGAAATACGACGTGTTTTTGAGCTTCCGAGGTGAAGACACCCGAAAGGGCTTCACAGACTACTTATACCACGAGTTGCGGCGGCGAGGAATCAGGACTTTCAGGGACGATCCACAGCTTGAAAGAGGCACAGCCATCTCTCCGGAGCTCCTCACAGCAATAAAGCAATCGAGGTTTGCAATCGTTGTTCTTTCACCAAATTATGCTACTTCAAAGTGGTGCTTGCTTGAACTGTCTAAGATTATTAAATGCATGAAGGAGAGGGGAACAATTATGCCAATCTTTTATGAGGTGGATACCGATGATGTGAAACATCAAAGGGGCAGCTTTGCTAAAGCGTTTCAAGAACATGAAGAGAAGTTTGGGGTAGGTAATAAGAAGGTGGAAGGGTGGAGAGATGCTTTAACCAAAGTGGCCAGTTTCGCTGGATGGACTTCAAAGGATTATAGGTAAGATCGAATGTGTCATTCGATAACGTACTTTAATGTTTGAATCCTCGTGAGTATTGAAACTTCAAAAATGTTAGCTTCAATTAGTGAGTGCTTTCATACATTATGCCATGCACACTGAACTAATTGGATGACTCACATATGCGAAGTTTCAATACTCCATAGGAGCATAGAATGCCACTTTATTATTGCGGTTCATTTCTATCTTGCAAGTGAACTTTATACTCAATATGTTCATATATTCAGCATGGGAATTGTTATATTCTTGTTGTAGGTATGAAACAGAGCTTATCAGAGAGATTGTGCAAGTATTGTGGAGCAAAGTGCACCCTTGTCTCACAGTATTCGGTTCCTCAGAGAAGTTAGTTGGAATGGATACTAAGCTGGAGGATATAGATGTTCTTTTAGATAAAGAAACAAAAGATGTTCGCTTTATAGGGATATGGGGGATGGGTGGGTTGGGTAAGACAACCCTTGCTAGACTAGTTTATGAGAAAATCTCTCATCTATTTGAAGTTTGCGTCTTTCTTGCTAATGTCAGAGAGGTTTCCGCAACCCATGGTCTAGTTTATCTACAAAAACAGATTCTTTCCCAAATCTGGAAGGAAGAAAATATTCAAGTATGGGATGTTTACAGTGGAATCACTATGACAAAGAGATGTTTTTGTAATAAAGCAGTTCTTCTTGTTCTTGATGATGCGGATCAATCAGAGCAACTAGAAAATTTGGTGGGAGAAAAAGACTGGTTTGGTTTAAGGAGTAGAATCATCATTACAACTAGAAACCGGCATGTACTAGTCACACATGGTATAGAAAAACCATATGAATTGAAGGGATTAAACGAAGATGAAGCTCTTCAGCTCTTTAGTTGGAAAGCCTTTAGGAATTATGAACCTGAAGAAGATTATGTAGAACAATCTAAGAGTTTTGTTATGTATGCTGGAGGTCTTCCCATAGCTCTTAAAACTTTGGGGTCTTTCTTGTACAGAAGAAGTCCAGATGCATGGAATTTTGCATTGGCAAAACTACGGAATACTCCAAATAAAACAGTTTTTGATTTGCTAAAAGTGAGTTATGTTGGACTTGATGAGATGGAGAAGAAAATTTTTCTGGACATCGCATGTTTTTCTTCGCAATGTGAAGCCAAGTTTATTATTGAACTACTATACAGTTATGACGTTTGCACTGGTATTGCAATAGAAGTTCTTGTTGAGAAATCTCTCTTAACTATTTCATCAAATAATGAAATAGGTATGCATGATTTGATACGAGAAATGGGATGTGAAATTGTTCGGCAAGAGTCTTATGAAGAGCCTGGTGGACGCAGCCGGTTGTGGTTTCGGAATGACATTTTTCATGTATTCACAAAGAATACGGTAAGATTTTAAACAAATTGAATTACCAAGCTTGGATAGCACTGTCCATTTCATTTAACATGAAACATACTTCATCCTGGAATTGACTTATCTCTTACTTACAATTATTAGGGAACAGAAGTCACTGAAGGCATATTCTTACACTTACATCAATTAGAAGAGGCAGATTGGAATCTTGAAGCCTTCTCTAAAATGTGTAATTTGAAGCTGCTCTACATTCATAATTTGAGGCTTTCTCTTGGCCCAAAATTTCTTCCCGATGCCTTGAGAATTCTAAAATGGAGTTGGTATCCTTCAAAATCTCTCCCACCATGTTTTCAACCGGATGAACTTACTGAACTCAGTTTGGTTCATAGCAATATTGATCACCTCTGGAATGGAATAAAAGTAGGTTATTGAATATCTGCTATTGCACAAATACAATTAAATCTTAAAGTTCATGCATGGAAGCTAATTGTTCTACCATTCTTCATGTTTTCTACAGTACTTGGGCAAGTTGAAATCCATCGATCTTAGTTACTCCATAAACTTGAGAAGGACCCCAGATTTCACAGGTGTTCCAAATCTTGAGAAGTTGGTTCTTGAAGGTTGTACCAATTTAGTTAAGATTCATCCATCCATTGCATTGCTCAAGAGACTCAAAATTTGGAATTTTAGAAACTGCAAAAGTATTAAGAGTCTACCGAGTGAAGTAAATATGGAGTTTCTTGAAACATTTGATGTATCTGGCTGCTCAAAACTGAAAATAATTCCAGAATTTGTGGGGCAAATGGAAAGATTATCAAAGATTTATTTAAATGGGACTGCCGTTGAGAAACTGCCTTCATCAATTGAGCACTTGAGTGAGAGTTTGGTGGAGCTTGATTTGAGTGGACTTGTTATACGAGAGCAGCCATACTCCCTTTTTCTTAAGCAGAATCTTATAGTATCATCTTTTGGCTTATTTCCAAGAAAGAGTCCTCACCCTTTGATTCCTCTGTTAGCTTCCTTGTAGCATTTCTCTTCTTTGAAGGAATTAAAACTGAATGACTGTAATCTCTGTGAAGGAGAACTTCCCAATGATATTGGTTCTCTGTCCTGCTTAGAGAGGTTGGGACTCAGAGGAAACAATTTTGTTACCCTTCCTGCAAGCATTCATTTGCTTTCTAAGCTTCGATTTATTACTGTGGAGAATTGCACAAGGCTTCAACAATTGCCAGAACTTCCGGCAAGTGCCTTAGTGGTGATAACCGACTATTGTACTTCCTTACAAGTGTTTCCAGATCCACCAGATTTGTGCAGATTATCGTATTTTCTTTTCACTGCCGTCAATTGCTTGAGTACGGTCGGTAATCAAGATGCTAGTTATTTTTTAAATTCAGTGCTAAAGCGGTTGCTTGAGGTTCTCTCTCTCTCTCTCTCTCATGATGATGGTCATATGGTGCAGGAAATAACCCCTTCTTTTGGCTTGCTCGACTTTATAATTCCTGGAAGTGAAATTCCAGAGTGGTTCAATAATCAAAGTGTGGGAGACACGGTATCTGAGAAGTTTCCTTCGGATGCATGTAATAGCAAGTGCATTGGGTTTGCTGTGTGTGCTCTATTTGTACCTCAAGACAATCCGTCTGCCATTCCTGAAGTCCCCTATTTAGATCCTGATACCTGTGAAATTTGCCGTATGTCTCAAGGTCAAGGAAATTGTTTCCGTGTAAAACAAATTGTTTCAGATCACCTTTTTTTATTTGTTTGGCCCGGTTATTACTGGGAACGTCGGAACTGTCTGGAGGACACGTGCCATGAGGTCACGTTTTCCTTCGAAATCAGTCGAGCTGTAGGAAACAACAGATGCATAAAGGTGAAGAAATGTGGGATCCGGGCACTGTACGAGCACGACAGGGAAGAGCTGATCAGTAAAATGAACCAATCCAAGAGCAGCAGCATTTCTCTCTACGAGGAGGCCATGGATGAAGAAGAAGGTGCCATGGTTAAGGCAACACAAGAGGCAGCGACAAGCGGAAGTGGTGGCTCTGACGACGAATATTACTCTGCAGCAGAAGAATGA
>R.ru-A
ATGGCGTTGAGCACCCAAGTTAGAGCCTCATCGGGTTCAGCTTTCCCGTGGAAATACGACGTGTTTTTGAGCTTCCGAGGTGAAGACACACGTAAGGGCTTCACAGACCACTTATACGACAAGTTACAGTGGCAAGGAATTACGACTTTCCGGGACGACCCACAACTTGAAAGAGGCAAAGCCATCTCTCCGGAGCTCCTCACAGCAATCGAGCAATCGAGGTTTGCGATCGTTGTTCTTTCGCCAAACTATGCTTCTTCCACATGGTGCTTGCTTGAACTGTCTAAGATTCTTGAATGCATGGAGGAGAGGGGGACAATTCTGCCAATCTTTTATGAGGTGGATCCCTCTCATGTGAGACATCAAAGGGGCAGCTTTGCTGAAGCGTTTCAAGAACATGACGAGAAGTTCGGGGTAGGTAATAAGAAGGTGGAAGGGTATGAAACAGAGCTTATCAAAGAGATTGTGCAAGCACTGTGGAGCAAAGTGCATCCTAGTCTCACAGTATTTGGTTCCTCAGATAAGTTATTTGGAATGGATACTAAGCTGGAGGAAATAGATGCTCTTTTAGATAAAGAAGCAAATGATGTTCGCTTTATAGGGATATGGGGGATGGGTGGTATGGGGAAAACAACCCTTGCCAGACTAGTTTACGAGAATATCTCTCATCAATTTGAAGTTTGTATCTTTCTTGCTAATGTCAGAGAGGTTTCCGCAACCCATGGTCTAGTTCATTTACAAAAACAGATTCTTTCCCAAATCTTGAAGGAAGAAAATGTTCAAGTATGGGATGTTCACAGTGGAATCACTATGATAAAGAGATGTGTTTGTAATAAAGAGGTTCTTCTAGTTCTTGACGATGTGGATCATTCAGAGCAACTGAAAAACTTGGTGGGAGAAAAAGACTACTTTGGTTTGAGGAGTAGAATCATCATTACAACTAGAAACCGCCATGTACTAGTCGAACATGATATAGAAAAACAATATGAGTTGAAGGGATTAGAAGAAGATGAAGCTCTTCAGCTATTTAGTTGGAAAGCCTTTAGGAAAATTGAGCCTGAAGAAGATTATGCAGAACAGTCTAAGAGTTTTGTTAGGTATGCTGAAGGTCTTCCCTTAGCTCTTAAAATTTTGGGGTCTTTCTTGTACAAAAGAAGTTTAGATTCATGGAGTTCTGCATTTCAAAAACTAAAACAAACTCCCAACCCAACAGTTTTTGAAATACTGAAAATAAGTTTTGATGGACTTGATGAGATGGAGAAGAAAACTTTTCTGGACATTGCTTGTTTCCGCAGGCTGTATGACAATGAGTCTATGATTGAACAAGTATACAGTTCCGAGCTTTGCTCTCGTATTGCAATAGAGGTTCTTGTTGAGAAATCTCTCATAACTATTTCATTTGGCAACCACGTATATGTGCATGACTTGATACAAGAAATGGGACGTGAAATTGTTCGTCAAGAGAATGAAGAGCCTGGTGGACGCAGTCGGTTGTGGCTTCGCAACAACATTTTTCATGTATTCACAAAGAATACGGGAACAGAAGTCACTGAAGGCATATTCTTACACTTACATGAATTAGAAGAGGCAGATTGGAATCTTGAAGCCTTCTCTAAAATGTGTAATCTGAAGCTGCTCTACATTCATAATTTGAGGCTTTCTCTTGGCCCCAAATATCTTCCTGATGCCTTGAGAATTCTGAAATGGAGTTGGTATCCTTCAAAATCTCTCCCACCAGGTTTTCAACCAGATGAACTTACTGAACTTAGTTTCGTTCATAGCAATATTGATCACCTCTGGAATGGAATCAAATACTTGGACAAGTTGAAATCCATCGATCTTAGTTACTCCATAAACTTGACAAGGACCCCAGATTTCACAGGTATTCCAAATCTTGAGAAGTTGGTTCTTGAAGGGTGTACCAATTTAGTTAAGATTCATCCATCCATTGCATTGCTCAAGAGACTCAAAATTTGGAATTTTAGAAACTGTAAAAGTATAAAGAGTCTACCAAGTGAAGTGAATATGGAGTTTCTTGAAACATTTGATGTATCTGGCTGCTCAAAACTGAAAATGATTCCAGAATTTGTGGGGCAAACAAAAAGATTATCAAAGCTTTATTTAGGTGGGACTGCTGTTGAGAAACTGCCTTCATCAATTGAGCACTTGAGTAAGAGTTTGGTGGAGCTTGATTTGAGTGGAATTGTTATAAGAGAGCAGCCATACTCCCTTTTTCTGAAGCAGAATCTCATAGTATCATCTTTTGGCTTACTTCCAAGAAAGAGTCCTCACCCTTTGATTCCTCTGTTAGCGTCCTTGAAGCAGTTCTCTTCTTTGACGTCCTTAAAATTGAATGACTGTAATCTCTGTGAAGGAGAAATTCCCAATGACATTGGTTCTCTGCCCTCCTTAAACTGGTTGGAACTCAGAGGAAACAATTTTGTTAGCCTTCCTGCAAGCATTCATTTGCTTTCTAAGCTTTCTTATATTGATCTGGAGAATTGCAAAAGGCTTCAACAATTGCCGGAACTTCCGGCAAGTGATTACTTAAATGTGGCAACCGACGATTGTACTTCCTTACTAGTGTTTCCAGATCCACCAGATTTGAGCAGATTTTCCCTCACTGCCGTCAATTGCTTGAGTACGGTCGGTAATCAAGATGCTAGTTATTATTTATATTCAGTGATAAAGCGGTTGCTTGAGGTGGTGCAGGAAACCCCTTCTTCTTTTCACTTTCACAAGTTTGTAATTCCTGGAAGTGAAATTCCAGAGTGGTTCAATAATCAAAGTGTGGGAGACAGGGTAACTGAGAAGTTACCTTCGGATGCATGTAATAGCAAGTGGATTGGGTTTGGTTTGTGTGCTCTAATTGTCTGCCGTTCCTGA
>R.ru-B
ATGGCGTTGAGCACCCAAGTTATAGCCTCATCGGGTTCTGCTTTCCCGTGGAAATACGACGTGTTTTTGAGCTTCCGAGGTGAAGACACCCGCAAGGGCTTCACAGGCTACTTATACCACGAGTTGCAGCGGCAAGGAATCAGGACTTTCAGGGATGATCCACAGCTTGAAAGAGGCACAGCCATCTCTCCGGAGCTCCTCACAGCAATCAAGCAATCGAGGTTTGCGATCGTTGTTCTTTCACCAAAATATGCTACTTCCACGTGGTGCTTGCTTGAACTGTCTAAGATTATTGAATGCATGGAGGAGAGGGGGACAATTCTGCCGATCTTTTATGAGGTGGATCCCTCTCATGTGAGACATCAAAGGGGCAGATTTGCTGAAGCGTTTCAAGAACATGAGGAGAAGTTTGGGGAAGGTAATAAGGAGGTGGAAGGGTGGAGAGATGCTTTAACCAAAGTGGCCAGTCTCGCCGGATGGACTTCCAAAGATTATAGGTATGAAACAGAGCTTATCAGAGAGATTGTGCAAGCACTGTGGAGCAAAGTGCATCCTAGTCTCACTGTATTTGGTTCATCAGAGAAGTTAGTCGGAATGCATACTAAGCTGGAGGAAATAGATGTTCTTTTAGATATAGAAACAAATGATGTTCGCTTTATAGGGATATGGGGGATGGGTGGGTTGGGTAAGACAACCCTTGCTAGACTAGTTTATGAGAAAATCTCTCATCAATTTGAAGTTTGCGTCTTTCTTGCTAATGTCAGAGAGGTTTCCGCAACCCATGGTCTAGTTTATCTACAAAAACAAATTCTTTCCCACATCTTGAAGGAAGAAAATGCTCAAGTATGGAATGTTTATAGTGGAATCACTATGATAAAGAGATGTTTTTGTAATAAAGCAGTTCTTCTAGTTCTTGACGATGTGGATCAATCAGAGCAACTGGAACACTTGGCGGGAGAAAAAGACTGGTTTGGTTTAAGGAGTAGAATCATCATTACAACTAGAGATCGACATGTACTAGTCACACATGATATAGAAAAACCATATGAGTTGAAGGGATTAGAAGAAGATGAAGCTCTTCAGCTATTTAGTTGGAAAGCCTTTAGGAAACATGAGCCTGAAGAAGATTATGCAGAACAGTCTAAGAGTGTTGTTAGGATTGCTGGAGGTCTTCCCTTAGCTCTTAAAACTTTGGGGTCTTTCTTGTGCAAAAGAAGTCCAGATGCATGGGAATCTGCATTGGCAAAACTACAGAATACTCCAGAGAAAACAGTCTTTGATTTGCTAAAAGTGAGTTATGATGGACTTGATGAGATGGAGAAGAAAATTTTTCTGGATATCGCTTGTTTTTCTTCGCAATGTGAAGCCAAGTTAATCATTGAACTACTATACAGTTATGACGTTTGCACCCGTATTGCAATAGATGTTCTTGTTGAGAAATCTCTCTTAACTATTTCATCAAATACTGAAATAGGTATGCATGATTTGATACGAGAAATGGGATGTGAAATTGTTCGACAACAGCCTAAAGAGCCTGGGGGACGCAGTCGGTTGTGGCTTCGCAACGACATTTTTCATGTATTCACAAAGAATACGGGAACAGAAGTCACTGAAGGCATATTCTTACATTTACATAAATTAGAAGAGGCAGATTGGAATCCTGAAGCCTTCTCTAAAATGTGTAATCTGAAGCTGCTCTACATTCATAATTTGAGGCTTTCTCTTGGCCCAAAATTTCTTCCTGATGCCTTGAGAATTCTGAAATGGAGTTGGTATCCTTCAAAATCTCTCCCACCAGGTTTTCAACCACATGAACTTGCTGAACTTAGTTTGCCCTGTAGTGAAATCGATCACCTCTGGAATGGAATCAAATACTTGGGCAAGTTGAAATCCATCGATCTTAGTTACTCCATAAACTTGACAAGGACTCCAGATTTCACGGGTATTCAAAATCTTGAGAAGTTGGTTCTTGAAGGTTGTACCAATTTAGTTAAGATTCATCCGTCTATTGCATTGCTCAAGAGACTAAAAATTTGGAATTTTAGAAACTGCAAAAGTATAAAGAGTCTACCAAGTGAAGTAAATATGGAGTTTCTGGAAACATTTGATGTATCTGGCTGCTCAAAATTGAAAATGATTCCAGAATTTGTTGGGCAAATGAAAAGATTATCAAAGTTTTGTTTAGGTGGGACTGCTGTTGAGAAACTGCCTTCATCATTTGAGCACTTGAGTGAGAGTTTGGTGGAGCTTGATTTGAGTGGAATTGTTATAAGAGAGCAGCCATACTCCTTTTTTCTTAAGCTGCAGAATCTCAGAGTATCAGTTTGTGGCTTATTTCCAAGAAAGAGTCCTCACCCTTTGATTCCTGTGTTAGCTTCCTTGAAGCATTTCTCTTATTTGACGGAATTAAACCTGAGTGACTGTAATCTCTGTGAAGGAGAAATTCCCAATGATATTGGTTCTCTTTCCTCCTTAAAGTACTTGGAACTCGGAGGAAACAATTTTGTTAGCCTTCCTGCAAGCATTCGTTTGCTTTCTAAGCTTAGACATATTGATGTGGAGAATTGCACAAGGCTTCAACAATTGCCAGAACTTCCGGCAAGTGACAGAATATTGGTGACGACCGACAATTGTACTTCCTTACAAGTGTTTCCAGATCCACCAGATTTGAGCAGAGTATCGGAATTTTGGCTCGATTGCAGCAATTGCTTGAGTTGTCAAGATTCTAGTTATTTTTTACATTCAGTGCTAAAGCGGTTGGTTGAGTCTCTCAAGTTTATAATTCCTGGAAGTGAAATTCCAGAGTGGTTCAATAATCAAAGTGTGGGAGACTCGGTAACTGAGAAGTTGCCTTTGGATGCATGTAATAGCAAGTGGATTGGGTTTGCTGTGTGTGCTCTAATTGTACCTCAAGATAATCCGTCTGCCGTTCCTGAAGACCCCAATTTAGATCCGGACACCTGTTTAATTTACTGTCTTTCGAACGGTTATGGTATTTGTTGTGTAGGTCGCCGTATCCCTGTAAAACAATTTGTTTCAGATCACCTTTTGTTAGTTGTTTTGCCAAGCCCATTCCGTTGTCCTGCGGACTGGTGTGATGAGGTTACATTTTTCTTCAAAGCTGTAGGAAACAACAGATGCATAAAGGTGAAGAAATGTGGGGTCCGGGCACTGTACGAGCACGACACGGAAGAGCTGACCAGTAAAATGAACCAATCCAAGAGCAGCAGCATTTCTGTTTACGAGGCTATGGATGAGCAAGAAGGTGCCATG
>R.ru-C
ATGGCGTTGAGCACCCAAGTTAGAGCCTCATCGGGTTCAGCTTTCCCGTGGAAATACGACGTGTTTTTGAGCTTCCGAGGTGAAGACACCCGCAAGGGCTTCACAGACTACTTATACCACGAGTTGCAGCGGCGAGGAATCAGGACTTTCAGGGACGATCCACAGCTTGAAAGAGGCACAGCCATCTCTCCAGAACTCCTCACAGCAATTGAGCAATCGAGGTTTGCGATCGTTGTTCTTTCGCCAAACTATGCTTCTTCCACATGGTGCTTGCTTGAACTGTCTAAGATTCTTGAATGCATGGAGGAGAGGGGGACAATTCTGCCAATCTTTTATGAGGTGGATCCCTCTCATGTGAGACATCAAAGGGGCAGCTTTGCTGAAGCGTTTCAAGAACATGAAGAGAAGTTTGGGGTAGGTAATAAGAAGGTGGAAGGGTGGAGAGATGCTTTAACCAAAGTGGCCAGTCTCGCTGGATGGACTTCAAAGGATTATAGGTACGAAACACAGCTTATCAGAGAGATTGTGCAAGCACTGTGGAGCAAAGTGCATCCTAGTCTCACTGTATTTGGTTCCTCAGAGAAGTTATTTGGAATGGATACTAAGCTGGAGGAAATAGATGTTCTTTTAGATAAAGAAGCAAATGATGTTCGCTTTATAGGGATATGGGGGATGGGTGGTATGGGGAAAACAACCCTTGCCAGACTAGTTTACGAGAATATCTCTCATCAATTTGAAGTTTGTATCTTTCTTGCTAATGTCAGAGAAGTTTCTGCAACCCATGGTCTAGTTCATTTACAAAAACAGATTCTTTCCCAAATCTTTAAGGAAGAAAATGTTCAAGTATGGGATGTTTATAGTGGAATCACTAGGATAAAGAGATGTTTTTGGAATAAAGAGGTTCTTCTAGTTCTTGACGATGTGGATCAATCAGAGCAATTGGAAAATTTGGTGGGAGAAAAAGACTGGTTTGGTTTAAGGAGTAGAATCATCATTACAACTAGAAATCGGCATGTACTAGTCACACATGGTATAGAAAAACCATATGAGTTAAAGGGATTAAAGGTAGATGAAGCTCTTCAGCTCTTTAGTTGGAAAGCCTTTAGAAACTATGAGCCTGAAGAAGATTTTGCAGAAGAGTCTAAGAGTTTTGTCAGGTATGCTGGAGGTCTTCCCTTAGCTCTTAAAATTTTGGGGTCTTTCTTGTACAAAAGAAGTTTAGATTCATGGAGTTCTTCATTTCAAAAACTAAAACAAACACCCAACCCAACAGTTTTTGAAATACTGAAAGTAAGTTTTGATGGACTTGATGATATGGAGAAGAAAATTTTTCTGGACATCGCTTGTTTCCGCTGGCTGTATCATAATGAGTCTATGATTGAACAAGTATACAGTTCTGAGTTTTGCTCTCATATTGCAATAGATGTTCTTGTTGAGAAATCTCTCTTAACTATTTCATCATACAACTGGATATATATGCATGACTTGATACAAGAAATGGGATGTGAAATTGTTCGTAAAGAGAATGAAGAACCTGGTGGACGCAGTCGGTTGTGGCTGCGCAAAGACATTTTTCATGTATTCACAAAGAATACGGGAACAGAAGCCATTGAAGGCATATCGTTACACTTGTATGAATTAGAAGAGGCAGATTGGAATCTTGAAGCCTTCTCTAAAATGTGTAAACTGAAGCTGCTCTACATTCATAATTTGAGGCTTTCTCTTGGTCCAAAATTTATTCCTAATGCCTTGAGATTTCTAAGTTGGAGTTGGTATCCTTCAAAATCTCTCCCACCATGTTTTCAACCGGATGAACTTACCGAACTCAGTTTGGTTCATAGCAATATTGATCACCTCTGGAATGGAATAAAGTACTCGCGCAATTTGAAATCCATCAATCTTAGTTACTCCATAAACTTGACAAGGACCCCAGATTTCACAGGTATTCCAAATCTTGAGAAGTTGGTTCTTGAAGGTTGTACCAATTTAGTTAAGGTTCATCCATCCATTGCATTGCTCAAGAGACTCAAAATTTGGAATTTTAGAAACTGCAAAAGTATTAAGAGTCTACCAAGTGAAGTGAATATGGAGTTTCTTGAAACATTTGATGTATCTGGCTGCTCAAAACTGAAAATGATTCCGGAATTTGTTGGGCAAATGAAAAGATTATCAAAGCTTTCTTTAGGTGGGACTGCTATTGAGAAACTGCCTTCATCAATTGAGCACTTGAGTGAGAGTTTGGTGGAGCTTGATTTGAGTGGACTTGTTATAAGAGAGCAGCCATACTCCCGTTTTCTTAAGCAGAATCTCATAGCATCATCTTTTGGCTTATTTCCAAGAAAGAGACCTCACCCTTTGGTTCCTCTGTTAGCTTCCTTGAAACATTTCTCTTCTTTGACGACATTAAATCTGAATGACTGTAATCTCTGTGAAGGAGAAATTCCCAATGATATCGGTTCTCTGTCCTCCTTAGAGAGTTTGGAACTCAGAGGAAACAATTTTGTTAGCCTTTCTGCAAGCATTCATTTGCTTTCTAAGCTTAAACATATTAATGTGGAGAATTGCAGAAGGCTTCAACAATTGCCAGAACTTCCGGCAAGTGACTACTTAAGGGTGGAAACCCATCGCTCTTCTGAGTATTTCCGTTTTGTAATTCCTGGAAGTGAAATTCCTGAGTGGTTCAATAATCAAAGTGTGGGAGACTCGGTAACTGAGAAGTTACCTTCGGATTACATGTGGATTGGGTTTGCTGTGTGTGCTCTAATTGTACCTCCAGACAATCCTTCTGCCGTTCCTGAAAAAATAAGCCTTCGTTGTCGTTGGCCCAAGGGATCTCCTTGGACCCATTCTGGTGTTCCTTCCAGAGGTGCTTGTTTCGTCGTAAAACAAATTGTTTCAGATCACCTTTTCTTACTTGTTTTGAGGAAACCTGAGGACACATGCAATGAGGCTAAGTTTGACTTCAGCATCAACAATTGCATAAAGGTCAAGAAATGTGGGGCCCGTGCATTTTACCAGCACGACATGGACGAGTTGATCAGTAAAATGAACCGATCAAAGAGCAGCATTTCTCTTTACGAGGCTATGGATGAACAAGAAGCTGCGGTTAAGGCCACACAAGAGGCAGCAACAAGCAGA
>R.ru-D
ATGGCGTTGAGCACCCAAGTTAGAGCCTCATCGGGTTCATCTTGCCCGTGGAAATACGACGTGTTTTTGAGCTTCCGAGGTGAAGACACCCGCAAGGGCTTCACAGACTACTTATACCACGAGTTGGAGCGGCAAGGAATCAGGACTTTCAGGGATGATCCACAGCTTGAAAGAGGCACAGCCATCTCTCCGGAGCTCCTCACAGCAATTGAGCAGTCGAGGTTTGCGATCGTTGTTCTTTCGCCAAAATATGCTACTTCCACGTGGTGCTTGCTTGAGCTGTCTAAGATTCTTGAATGCATGGAGGAGAGGGGGACAATTCTGCCGATCTTTTATGAGGTGGATCCCTCTCATGTGAGACATCAAAGGGGCAGCTTTGCTGAAGCGTTTCAAGAACATGAAGAGAAGTTTGGGGAAGGTAATAAGGAGGTGGAAGGGTGGAGAGATGCTTTAACCAAAGTGGCCAGTCTCGCTGGATGGACTTCAGAGGATTATAGGTACGAAACACAGCTTATCAGCGAGATTGTGCAAGCACTGTGGAGCAAAGTGCATCCTAGTCTCACTGTATTTGGTTCCTCAGAGAAGTTATTTGGAATGGATTCTAAGCTGGAGGAGATGGATGTTCTTTTAGATAAAGAAGCAAATGATGTTCGCTTTATAGGGATATGGGGGATGGGTGGTATCGGCAAAACAACCCTTGCCGGTCTAGTTTACGAGAAAATATCTCATCAATTTGAAGTTTGCATCTTTCTTGCTAATGTCAGAGAGGTTTCCACAACCCATGGTCTAGTTGATCTACAAAAACAAATTCTTTCCCAAATCTTGAAGGAAGAAAATGTTCAAGTATGGAATGTTTATAGTGGAAGAAATATGATAAAGAGATGTGTTTGTAATAAAGCAGTTCTTCTAGTTCTTGATGATGTGGATCAATCAGAGCAACTGGAAAACTTTGTGGGAGAAAAAGACTGCTTTGGTTTGAGGAGTAGAATCATCATTACAACTAGAGATCGGCGTGTACTAGTCACACATGGTGTAGAAAAACCATATGAATTGAAGGGAATAAACGAACATGAAGCTCTTCAGCTCTTTAGTTGGAAAGCCTTTAGGAAATGTGAGCCTGAAGAAGATTATGCAGAACTGTGTAAGAGTTTTGTTACGTATGCTGGAGGTCTTCCGTTAGCCCTTAAAATTTTGGGGTCTTTCTTGAAAGGAAGAACTCCAGATGAATGGAATTCTGCATTGGCAAAACTACAACAAACTCCCGACATAACAGTTTTTAAAATATTGAAGATGAGTTTTGATGGACTTGATGAGATGGAGAAGAAAATTTTTCTGGACATTGCTTGTTTCCGCCGGCTGTATAGCAACGAGTTTATGATTGAACTAGTAGACAGTTCTGACCCTTGCAATCGTATTACAAGACGTGTTCTTGCTGAGAAATCTCTCTTAACTATTTCATCAGACAGCCAGGTACATGTGCATGACTTGATACACGAAATGGGATGTGAAATTGTTCGGCAAGAGAATGAAGAGTCTGGTGGACGCAGTCGGTTGTGTCTTCGCGACGACATTTTTCATGTATTCACAAAGAATACGGGAACAGAAGCCATTGAAGGCATATTGTTAGACTTGGCTGAATTAGAAGAGGCAGATTGGAATCTTGAAGCCTTCTCTAAAATGTGTAAACTGAAGCTGCTCTACATTCATAATTTGAGGCTTTCTGTTGGCCCAAAATGTCTTCCTAATGCCTTGAGATTTCTGAGTTGGAGTTGGTATCCTTCAAAATCTCTCCCACCATGTTTCCAACCGGAAGAACTTACTGAACTCAGTTTGGTTCATAGCAATATTGATCACCTATGGAATGGAATAAAATACTTGGGCAAGTTGAAATCCATCGATCTTAGTTACTCCATAAACTTGACAAGGACCCCAGATTTTACCGGTATATCAAATCTTGAGAAGTTGATTCTTGAAGGTTGTACCAATTTAGTTAAGATTCATCCATCCATTGCATTGCTCAAGAGACTCAAAATTTGGAATTTTAGAAACTGCAAAAGTATTAAGAGGCTACCAAGTGAAGTAAATATGGAGTTTCTCGAAACATTTGATGTATCTGGCTGCTCAAAACTGAAAATGATTCCAGAATTTGTGGGGCAAATGAAAAGATTATCAAAGCTTCGTTTAGGTGGGACTGCTGTTGAGAAACTGCCTTCATCAATTGAGCGGTGGAGTGAGAGTTTGGTGGAGCTTGATTTGAGTGGAATTGTTATAAGAGAGCAGCCATACTCCCGTTTTCTTAAGCAGAATCTCATAGCATCATCTCTTGGCTTATTTCCAAGAAAGAGTCCTCACCCTTTGATTCCTCTGTTAGCTTCCTTAAAGCATTTCTCTTCTTTGACGGAATTAAAACTGAATGACTGTAATCTCTTTGAAGGAGATATTCCCAATGATATTGGTTCTCTATCCTCCTTACGGAGTTTGGGACTCAGAGGAAACAATTTTGTTAGCCTTCCTGCAAGCATTCATTTGCTTTCTAAGCTTGAATATATTAATGTGGAGAATTGCAAAAGGCTTCAACAATTGCCAGAACTTTCGGCAATTGGCGTCTTATCTAGAACCGACAATTGTACTGCCTTACAATTGTTTCCAGATCCGCCAGATTTGTGCAGAATAACAACCAATTTTTCGCTCAATTGCGTCAATTGCCTGAGTATGAAAACCCATCGCCACCCTTCGGAGTATCTCAAGGTTGTAATTCCTGGAAGTGAAATTCCAGAGTGGTTCAATAATCAAAGTGTGGGAGACTCGGTAACTGAGAAGTTTCCTTCGGATGCATGTAATAGCAAGTGGATTGGGTTTGCTGTGTGTGCTCTAATTGTACCTCAAGACAATCCGTCTGCCGTTCCTGAAGTCCCCCATTTAGATCCTGATACCTGTCAAATTTTGTGTTATTGGAGCAATTCTGATACTAATTTGGGAGGTGTTGGTGACTATGTAAAACAATTTGTTTCAGATCACCTTTGGTTACTTGTTTTGCGAAGACCTCTCCGGATACCTGAGAACTGTCTGGAGGTTAATTTTGTCTTCGAAATCAGACGAGCTGTAGGAAACAACAGATGCATGAAGGTGAAGAAATGTGGGGTCCGGGCACTGTACGAGCACGACAGGGAAGAGCTGATCAGTAAAATGAACCAATCCAAGAGCAGCAGCATTTCTCTCTACGAGGAGGCTATGGATGAACAAGAAGGTGCCATGGTTAAGGCAACACCAAGCGGA
>R.ru-E
ATGGCGTTGAGCACCCACGTTAGAGCCTCATCGGGTTCAGCTTTCCCGTGGAAATACGACGTGTTTTTGAGCTTCCGAGGTGAAGACACCCGCAAGGGCTTCACGGACCGCTTATACCACGAGTTGGATCGGCATGGAATCAGGACTTTCAGGGATGATCCACAGCTTGAAAGAGGCACAGCCATCTCTCCGGAGCTCGTCACAGCAATCGAGCAATCGATGTCTGCGATCGTTGTTCTTTCACCAAACTATGCTACTTCCACGTGGTGCTTGCGTGAACTGTCTAAGATTCTTGAATGCATGGAGGAGAGGGGGAGAATTCTGCCAATCTTTTATGAGGTGGATCCCTCTCATGTGCGACATCAAAGGGGCAGCTTTGCTGAAGCGTTTCAAGAACATGAAGAGGAGTTTGGGGAAGGTAATAAGGAGGTGGAAGGGTGGAGAGATGCTTTAACCAAAGTGGCCAGTCTCGCTGGATGGACTTCAAAGGATTATAGGTATGAAACAGAGCTTATCAGAGAGATTGTGCATGCACTGTGCAGCAAAGTGCATCCTAGTCTCACAGTATGTGGTTCCTCAGGGAAGTCTGTTGGAATGGATACTAAGCTGGAGGAAATAGATGTTCTTTTAGATAAAGAAGCAAATGATGTTCGCTTTATAGGGATATGGGGGATGGGTGGTATCGAAAAACCATACAAGTTGAAGGGATTAAACGAAAATGAAGCTCTTCAGCTCTTTAGTTGGAAAGCTTTTAGAAAACATGAGCCTGAAGAAGATTATGCAGAACAGTCTAAGAGTTTTGTTAAGTATGCTGGAGGTCTTCCCTTAGCTCTTAAAACTTTGGGGTCTTTCTTGAACGGAAGAAGTCCAGATGAATGGAATTCTGCATTGGCAAAACTACACCAAACTCCCAACATAACAGTTTTTAAAATATTGAAGATTAGTTTTGATGGACTTGATGAGATGGAGAAGAAAATTTTTCTGGACATTGCTTGTTTCCGCAGGCTGTATCGCAACGAGTTTATGATTGAACTAGTAGACAGTTCTGACCCTTGCAATCATATTACCAGACGTGTTCTTGCTGAGAAATCTCTCTTAACTATTTCATCAGACAACCAGGTAGATGTGCATGACTTGATACACGAAATGGCATGTGAAATTGTTCGGCAAGAGAATGAAGAGCCTGGTGGACGCAGTCGGTTGTGTCTTCGCAACAACATTTTTCATGTATTCACACAGAATACGGGAACAGAAGCCATTGAAGGCATATTGTTAGACTTGGCTGAATTAGAAGAGGCAGATTGGAATCTTGAAGCTTTCTCTAAAATGTGTAAACTGAAGCTTCTCTACATTCATAATTTGAGGCTTTCTGTTGGCCCAAAATTTCTTCCTAATGCCTTGAGATTTCTGAATTGGAGTTGGTATCCTTCAAAATCTCTCCCACCATGTTTTCAACCGGATGAACTTGTTGAACTTAGTTTGCCCTATAGCAAAATCGATCACCTCTGGAATGGAAAAAAATGCTTGGACAATTTGAAATCCATCGATCTTAGTTACTCCATAAACTTGACAAGGACTCCAGATTTCACAGGTATTCCAAATCTTGAGAAGTTGATTCTTGAAGGTTGTACCAATTTAGTTGACATTCATCCATCTATTGCATTGCTCAAGAGACTCAAAATTTGGAATTTAAGAAACTGCCAAAGTATTAAGAGTCTACCAAGTGAAGTGTATATGGAGTTTCTTGAAACATTGGATGTAACTGGCTGCTCGAAACTGAAAATGATTCCAAAATTTATGCAGAAAACGAAAAGATTATCAAAGCTTTCTTTAAGTGGGACTGCTGTTGAGAAACTGCCTTCAATTGAGCAGTTGAGTGAGAGTTTGGTGGAGCTTGATTTGAGTGGAGTTGTTAGAAGAGAGCGGCCATACTCTCTTTTTCTTCAGCAGATTCTCGGAGTATCATCTTTTGGCTTATTTCCAAGAAAGAGTCCTCACCCTTTGATTCCTCTGTTAGCTTCCTTGAAGCATTTCTCTTCTTTGACGGAATTATATCTGAATGACTGTAATCTCAGTGAAGGAGAACTTCCCAATGATATTGGTTCTCTGTCCTCCTTAGAAACCCATCGCCGCCCTTTGGAGTATCTCGACTTTGTAATTCCTGGAAGTGAAATTCCAGAGTGGTTCAATAATCAAAGTGTGGGAGACAGGGTAACTGAGAAGTTACTACCTTGGGATGCATGTAATAGCAAGTGGATTGGGTTTGCTGTGTGTGCTCTAATTGTACCTCAAGACAATCCGTCTGCCGTTCCTGAAGACCCCCTTTTAGATCCTGATACCTGTCTCATTTCGTGTAATTGGAACTATTATGGTACTAAATTGGGAGGTGTTGGTATCTGTGTAAAACAATTTGTTTCAGATCACCTTTCGTTAGTTGTTTTGCCAAGCCCTCTCCGGACACCTGAGAACTGTCTGGAGGCTAATTTTGTCTTCAAATTCATTCGAGCTGTAGGAAGCAAGAGATGCATGAAGGTGAAGAAATGTGGGGTCCGGGCACTGTACGGGGACGACAGGGAAGAGCTGATCAGTAAAATGAACCAATCCAAGAGCAGCAGCATATCTCTCTACGAGGAGGGTATGGATGAACAAGACGGTGCCATGGTTAAGGCAAAACAAGAGGCAGCGACAAGCGGA
>R.ru-F
ATGGCGTTGAGCACCCAAGTTAAAGCCTCTTCGGGTTCAGCTTTCCCGTGGAAATACGACGTGTTTTTGAGCTTCCGAGGTGAAGACACACGTAAGGGCTTCACAGACTGCTTATACCACGAGTTGCAGCGGCAAGGAATCAGGACTTTCAGGGACGATCCACACCTTGAAAGAGGCACATCCATCTCTCTGGAGCTCCTCACAGCAATTGAGCAATCGAGACATCAAAGGGGCAGCTTTGCTGAAGCATTTCAAGAACATGAAGAGAAGTTTGGGGAAGGTAATAAGGAGGTGGAAGGGTGGAGAGATGCTTTAACCAAAGTGGCGAGTCTCGCTGGATGGACTTCAGAGAAGTATAGGTATGAAACAGAGCTTATCAGAGAGATTGTGCAAGCACTGTGGAGCAAAGTGCATCCTAGTCTCACTGTATTTGGTTCCTCAGAGAAGCTAGTTGGAATGGATACTAAGCTGGAGGACATATATGATCTTTTAGTTGAAGAAGCAAATGATGTTCGCTTTATAGGGATATGGGGGATGGGTGGGTTGGGTAAGACAACCCTAGCTAGAGTAGTTTATGAGGAAATCTCTCATAGATTTGATGTTTGCGTCTTTCTTGCTAATATCAGAGAGGTTTCTGCAACCCATGGTCTAGTTTATCTACAAAAACAAATTCTTTCCCAAATCTTGAAGGAAGAAAATGTTAAAGTATGGGATGTTTATAGTGGAATCACTATGACAAAGAGATGTCTTTGTAATAAAGCGGTTCTTCTAGTTCTTGACGATGTGGATCAATCAGAGCAACTAGAACACTTGGTGGGAGAAAAAGACTGGTTTGGTTTAAGGAGTAGAATCATCATTACAACTAGAAATCAGCGTGTACTAGTCACACATGGTGTAGAAAAACCATATGAGTTGAAGGGACTAAACAAAGATGAAGCTCTTCAGCTCTTTAGTTGGAAAGCCTTTAGGAAATGTGAGCCTGAAGAAGATTATGCAGAACTGTGTAAGAGTTTTGTTACGTATGCTGGAGGTCTTCCCTTAGCTCTTAAAACTTTGGGGTCTTTCTTATATAAAAGAAGTCTACATTCATGGAGTTCGGCATTGCAAAAACTACAACAAACTCCCAACCGATCTGTTTTTGAAATACTAAAATTAAGTTTTGATGGACTTGATGAGATGGAGAAGAAAATATTTCTGGACATTGCTTGTTTCCGTAGGCTGTATGACAATGAGTCTATGATTGAACAAGTACACAGTTTCGACTTTTGCCCTCGTATTATAATAGATGTTCTTGTTGAGAAATCTCTCTTAACTATTTCATCAGACAACCGGGTAGGTGTGCATGATTTGATACACGAAATGGGATGTGAAATTGTTCGTCAAGAGAATAAAGAACCTGGTGGACGCAGTCGGTTGTGTCTTCACAACGACATTTTTCATGTATTCACAAATAATACGGGAACAGAAGCCATCGAAGGCATATTGTTACACTTGGCTGAATTAGAAGAGGCAGATTGGAATCTTGAAGCCTTCTCTAAAATGTGTAAACTGAAGCTGCTCTACATTCATAATTTGAGGCTTTCTCTTGGCCCCATATATCTTCCGAATGCCTTGAGATTTCTGAATTGGAGTTGGTATCCTTCAAAATCTCTCCCACCATGTTTTCAATCGGATAAACTTACTGAACTTAGTTTGGTTCATAGCAATATCGATCACCTCTGGAATGGAATAAAATACTCGCGCAATTTGAAATCCATCGATCTTAGTTACTCCATAAACTTGACGAGGACCCCAGATTTCACAGGTATTCCAAATCTTGAGAAGTTGGTTCTTGAAGGTTGTACCAATTTAGTTGAGGTTCATCAATCCACTGGATTGCTCCAGAAGCTCAGAATTTTGAATTTAAGAAACTGCAAAAGTATTAAGAGTCTACCAAGTGAAGTGCATATGGAGTTTCTTGAAACATTTGATGTGTCCGGCTGCTCAAAACTGAAAATGATTCCAGAATTTGTGGGGCAAATGAAAAGATTGTCAAGGCTTTCTTTAAGTGGGACTGCTGTTGAGAAACTGCCTTCAATTGAGCACTTGAGTGAGAGTTTGGTGGAGCTTGATTTGAGTGGAATTGTTATAAGAGAGCAGCCATACTCCCTTTTTCTTAAGCAGAATCTCATAGTATCATCTTTTGGCTTATTTCCAAGAAAGAGTCCTCACCCTTTGATTCCTCTGTTAGCTTCCTTGAAGCATTTCTCTTCTTTGACGACATTAAAACTGAATGACTGTAATCTCTGTGAAGGAGAACTTCCCAATGATATTGGTTCTCTGTCCTCCTTAGAGTGGTTGTATCTCGGAGGAAACAATTTTAGTACCCTTCCTGCAAGCATTCATTTGCTTTCTAAGCTTCGATATATTAATGTGGAGAATTGCAAAAGGCTTCAACAATTGCCAGAACTTTCGGCAAATGACGTCTTATCTAGAACCGACAATTGTACTTCCTTACAATTGTTTCCAGATCCGCCAGATTTGTGCAGAATAACAACCAGTTTTTGGCTCAATTGCGTCAATTGCCTGAGTATGGAAACCCATCGCCGCCCTTTGGAGTCTCTCAAGGTTGTAATTCCTGGAAGTGAAATTCCAGAGTGGTTCAATAATCAAAGTGTGGGAGACAGGGTAACTGAGAAGTTACCTTCGGATGAGTGTTATAGCAAGTTGATTGGGTTTGCTGTGTGTGCTCTAATTGTACCTCAAGATAATCCGTCTGCCGTTCCTGAAGAGTCCAATTTACCTGATACCTGTCACATTGTGCGTCTTTGGAACAATTATGGTTTTGATATTGCTAGTGTTGGTATCCCTGTAAAACAATTTGTTTCAGATCACCTTTACTTACTTGTTTTGCTAAACCCTTTCCGGAAACCTGAGAACTGTCTGGAGTTTGAGTTTTCCTTCGAAATCAGACGAGCTGTAGGAAACAACAGAGGCATGAAGGTGAAGAAATGTGGGGTCCGGGCACTGTACGAGCACGACACGGAAGAGCTGATCAGTAAAATGAACCAATCCAAGAGCAGCAGCATTTCTCTCTACGAGGAGGCTATGGATGAACAAAAAGAGGCAGCGACAAGCGGA
>R.ru-G
ATGGCGTTGAGCACCCAAGTTAGAGCCTCATCGGGTTCAGCTTTCCCGTGGAAATACGACGTGTTTTTGAGCTTCCGAGGTGAAGACACCCGCAAGGGCTTCACAGACTACTTATACAAAGAGTTGCAGCGGCAAGGAATCAGGACTTTCAGGGACGATCCACAGCTTGAAAGAGGCACAGCCATCTCTCCGGAGCTCCTCACAGCAATAGAGCAATCGAGGGGCAGCTTTGCTGAAGCGTTTCAAGAACATGAAGAGAAGTTTGGGGAAGCTAATAAGGAGGTGGAAGGGTGGAGAGATGCTTTAACCAAAGTGGCCAGTCTCGCTGGATGGACTTCAAAGGATTATAGGTATGAAACAGAGCTTATCAGAGAGATTGTACAAGCACTGTGCAAGAAAGTGCATCCTAGTCTCACAGTATGTGGTTCCTCAGGGAAGTTAGTTGGAATGGATGCTAAGATGGAGGAAATAGATGTTCTTTTAGATAAAGAAGCAAATGATGTTCGCTTTATAGGGATATGGGGGATGGGTGGTATCGGTAAGACAAGCCTTGCTACACTAGTTTATGAGAAAATCTCTCATGAATTTGATGTTTGCATCTTTCTTGATGATGTCAGAAAGGCTTCCGCAGACCATGGTCTAGTTTATCTACAAAAACAAATTCTTTCCCAACTCTTGACGGAAGAAAATGTTCTAGTATGGAATGTTAATGGTGGAATCACTATGATAAAGAGATGTGTTTGTAATAAAGCGGTTCTTCCAGTTCTTGACAATGTGGATCAATCAGAGCAACTGGAAAACTTGGTGGGAGACAAAGACTGGTTTGGTTTAAGGAGTAGAATCATCATTACAACCAGAAATCGGCATGTACTAGTCACACATGGTATAGAAGAACCATATGAGGTGAGGGGATTAAACAAAGCTGAAGCTCTTCAGCTGTTTAGTTTAAAAGCCTTTGGGAAATATGAGCCGGATGAAGATTATGCAATGCTCTCTCACAGGTTTGTTAACCATGTCGGAGGTCTTCCCTTAGCTCTTAAAACTTTGGGGTCTTTCTTGTGCAAAAGACGTCTAGATGCATGGAATTCTGAATGGGCAAAACTAAAGAATACTCCAAATGAAAAAGTTTTTGATGTGCTAAAAGTGAGTTATGATGGACTTGATGAGATGCAGAAGAAAACTTTTCTGGACATCGCATGTTTTTCTTCGCAATGTGAAGCCAAGTTTATTATTGAACTACTATACAGTTATGACGTTTGCACTGGTATTGCAATAGAAGTTCTTGTTGAGAGATCTCTCTTAACTATTTCATCAAATAATGAAATAGGTATGCATGATTTGATACGAGAAATGGGATGTGAAATTGTTCGACAACAGCCTGAAGAGCCTGGTGGACGCAGTCGGTTGTGGCTTCGCAACGACATTTTTCATGTATTCACAAAGAATACGGGAACAGAAGTCACTGAAGGCATATTCTTACACTTATATGAATTACAAGAGGCAGATTGGAATCCTAAAGCCTTCTCTAAAATGTGTAACCTGAAGCTGCTCTACATTCATAATTTGAGGCTTTCTCTTGGCCCAAAATTTCTTCCTGATGCCTTGAGAATTCTGAAATGGAGTGGGTATCCTTCAAAATCTCTCCCACCAGATTTTCAACCAGATGAACTTACTGAACTCAGTTTGGTTCATAGCAATATTGATCACCTCTGGAATGGAATAAAATCCTTGGTCAATTTGAAATCCATCGATCTTAGTTACTCAAGAAACTTGAGAAGGACTCCAAATTTCACAGGTATTCCAAATCTTGAGAAGTTGGTTCTTGAAGGTTGTACCAATTTAGTTGAGATTCATCCATCCATTGCATTGCTCAAGAGACTCAAAATTTGGAATTTTAGAAACTGCAAAAGTATTAAGAGTCTACCAAGTGAAGTAAATATGGAGTTTCTTGAAACATTTGATGTATCTGGCTGCTCAAAACTGAAAATAATTCCAGAATTTGTGGGGCAAATGAAAAGATTATCAAAGCTTTATTTAAATGGGACTGCCGTTGAGAAACTGCCTTCATCAATTGAGCACTTGAGTGAGAGTTTGGTGGAGCTTGATTTGAGTGGAATTGTTATAAGAGAGCAGCCATACTCCCTTTTTCTTAAGCAGAATCTCGTAGTATCATCTTTTGGCTTATTTCCAAGAAAGAGTCCTCACCCTTTGATTCCTCTGTTAGCTTCCTTGAAGCATTTCTCTTCTTTGATGCAATTAAAGCTGAATGACTGTAATCTCTGTGAAGGAGACATTCCCAATGATATCGGTTCTCTGTCCTCCTTACGGAGGTTGGAACTCAGAGGAAACAATTTTGTTAGCCTTCCTGCAAGCATTCATTTGCTTTCTAAGCTTCGATATATTAATGTGGAGAATTGCAAAAGGCTTCAACAATTGCCAGAACTTTCGGCAATTGGCGTCTTATCTAGAACCGACAATTGTACTTCCTTACAATTGTTTCCAACCGGATTGAGACAAAATTGCGTCAATTGCCTGAGTATGGTCGGTAATCAAGATGCTAGTTATCTTTTATATTCAGTGCTAAAGCGGTGGATTGAGATTGCAGGAAACCCATCGCCGCCCTTTGGAGTTTCTCTGGTTTGTAATTCCTGGAAGTGA
>R.ru-H
ATGGCGTTGAGCACCCAAGTTAGAGCCTCATCGAGTTCAGCTTTGCAGTGGAAATACGACGTGTTTTTGAGCTTCCGAGGTGAAGACACCCGCAAGGGCTTCACAGACTACTTATACCACGAGTTGGAGCGGCGAGGAATCAGGACTTTCAGGGACGATCCACTGCTTGAAAGAGGCACAGCCATCTCTCCGGAGCTCCTCACAGCAATAAAGCAATCAAGGTTTGCGATTGTTGTTCTTTCACCAAACTATGCTACTTCCACGTGGTGCCTGCTTGAATTGTCTAAGATTCTTGAATGCATGGACGAGAGAGGGCAAATTCTGCCAATCTTTTATGAGGTGGATCCCTCTCATGTGAGACATCAAAGGGGCAACTTTGCTGAAGCGTTTCAAGAACATGAAGAGAAGTTTGGGGTAGGTAATAAGAAGGTGGAAGGGTGGAGAGATGCTTTAACCAAAGTGGCCAGTCTCGCTGGATGGACTTCAAAGGATTATAGGTACGAAACACAGATTATCAAAGAGATTGTGCAAGAACTGTGGAGCAAAGTGCATCCTAGTCTCACAGTATTTGGTTCCTTGGAGAAGTTATTTGGAATGGATACTAAGTGGGAGGAAATAGATGTTCTTTTAGATAAAAAAGCAAATGATGTTCGCTTTATAGGGATATGGGGGATGGGTGGTATGGGTAAAACAACCCTTGCCAGACTAGTTTACCAGAAAATCTCTCATCAATTTGAAGTTTGCATCTTTCTTGCTAATGTCAGAGAGGTTTCCGCAACCCATGGTCTAGTTTGTCTACAAAACCAGATTCTTTCCCAAATCTTGAAGGAAGGAAATGATCAAGTGTGGGATGTTTATAGCGGAATCACTATGATAAAGAGATGTTTTCGTAATAAAGCTGTACTTCTAGTTCTTGACGATGTGGATCAATCAGAGCAACTGGAACACTTGGCGGGAGAAAAAGACTGCTTTGGTTTAAGGAGTAGAATCATCATTACAACTAGAGATCGACATGTACTAGTCACACATGATATAGAAAAACCATATGAGTTGAAGAGATTAGGAGAAGATGAAGCTCTTCAGCTGTTTAGTTGGAAAGCCTTTAGGAAACATGAGCCTGAAGAAGATTATGCAGAACAGTCTAAGAGTTTTGTTAGGTATGCTGGAGGTCTTCCCTTAGCTCTTAAAATTTTGGGGTCTTTCTTGTACAAAAGAAGTTTAGATTCATGGAGTTCTGCATTTCAAAAACTAAAACAAACTCCCAACCCAACAGTTTTTGAAATACTGAAAATAAGTTTTGATGGACTTGATGAAATGGAGAAGAAAACTTTTCTGGACATTGCTTGTTTCCGCAGGCTGTATGACAATGAGTCTATGATTGAACAAGTATACAGTTCCGGGTTTTGCTCTCGTATTGCAATAGAGGTTCTTGTTGAGAAATCTCTCTTAGCTATTTCATTTGGCAACCACGTATATATGCATGACTTGATACGAGAAATGGGATGTGAAATTGTTCGACAAGAGTGTGACGAGCCTGGTGGACGCAGTCGGTTGTGGCTTCGCAACGACATTTTTCATGTATTCACAAAGAATACGGGAACAGAAGTCACTGAAGGCATATTCTTACACTTAGATAAATTAGAAGAGGCAGATTGGAATCTTGAAGCCTTCTCTAAAATGTGTAAACTGAAGTTGCTCTACATTCATAATTTGAGGCTTTCTCTTGGCCCCAAATATCTTCCTAATGCCTTGAGATTTCTGAAATGGAGTTGGTATCCTTCAATATCTCTCCCACCAGGTTTTCAACCAGCTGAACTTGCTGAACTCAGTTTGCCCTATAGCAATATTGATCACCTCTGGATTGGAATAAAGTACTTGAGCAATTTGAAATCTATCGATCTTAGTTACTCCACAAACTTGACAAGGACTCCAGATTTCACCGGTATTCCATATCTTGAGAAGTTGATTCTTGAAGGCTGTATCAGTTTAGTTAAGATTCATCCATCCATTGCATCGCTCAAGAGACTCAAAATTTGGAATTTTAGAAATTGCAAAAGTATTAAGAGTCTACCAGGTGAAGTGGATATGGAGTTTCTGGAAACATTTGATGTATCTGGCTGCTCAAAACTGAAAATGATTCCGGAATTTGTGGGGCAAACAAAAAGATTATCAAGGCTTTGTTTAGGTGGGACTGCTGTTGAGAAACTGCCTTCAATTGAGCACTTGAGTGAGAGTTTGGTGGAGCTTGATTTGAGTGGAATTGTTATTAGAGAGCAGCCATACTCCCGTTTTCTTAAGCAGAATCTCATAGCATCATCTCTTGGCTTATTTCCAAGAAAGAGTCCTCACCCTTTGACTCCTCTGTTAGCTTCCTTGAAGCATTTCTCTTCTTTGACGGAATTAAAACTGAATGACTGTAATCTCTGTGAAGGAGAACTTCCCAATGATATTGGTTCTCTGTCCTCCTTAAGGAGGTTGGAACTCAGAGGAAACAATTTTGTTAGCCTTCCTGCAAGCATTCATTTGCTTTCTAAGCTTCGATATATTAATGTGGAGAATTGCAAAAGGCTTCAACAATTGCCAGAACCTTCGGCAAGGGGCTACTTAAGTGTGAATACCAACAATTGTACTTCCTTACAAGTGTTCCCAGATCTACCAGAGTGGTTCAATAATCAAAGCGTGGGAGACTCGGTAACTGAGAAGTTACCTTCGGATGCATGTAATAGCAAGTGGATTGGGTTTGCAGTGTGCGCTCTAATTGGACCTCCAGACAATCCGTCTGCCGCTTCTAGAATCCTTTTTATTAATTATCGATGGAATAGTTATGTTTGCACGCCAATTGCTTATTTCGAGGTAAAACAAATTGTTTCAGATCACCTTGTCTTACTTTTTTTGCCCAGTGATTTCCGGAAACCTGAGGACACATGCAATGAGGTTGAGTTTGTCTTCGGATCCAAAGGCGGCTTCTATTCAGACCTGCATATAATAAAGAAATGTGGGGCCCGTGCACTGTACGAGCACGATGTGGAAGAGCTGATCAGTAAAATGAACCAATCCAAGATTAGCAGCATTTCTCTTAACGAGGCTGTGGATGAACAAGAAGGTGCCATGGTTAAGGCAACACAAGAGGCAGCAACAAGCGGA
>R.ru-I
ATGGCGTTGAGCACCCAAGTTAGAGCCTCATCGAGTTCAGCTTTGCAGTGGAAATACGACGTGTTTTTGAGCTTCCGAGGTGAAGACACCCGCAAGGGCTTCACAGACTACTTATACATAGAGTTGCAGCGGCAAGGAATCAGGACTTTCAGGGACGATCCACAGCTTGAAAGAGGCACAGCCATCTCTCCGGAGCTCCTCACAGCAATCGAGCAATCGAGGTTTGCGATCGTTGTTCTTTCGCCAAAATATGCTACTTCGACGTGGTGCTTGCGTGAACTGTCTAAGATTCTTGAATGCATGGAGGAGAGGGGGACAATTCTGCCAATCTTTTATGAGGTGGATCCCTCTCATGTGAGACATCAAAGGGGCAGCTTTGCTGAAGCGTTTCAAGAACATGAAGAGAAGTTTGGGGTAGGTAATAAGGAGGTGGAAGGGTGGAGAGATGCTTTAACCAAAGTGGCCAGTCTCGCTGGATGGACTTCAGAGAGTTATAGGTACGAAACACAGATTATCAAAGAGATTGTGCAAGAACTGTGGAGCAAAGTGCATCCTAGTCTCACAGTATTTGGTTCCTCGGAGAAGTTATTTGGAATGGATACTAAGTGGGAGGAAATAGATGTTCTTTTAGATAAAGAAGCAAATGATGTTCGCTTTATAGGGATATGGGGGATGGGTGGTATGGGTAAAACAACCCTTGCTAGACTAGTTTATGAGAAAATCTCTTATCAATTTGATGTTTGCATCTTTCTTGATGATGTCAGAAAGGCTCACGCAGACCATGGTCTAGTTTATCTAACAAAAACAATTCTTTCCCAACTCTTGAAGGAAGAAAATGTTCAAGTATGGAATGTTTATAGTGGAATCGCTTGGATAAAGAGATGTGTTTGTAATAAAGCGGTTCTTCTAGTTCTTGACAATGTGGATCAATCAGAGCAACTGGAAAAGTTGGTGGGAGAAAAAGACTGGTTTGGTTTAAGGAGTAGAATCATCATTACAACTAGAAACCAGCTTGTATTAGTCACTCATGGTGTAGAAAAACCATATGAGTTGAAGGGATTAAACAATGATGAAGCTCTTCAACTCTTTAGTTGGAAAGCCTTTAGGAAATATGAGCCTGAAGTAGATTACGTAAAACACTCTATGAGTTTTGCTAGGTATGCTGGAGGTCATCCCTTAGCTCTTAAAACTTTGGGGTCTCTCTTGTACAAAAGAAGTCTACATTCATGGAGTTCTGCATTGGCAAAACTACAGAATACTCCAGACAAAACAGTTTTTGATTTGCTAAAAGTGAGTTATGATGAACTTGATAAGATGGAGAAGAAAATTTTTCTGGACATTGCTTGTTTCCGCAGGTTCCATGACGATGAGTTTATGATTGAACAAGTATACAAGTTCGAGTCACGTATTGCAATAGATGTTCTGGCTGACAGATCTCTCTTAACTATTTCACACAACCATATATATATGCATGACTTGATACGAGAAATGGGATGTGAAATTGTTCGTCAAGAGAATGAAGAGCCTGGTGGACGGAGTCGGTTGTGGCTTCGCAACGACATTTTTCATGTATTCACAAACAATACGGGAACAGAAGCCATTGAAGGCATATTGTTAGACTTGGCTGAATTAGAAGAGGCAGATTGGAATCTTGAAGCCTTCTCTAAAATGTGTAAACTGAAGCTGCTCTACCTTCATAATTTGAAGCTTTCTGTTGGCCCAAAATTTCTTCCTAATGCCTTGAGATTTCTGAATTGGAGTTGGTATCCTTCAAAATCTCTCCCACCATGTTTTCAACCGGATGAACTTACTGAACTTAGTTTGGTTCATAGCAATATTGATCACCTCTGGAATGGAATAAAATGCTCGCGCAATTTGAAATCCATCGATCTTAGTTACTCCATAAACTTGACGAGGACCCCAGATTTCACAGGTATTCCAAATCTTGAGAAGTTGGTTCTTGAAGGTTGTACCAATTTAGTTAAGATTCATCCATCCATAACATTGCTCAAGAGACTCAAAATTTGGAACTTTAGAAACTGCAAAAGTATTAAGAGTCTACCAAGTGAAGTGAATATGGAGTTTCTTGAAACATTTGATGTATCTGGCTGCTCAAAACTGAAAATGATTCCGGAATTTGTGGGGCAAACGAAAACATTATCAAAGCTTTGTATAGGTGGGAGTGCTGTTGAGAATCTGCCTTCATCATTTGAGCGCTTGAGTAAGAGTTTGGTGGAGCTTGATTTGAATGGAATTGTTATAAGAGAGCAGCCATACTCCCTTTTTCTTAAGCAGAATCTCAGAGTATCGTTTTTTGGCTTATTTCCAAGAAAAAGTCCTTGCCCTTTGACTCCTCTGTTAGCTTCCTTGAAGCATTTCTCTTCTTTGACGCAATTAAAACTGAATGACTGTAATCTCTGTGAAGGAGAAATTCCCAATGATATTGGTTATCTGTCCTCCTTAGAGTTGTTGCAACTCAGAGGAAACAATTTTGTTAACCTTCCTGCAAGCATTCATTTGCTTTCTAAGCTTAAACGTATTAATGTGGAGAACTGCAAAAGGCTTCAACAATTGCCAGAACTTCCGGCAACTGACGAATTAAGGGTGGTAACCGACAATTGTACTTCCTTACAAGTGTTTCCAGATCCACCAAATTTGAGCAGATGCCCGGAATTTTGGCTGTCTGGCATCAATTGCTTCAGTGCGGTTGGTAATCAAGGTTTTAGATATTTTTTATATTCAAGGCTAAAGCAGTTGCTTGAGGTGGTGCAGGAAACCCCTTGGTCTTTGTACTATTTCCGTCTTGTAATTCCTGGAAGTGAAATTCCTGAGTGGTTCAATAATCAAAGTGTGGGAGACTCGGTAATTGAGAAGTTACCTTCGTATGCATGTAATAGCAAGTGGATTGGGGTTGCTTTATGTTTTCTAATTGTACCTCAAGACAATCCGTCTGCTGTTCCTGAAGTCCGTCATTTAGATCCTTTTACCCGTGTCTTTTGTTGTTGGAACAAAAATTGTAGTGGCCACGGTCGCTTGGTAACCACGGTGAAACAAATTGTTTCAGATCACCTTTTGTTTGCTGTTTTGCCCAAATTTATATGGAAACCTGAGGACACATGCACTGAGATTAAGTTTGTCTTCGTAGTCGATCAAACTGTGGGAAACAGCAGAGGCCTGCAGGTAAAGAAATGTGGGGCCCGTATACTGTACGAGCACGACACGGAAGAGCTTATCAGTAAAATGAATCAATCCAAGAGCAGCAGCATTTCTCTTTACGAGGAGGCTATGGATGAACAAGAAGGTGCCATG
>R.ru-J
ATGGCGTTGAGCACCCAAGTTAGAGCCTCATCGGGTTCAGCTTTCCCGTGGAAATACGACGTGTTTTTGAGCTTCCGAGGTGAAGACACCCGCAAGGGCTTCACAGGCTACTTATACCACGAGTTGCAGCGGCGAGGAATCAGGAGTTTCAGGGACGATCCACAGCTTGAAAGAGGCACAACCATCTCTCCGAAGCTCCTCACAGCAATTGAACAATCGAGGTTTGCCATCGTTGTTCTTTCGCCAAACTATGCTTCTTCCACATGGTGCTTGCTTGAACTGTCTAAGATTCTTGAATGCATGGAGGAGAGGGGAACAATTCTGCCAATCTTTTATGAGGTGGATCCCTCTCATGTGAGACATCAAAGGGGCAGCTTTGCTGAAGCGTTTCAAGAACATGAAGAGAAGTTTGGGGAAGGTAATAAGGAGGTGGAAGGGTGGAGAGATGCTTTAACCAAAGTGGCCAGTCTCGCTGGATGGACTTCAGAGAAGTATAGGTACGAAACAGAGCTGATCAGAGAGATTGTGCAAGCACTGTGGAGCAAAGTGCATCCTAGTCTCACTGTATTTGGTTCATCAGAGAAGTTAGTCGGAATGGATGCTAAGCTGGAGGAAATAGATGTTCTTTTAGATAAAGAAGCAAATGATGTTCGCTTTATAGGGATATGGGGGATGGGTGGTATCGGTAAAACAACCCTTGGCAGACTAGTTTACGAGAAAATCTCTCATCAATTTGAAGTTTGCATCTTTCTTGCTAATGTCAGAGAGGCTTCCACAACCCATGGTCTAGTTGATCTACAAAAACAAATTCTTTCCCAAATCTTGAAGGAAGAAAATGTTCAAGTATGGAACGTTTATAGTGGAATAACTATGATAAAGAGATGTGTTTGTAATAAAGCGGTTCTTCTAGTTCTTGATGATGTGGATCAATCAGAGCAACTGGCAATCTTGGTGGGAGAAAAAGACTGCTTTGGTTTGAGGAGTAGAATCATCATTACAACTAGAAATCGGCATGTACTAGTCACACATGGTGTAGAAAAACCATATGAGTTGAAGGGACTAAACGAAGATGAAGCTCTTCAGCTCTTTAGTTGGAAAGCCTTTACGAAATGTGAGCCTGAAGAAGATTATGCAGAACTGTGTAAGCGTTTTGTTACGTGTGCTGCAGGTCTTCCGCTAGCTCTTAAAATTTTAGGGTCTTTCTTGTACAAAAGAAGTTTAGATTCATGGAGTTCTGCATTTCAAAAACTAAAACAAACTCCCAACCCAACAGTTTTTGAAATACTGAAAATAAGTTTTGATGGACTTGATGAGATGGAGAAGAAAATTTTTCTGGACATTGCTTGTTTCCGCAGGCTGTATCGCAACGAGTTTATGATTGAACTAGTAGACAGTTCTGACCCTTGCAATCGTATTACAAGAAGTGTTCTTGCTGAGAAATCTCTCTTAACTATTTCATCAGACAACCAAGTAGATGTGCATGACTTGATACACGAAATGGGATGTGAAATTGTTCGGCAAGAGAATAAAGAGCCTGGTGGACGCAGTCGGTTGTGTCTTCGCGACCACATTTTTCATGTATTCACAAAGAATACGGGAACAGAAGCCATTGAAGGCATATTGTTACACTTGGATAAATTAGAAGAAGCAGATTGGAATCTTGAAACCTTCTCTAAAATGTGTAAACTGAAGCTGCTCTACATTCATAATTTGAGGCTTTCTGTTGGCCCAAAATTTCTTCCTAATGCCTTGAGATTTCTGAATTGGAGTTGGTATCCTTCAAAATCTCTCCCACCATGTTTTCAACCGGATGAACTTACTGAACTTAGTTTGGTTCATAGCAATATTGATCACCTCTGGAATGGAAAAAAGTACTTGCGCAATTTGAAATCCATCGATCTTAGTTACTCCATAAACTTGACAAGGACCCCAGATTTCACAGTTTTTCCAAATCTTGAGAAGTTGGTTCTTGAAGGTTGTACAAATTTAGTTAAGATTCATCCATCCATTGCATTGCTCAAGAGACTCAAACTTTGTAATTTTAGAAACTGCAAAAGTATTAAGAGTCTACCAAGTGAATTAAATATGGAGTTTCTTGAAACATTTGATATATCTGGCTGCTCAAAACTGAAAAAGATTCCAGAATTTGTGGGGCAAACGAAAAGATTATCAAAGCTTTGTTTAGGTGGGACTGCTGTTGAGAAACTGCCTTCATCAATTGAGCACTTGAGTGAGAGTTTGGTGGAGCTTGATTTGAGTGGAATTGTTATAAGAGAGCAGCCACACTCCCTTTTTTTTAAGCAGAATTTCAGAGTATCATCTTTTGGCTTATTTCCAAGAAAGAGTCCTCACCCTTTGATTCCTCTGTTAGCTTCCTTGAAGCAATTCTCTTCTTTGACGGAATTAAAGCTGAATGACTGTAATCTCTGTGAAGGAGAAATTCCCAATGATATCGGTTCTCTGTCCTCCTTACGGAAGTTGGAACTCAGAGGAAACAATTTTGTTAGCCTTCCTGCAAGCATTCATTTGCTTTCTAAGCTTGAAGTTATTACTGTCGAGAATTGCACAAGGCTTCAACAACTGCCAGAACTTCCGGCAAGTGACTACATACTGGAAACCCATCGCCGCTCTTTAGAGTGTCTCGAGTTTGTAATTCCTGGACGTGAAATTCCAGAGTGGTTCAATAATCAAAGTGTGGGAGACTCGGTAACTGAGAAGTTACCTTCGGATGCATGTAATAGCAAGTGCATTGGGTTTGCTGTGTGTGCTCTAATTGTACCTCAAGACAATCCGTCTGCCTTTCCTGAAAACCCCCTTTTAGATCCTGATACCTGTCGAATTGGGTGTCATTGGAACAATTATGGTGTTTATTCTCTATGTCAAAATTTCAGAGTAAGACAATTTGTTTCAGATCACCTTTGGTTATTTGTTTTGCGAAGCCTTTTCTGGAAACTTGAGAAGCGTCTGGAGGTTAATTTTGTCTTCAAAATCACTCGAGCTGTAGGAAACAACAGATGCATAAAGGTGAAGAAATGTGGGGTCCGGGCACTGTACGAGTACGACAAGGAAGAGCTGATCAGTAAAATGAACCAATCCAAGAGCAGCATCTCTCTTTACAAGAAGGGAATGGATGAACAAGAAGGTGCCATGGTTAAGGCAACGCGAGGCAGCAACAAGCGAAAATGA
>R.ru-K
ATGGCGTTGAGCGCCCAAGTTAGAGCTTCCGGGGGTTCAGCTTTTCGGTGGAAATACGACGTGTTTTTGAGCTTCCGAGGTGAAGACACACGTAAGGGCTTCACAGACCACTTATACGACAAGTTACAGTGGCGAGGAATTAAGACTTTCCGGGACGACCCACAACTTGAAAGAGGCACAGCCATCTCTCCAGAACTCCTTACAGCAATTGAGCAATCGAGGTTTGCGATCGTTGTTCTTTCGCCAAACTATGCTTCTTCCACATGGTGCTTGCTTGAACTGTCTAAGATTCTTGAATGCATGGAGGAGAGGGGAACAATTCTGCCAATCTTTTATGAGGTGGATCCCTCTCATGTGAGACATCAAAGGGGCAGCTTTGCTGAAGCGTTTCAAGAACATGAAGAGAAGTTTGGGGAAGATAATAAGGAGGTGGAAGGGTGGAGAGATGCTTTAACCAAAGTGGCCAGTCTCGCTGGATGGACTTCAGAGAGTTATAGGTACGAAACACAGCTTATCAGAGAGATTGTGCAAGAACTATGGAGCAAAGTGCATACTAGTCTCACAGTATTTGGTTCCTCAGATAAGTTAGTTGGAATGGATACTAAGCTGGAGGAAATAGATGTTCTTTTAGATAAAGAAGCAAATGATGTTCGCTTTATAGGGATATGGGGGATGGGTGGTATCGGTAAGACAATCCTTGCTAGACTAGTTTATGAGAAAATCTCTCATCAATTTGATGTTTGCATCTTTCTTGATGATGTCAGAAAGGCTTCCACAGACCATGGTCTAGTTTATCTACAAAAACAAATTCTTTCCCAACTCTTGAAGGAAGAAAATGTTCCAGTATGGAATGTTAATGGTGGAATCACTATGATAAAGAGATGTGCTTGTAATAAAGCGGTTCTTCTAGTTCTTGACAATGTGGATCAATCAGAGCAACTGGAAAACTTGGTGGGAGAAAAAGACTGGTTTGGTTTAAGGAGTAGAATCATCATTACAACTAGAAACCAGAGTGTACTAGTCACACATGGTGTAGAAAAACCATATGAGTTGAAGGGATTGAACAAAGATGAAGCTCTTCGTCTCTTTAGTTGGGAAGCCTTTAAGAAATATGAGCCTGAAGAAGATTATGCAGGACACACTATGACTTTTGTTCTGTATGCTGGAGGTCTTCCCTTAGCTCTTAAAACTTTGGGGTCTTTCTTGTACAAAAGAAGTCTACATTCATGGAGTTCTGCATTGGCAAAACTACAGAATACTCCAGACAAAACAGTTTTTGATTTGCTAAGAGTGAGTTATGATGGACTTGATGAGATGGAGAAGAAAATTTTTCTGGACATCGCATGTTTTTCTTCGCAATGTACAGCCAAGTTAATCATTGAACTACTATATAGTTTTGACATTTGCACTCGTATTGTAATAGATGTTCTTGTTGAGAAATCTCTCTTAACAATTTCATCATTCGACAATCAAATAATTATACATGATTTGATACGAGAAATGGGATGTGAAATTGTTCGGCAAGAGTCTTATGAAGAGCCTGGTGGACGCAGTCTGTTGTGGCTTCGCAACGACATTTTTCATGTATTCGCAAAGAATACGGGAACAGAAGTCACTGAAGGCATATTCTTACACTTACATAAATTAGAAGAGGCAGATTGGAATCTTCAAGCCTTCTCTAAAATGTGTAAATTGAAGCTGCTCTATATTCATAATTTGAGGCTTTCTCTTGGCCCAAAATTTCTTCCTGATGCCTTGAGAATTCTGAAATGGAGTTGGTATCCTTCAAAATCTCTCCCACCAGGTTTTCAACCAGATGATCTTACGATACTTAGTTTGGTTCATAGCAATATTACTCACCTCTGGAATGGAATAAAATATTTGGGCAAGTTGAAATCTATCGATCTTAGTTACTCCATAAACTTGACAAGGACCCCAGATTTCACAGGTATTCCAAATCTTGAGAAGTTGGTTCTTGAAGGTTGTACCAGTTTAGTTAAGATTCATCCATCCATTGCATTGCTCAAGAGACTCAAAATTTGGAATTTTAGAAATTGCAAAAGTATTAAGAGTCTACCAAGTGAAGTAAATATGGAGTTTCTTGAAACATTTGATATATCTGGCTGCTCAAAACTGAAAATAATTCCAGAATTTGTGGGGCAAATGAAAAGATTATCAAAGCTTTATTTAGGTGGGCCTGCTGTTGAGAAACTGCCTTCATCAATTGAGCACTTGAGTGAGAGTTTGGTGGAGCTTGATTTGAGTGGAATTGTTATAAGAGAGCAGCCATACTCCCGTTTTCTTAAGCAGAATCTCATAGCATCATCTTTTGGCTTATTTCCAAGAAAGAGTCCTCACCCTTTGATTCCTCTGTTAGCTTCCTTGAAGCATTTCTCTTCTTTGAAGGAATTAAAACTGAATGACTGTAATCTCTGTGAAGGAGAAATTCCCAATGATATCGGTTCTCTGTCCTCCTTACGGTGGTTGGAACTCGGAGGAAACAATTTTGTTAGCCTTCCTGCAAGCATTCATTTGCTTTCTAAGCTTTATTATATTAATGTGGAGAATTGCAAAAGGCTTCAATTGCCAGAACTTCCAGATCCGCCACATTTGTTAGGAATAATAACCAGATTTTGGCTCAATTGCGTCAATTGCTTGAGTATGGTAGGTAATAAAGATGCTAGTTATTTTTTATATTCAGTGCTAAAGCGGTGGATTGAGTTTGAGGTACTCTCTCGTTGTGATATGATGGTTCGTATGCAGGAAACCCATCGCCGCACTTTGCAGCCTCTCGAGTTTGTAATTCCTGGAAGTGAAATTCCAGAGTGGTTCAATAATCAAAGTGTGGGAGACTCGGTAACTGAGAAGTTACCTTCGGATGCAAATAGCCAGTGGATTGGATTTGCTGTGTGTGCTCTAATTGTACCTCCAGACAATCCATCTGCCGTTCCTGAAGAAGACCCCCGTTTAGATCCTGATAGCTGTGAAATTCAGTGTATTTGGAACAATTATGATATTGATATTGATTTTGGTGGTATCTCTGTAAAACAAATTGTTTCAGATCACCTTTGCTTACTTGTTTTGCTAAGCCCTTTCCAGAAACCTGAGAACTATCTGGAGGTTAATTTTGTCTTCACAGTCAGACGAGCTGTAGGAAGCAACATAAGCATGAAGGTGAAGAAATGTGGGGTCCGGGCACTGTACGAGCACGACACGGAAGAGCTGATCAGTAAAATGAACCAATCCAAGAGCAGCAACATTTCTCTCTACGAGGAGGTGCCATGGTTAAAGGCAAAACAAGAGGCCGCAACAAGCGGAAGTGGTGGCTCTGACGACGAATATTACTCTGCAGCAGAAGAATGA
>OB1-A
ATGGCGTTGAGCACCCAAGTTAGAGCCTCCACTGGTTCAGCTTTCCCATGGAAATACGACGTGTTTTTGAGCTTCAGAGGCGAAGACACCCGCAAGGGCTTCACAGACCACTTATACGACAAGTTGCAGTGGAGAGGAATCAGGACTTTCCGGGACGACCCAGAACTTGAAAGAGGCACAGCCATCTCTCCGGAGCTCCTCTCAGCAATTGAGCAATCCAGGTTTGCCATCGTCGTTCTTTCGCCAAACTATGCTTCTTCCACTTGGTGCTTGCTTGAACTCTCTAAGATTTTTGAATGCATGGAAGAGAGAGGGACAATTCTACCAATCTTTTATGAGGTGGAGCCGTCTCATGTGAGACATCAAAGGGGCAGCTTTGCTGAAGCGTTCGATGAACATGAAGAGAAGCTTGGAGAAGGTAATAAGGAGGTGGAAGGGTGGAGAGCTGCTTTAACCAAAGTGGCTAATCTCGCTGGCTGGGCTTCAAAGGATTATAGGTATGAAGCAGAGCTTATCAAAGAGATTGTGCAAGCACTGTGGAGCAAAGTGCATCATAGTCTCACATTATTTGGTTCCTCTGAGAAGTTGGTTGGAATGGATGCTAAGCTTGAGGAAATAGATGTTCTTTTAGATAAAGAAGCAAATGATGTTCGCTTTATAGGGGTATGGGGGATGGGTGGGTTGGGTAAGACAACCCTTGCTAGACTAGTTTATGAGCACATCTGTGATCAATTTGAAGTTTGCATCTTTCTTGCTAATGTCAGAGAGGTTTGCACAAACCACGGTCTAGTTTATCTACAAAAGCAGATTCTTTCCCAAATCTTGAAGGAAGAAAATGTACAAGTATGGGATGTTTATAGTGGAATCACTATGACAAAGAGATGTTTATGTAATAAAGCAGTTCTTCTAGTTCTTGACGATGTGGATCAAGTAGAGCAACTGGAAACCTTGGTGGGAGAAAAAGATTGGTTTGGTTTGGGGAGTAGAATCATCATTACCACTAGAAATCGACATATCTTAGTCACACATGGTATAGAAAAACCATATGAGTTGAAGGGATTAAACGATGATAAAGCTCTCCAGCTCTTTAGTTGGAAAGCCTTTAGGAAATATGAGCCTGATGAAGATTTTGCAGAACAGTCTAATAGTTTTGTTATCTATGCTGGAGGTCTTCCCTTAGCTCTTAAAACTTTGGGGTCTTTCTTGTATAAAAGAAGTCCACATGCATGGAATTCTGCATTGGAAAAACTACGGAATACTCCCAACAGAACAATTTTTGAAATACTGAAGATAAGTTTTGATGGACTTGATGAGATGGAGAAGAAAATTTTTCTGGACATTGCATGTTTCCGCAGGCTGTATCGCAACGAGTTTATGATTGAACAAGTATACAGTTCTGACCTTTGCAATCGCATTACAATAGATGTTCTTGCTGAGAAATCTCTGATAACTATTTCCTCAGCCAACCAAATAGGTATGCATGATTTGATACAAGAAATGGGATGTGAAATTGTTCGCCAACAGTCTTATGAAGAGCCTGGTGGACGCAGTCGGTTGTGGCTTCACAACGACATATTTCATGTATTCACAAAGAATACGGGAACTAAAGCCATTGAAGGCGTAGTGTTAGACTTGCCTGAATTAGAAGAGGCAGATTGGAATCTTGAAGCCTTCTCTAAAATGTGTAAACTGAAGCTGCTCTACATTGATAATTTAAAGCTTTCTCTTGGCCCCAAATATCTTCCTAATGCCTTGAGATTTCTGAAATGGAGTTGGTATCCTTCAAAATCTCTTCCACCAGGTTTTCAACCGGATGAGCTAACTGAACTGAGCTTGGTTCATAGCAATATCGATCACCTCTGGAATGGAATAAAATACTTGGGCAAGTTGAAATCTATGGATCTTAGTTACTCCATAAACTTGACAAGGACCCCAGATTTCACAGGTATTCAAAACCTTGAGAAGTTGGTTCTTGAAGGTTGTACGCATTTAGTGAAGATTCATCCATCCATTGCATTTCTCAAGAGACTTAAAATGTTGAACTTTAGAAACTGCAGAAGTATCAAGAGTCTCCCAAGTGAAGTAGAAATGGAATCTCTTGAAACATTTGATGTATCTGGCTGCTCAAGACTGAAAATGATTCCAGAATTTGTGGGGCAAATGAAAAGATTATCAAAGCTTTCTTTAAGTGGGACTGCTGTTGACAAACTGCCTTCATCAATTGAGCACTTCAGTGAGAGTTTGGAGGAGCTTGATTTGAGTGGAATTGTTGCAAGAGAGTTGCCCTACTTCCTTTTTCTTAAGAGAATTGTCAATGGCAAATGCCCAAGATCATGGTACTCGTTGCTCTTTTCTGGCTTATTTCCAAGAAAGAGTCCTCACCCTTTAATTCCTGTGTTAGCTTCGTTGAAGCATTTATCTTCATTGATGACATTAAATCTGAGTGATTGTAATCTCAGTGAAGGAGAAATTCCCAATGATATTGGTTCTATGTCCTCCTTGAAGAGCTTGGAACTCGGAGGTAACAATTTTGTTAGCCTTCCTGCAAGCATTCATTTGCTTTCTAAGCTTCAATATATTAATTTGGAGAATTGCAAAAGACTCCAACAATTGCCAAACCTTCCATTAAGCAACTATTTAACGGTAATAACCGACAATTGTACTTCGTTACAAATATTTCCAAATCCACAAGATTTGTGCAGATTATCAGGTTTTTATCTCTCTGGCAACAATTGCTTGAGTACGGTTGATAATCAAGATTATTTCTTATATTCAATCCTAAAGGGGTTTCTTGAGGAAACCCCTTGTTCTTTTGCGTCTTCCACTGCTGTAATTCCTGGAAGTGAAATTTTGGAGTGGTTCAATAATCATAGTGTAGGAAACTCGGTAACTGTGGAGTTACCTTCTTATGCATCTAATTATAGCAAGTGGATTGCTTTATGTGCTCTATTGGTACCTCAAGAAAATCCGTCTGCCCTTCCTGATAACTGTACAATTACGTGTGGATGGCAAACGCATGCTTTTACTTTCTGCGCAAAACAAATTGTTTCAGATCACCTTTTGTTACTTGTTTTGTCCAGTCATTACTGGGATCCTCGGAACTGTTGGATGGGTCACATATTCAGTGAGGTTATAAGGTTTGATTTTGAAATCATTCAACCTTTAGAAAACGATAGAGGCTTTCTGGTAAAGAAATGTGGGGCCCGTGCGCTGTACGATCACGATAAGGAAGAGCTGATCAGTAAAATGAACCAATCCAAGAGCAGCATTTCTGTTCATGAGACAATGGATTGTGATTTAGGCAAATCAGCATATGAACAAGGTGGTGTCATCGTTAATGGAACACTAGATGCGACAAGCGGAAGTGGTGGCTCTGATGACGAATATTTATCTGCAGAAGAATGA
>OB1-B
ATGGCCTTGAGCACCCAAGTTAGAGCCTCCACCGGTTCAGCTTTCCCATGGAAATACGACGTGTTTTTGAGCTTCAGAGGCGAAGACACCCGCAAGGGCTTCACAGACCATTTATACGACAAGTTGCAGTGGAGAGGAATCAGGACTTTCAGGGACGACCCAGAACTTGAAAGAGGCACAGCCATCTCTCCGGAGCTCCTCACTGCAATCGAGCAATCCAGGTTTGCGGTCGTTGTTCTTTCGCCAAACTATGCTTCTTCCACTTGGTGCTTGCTTGAACTCTCTAAGATTTGTGAATGCATGGGAGAGAGAGGGACAATTCTTCCAATCTTTTATGAGGTGGATCCCTCTCATGTGAGACATCAAAGGGGCAGCTTTGCTGAAGCGTTCGATGAACATGAAGAGAAGCTTGGAGAAGGTAATAAGGAGGTGGAAGGGTGGAGAGATGCTTTAACAAAAGTAGCCAATCTCGCTGGCTGGACTTCAAAGGATTATAGGTACGAAACAGAGCTTATGAAAGATGTTGTGCAAGCACTGTGGAGCAAAGTGCATCCTACTTTAACCTTTTCTGATTCCACAGAGAAGTTAGTCGGAATGGACGCTAAGTTTGGGGAAATAGATGTTCTTTTAGATAAAGAAGCAAACGATGTCCGCTTTATAGGGATATGGGGGATGGGTGGGGTGGGTAAGACCACCCTTGCTAGAGTGGTGTATGAGAAAATTTCTCATCAGTTTGAAGTTTGCATCTTTCTTGCTAATGTCAGAGAGGTTTCTGCTACACTCGGTCTAGTTCATCTACAGAAACAAATTCTTTCCCAAATCTTGAAGGAAGAAAATGTTCAAGTATGGGATGTTTATGATGGAATGACTAGGACAAAGAGATGTGTATGTAATAAAGCAGTTCTTCTAGTTCTTGACGATGTGGATCAACCAGAGCAACTGAAAAACTTGGTGGGAGAAAAAGACTGGTTTGGTTTAAGGAGTAGAATCATCATTACAACCAGAAATCGGCATGTACTAGTCACCCATGGTATAGAAAAACCATATGAGTTGATGGAATTAAACTATGATGAGGCTCTTCAGCTGTTTAGTTTGAATGCCTTCAGGAAATATGAGCCGGAAGAAGATTATGCAGAGCTCTCTGAGTGTTTCGTTAGCTATGCCAGAGGTCTTCCTTTAGCTCTTGAAACTTTGGGGTCCTTCTTGTATAAAAGAAGTCTGGGTGCATGGGGTTCTGCATTGGAAAAACTACGAAATACTCCCAACAGAAGCGTTTTTGATTTGCTAAAAGTAAGTTATGATGGACTTGATGAGATGGAGAAGAAAATTTTTCTGGACATTGCATGTTTCCACAGGCTGTACTGCAATGAGTTTATGATTGAACAAGTATACAGTTCTGACCCTTCCTATCGTATTACAATAGATGTTCTTGCTGAGAAATCTCTCATAACTATTTACTCAGACAACCAAATAGGTATGCATGATTTGATACAAGAAATGGGATGCGAAATTGTTCGCCAAGAGTCTTATGAAGAGCCTGGTGGACGCAGTCGGTTGTGGCATCGCAACGACATATTTCATGTATTCACAAAGAATACGGGAACAGACGCCATTGAAGGCATATTGTTAGACTTGCCTGAATTAGAAGAGGCAGATTGGAATCTTGAAGCCTTCTCTAAAATGTGTAGACTAAAGCTGCTCTACATTGATAATTTAAAGCTTTCTCTTGGCCCCATATATCTTCCTAATGCCTTGAGATTTCTGAAATGGAGTTGGTATCCTTCAAAATCTCTCCCACCAGGTTTTCAACCGGATGAGCTTACTGAACTTAGCTTGGTTCATAGCAATATTGATCACCTCTGGAATGGAATAAAATACTTGGGCAAGTTGAAATATATCAATCTTAGTTACTCTATAGACTTGAGAAGGACCCCGGATTTCACAGGTATTCAAAACCTTGAACAGTTGGTTCTTGAAGGTTGTGTGAATTTAGTTAAGATTCATCCATCCATTGCATTTCTCAAGAGACTTAAAATTTTGAACTTTAGAAACTGCGAAAGTATTAAGTGTCTCCCAAGTAAATTAGAAATGGAATCTCTTGAAACATTTGATGTATCTGGCTGCTCAAATCTGAAAATGATTCCAGAATTTGTGGGGAAAAGTCTTGAGAGTTTGGTTCTTGAAGGTTGTACGAATTTAGTTGATATTCATCCATCCATTGCATTTCTCAATAGACTCAAAAGTTTGAACCTTAGAAACTGCAGAAGTATTAAGAGTCTCCCAAGTGAAGTAGAAATGGAATCTCTTGAAACATTTGATGTATCTGGCTGCTCAAGACTGAAAATGATTCCAGAATTTGTGGGGCAAATGAAACGATTATCAAAGCTTTCTTTAAGTGGGACTGCAGTTGAGAAACTGCCTTCATCAATTGAGCGCTTCAGTGAGAGTTTGGAGGAGCTAGATTTGAGTGGAATTGTTACAAGAGAGCCACCCTGCTCCCTTTTTCTCAAGAGAAATGTCAATGGCAAACGCCCAAGATCATGGTACTCATTGCTCCCTTCTGGCTTATTTCCAAGAAAGAGTCCTCTGTTAGCTTCTTTGAAGCATTTGTCTTCATTGAAGAGATTAAATCTGAAGGACTGTAATCTCAGTGAAGGAGAAATTCCCAATGATATTGGTTCTCTGTCTTCCTTAAAGTACTTGAATCTCGGAGGAAACAATTTTGTGAGCCTTCCTGCAAGCATTCATTTGCTTTCTAAGCTTAAATGGATCCATGTGGAGAATTGCAAAAGGCTCCAACAATTGCCAGACCTTCCATTAAATGAAGAGTTATATCTAAGATCGGATAATTGTACTTCCTTAGAAGTGCTTCCAGATCCTCCAGATTTAGGCAGATTATCAAAATTTTGGCTCGTTTGCCCCAATTGCACGAGTACGGTTGGTAATCAAGATTCTAGTTATTACTTATATTCAGTGCTAAAGCGGTTGCTGGAGGAAACCCCTTGTTCTTTGGATTTTGCCAGTTTCGTAATTCCTGGAAGTGAAATTTTGGAGTGGTTCAATAATCAAAGTGTGGGAGACTCGGTAACTCAGAGGTTTCCTTTGTATGGATGTAATAGCAACTGGATTGGTGTCGCTGTATGTGCTCTACTTGTACCTCACGACAATCCGTCTGCCGTTCGTGAGGACCCTACTTTATATCCTGATGAAAGTTCAATTATATGTCGATGGCGTGGATACAGTTTTGGCATGGAAGGTGTTGGTGACAGCGTAAAACCAATTGTTTCAGATCACCTTTTCGTAGTCGTTTTAGGCGGTCATGTATTAAAACCGAAGAATTGTCTAGAGGACACATGCAATCAGCAGGTTAAGTTTGACTTCGAAATCAGACGAGCTGTAGGAAACAACAGATGCATAAAGGTGAAGAAATGTGGGGCCCGTGCACTGTACAAGCATGACATGGAAGAGCTGATTAGTAAAATGAACCAAACCAAGAGCAGCGTTTCTCGTGACAAGACTTTGGATTTTGATTTTGGCAAATCAGCATATGAGCAAGGTGGTGTCATCGTTAAGGGAAGACGAGAGGGAACAAGCGGAAGTGGTGGCTCTGACGACGAATATTTCTCTGCAGAAGAATGA
>OB1-C
ATGGCGTTGAGCACCCAAGTTAGGGCCTCCACTGGTTCTGCTTTCCCATGGAAATACGACGTGTTTTTGAGCTTCAGAGGCGAAGACACCCGCAAGGGCTTCACAGACCACTTATACGACAAGTTGCAGTGGCGAGGGATCAGGACTTTCCGGGACGACCCAGAACTTGAAAGAGGCACAGCCATCTCTCCGGAGCTCCTCTCAGCAATCGAGCAATCCAGGTTTGCCATCGTCGTTCTTTCGCCAAACTATGCTTCTTCCACTTGGTGCTTGCTTGAACTCTCTAAGATTTTTGAATGCATGGAAGAGAGAGGGACAATTCTACCAATCTTTTATGAGGTGGAGCCGTCTCATGTGAGACATCAAAGGGGCAGCTTTGCTGAAGCGTTCGATGAACATGAAGAGAAGCTTGGGAAAGATAGTAAGGAGGTGGAAGGGTGGAGAGATGCTTTAACCAAAGTGGCTAGTCTCGCTGGCTGGGCATCAAAGGATTATAGGTATGAAGCAGAGCTTACCAAAGAGATTGTGCAAGCACTGTGGAGCAAAGTGCATCATAGTCTCACATTATTTGGTTCCTCTGAGAAGTTAGTTGGAATGGATGCTAAGCTTGAGGAAATAGATGTTCTTTTAGATAAAGAAGCAAATGATGTTCGCTTTATAGGGGTATGGGGGATGGGTGGGTTGGGTAAGACAACCCTTGCTAGACTAGTTTATGAGCACATCTGTGATCAATTTGAAGTTTGCATCTTTCTTGCTAATGTCAGAGAGGTTTGCACAAACCACGGTCTAGTTTATCTACAAAAGCAGATTCTTTCCCAAATCTTGAAGGAAGAAAATGTACAAGTATGGGATGTTTATAGTGGAATCACTATGACAAAGAGATGTTTATGTAATAAAGCAGTTCTTCTAGTTCTTGACGATGTGGATCAAGTAGAGCAACTGGAAACCTTGGTGGGAGAAAAAGATTGGTTTGGTTTGGGGAGTAGAATCATCATTACCACTAGAAATCGACATATCTTAGTCACACATGGTATAGAAAAACCATATGAGTTGAAGGGATTAAACGATGATAAAGCTCTCCAGCTCTTTAGTTGGAAAGCCTTTAGGAAATATGAGCCTGATGAAGATTTTGCAGAACAGTCTAATAGTTTTGTTATCTATGCTGGAGGTCTTCCCTTAGCTCTTAAAACTTTGGGGTCTTTCTTGTATAAAAGAAGTCCACATGCATGGAATTCTGCATTGGAAAAACTACGGAATACTCCCAACAGAACAATTTTTGAAATACTGAAGATAAGTTTTGATGGACTTGATGAGATGGAGAAGAAAATTTTTCTGGACATTGCATGTTTCCGCAGGCTGTATCGCAACGAGTTTATGATTGAACAAGTATACAGTTCTGACCTTTGCAATCGCATTACAATAGATGTTCTTGCTGAGAAATCTCTGATAACTATTTCCTCAGCCAACCAAATAGGTATGCATGATTTGATACAAGAAATGGGATGTGAAATTGTTCGGCAACAGTCTTATGAAGAGCCTGGTGGACGCAGTCGGTTGTGGCTTCGCAACGACATTTTTCATGTATTCACAAAGAATACGGGAACAAAAGCCATTGAAGGCATATTCTTACAATTGCATAAATTAGAAGAGGCAGATTGGAATCTTGAAGCCTTCTCTAAAATGTGTAAACTGAAGCTGCTCTACATTGATAATTTAAAGCTTTCTCTTGGCCCCAAATATCTTCCTAATGCCTTGAGATTTCTGAAATGGAGTTGGTATCCTTCAAAATCTCTTCCACCAGGTTTTCAACCGGATGAGCTAACTGAACTGAGCTTGGTTCATAGCAATATCGATCACCTCTGGAATGGAATAAAATACTTGGGCAAGTTGAAATCTATCGATCTTAGTCACTCCATAAACTTGACAAGGACCCCAGATTTCACAGGAATTCAAAACCTTGAGAGGTTGGTTCTTGAAGGTTGTACGAATTTAGTTAAGATTCATTCATCCATTGCATTGCTCAAGAGACTCAAAATTTGGAACTTTAGAAACTGCAAAAGTATCAAGAGTCTCCCAAGCGAGGTAGAAATGGAATCTCTTGAAACATTTGATGTATCTGGCTGCTTAAATCTGAAAATGATTCCAAAATTTGTGGGGAAAAATCTTGAGAGCTTGGTTCTTGAAGGTTGTACAAATTTAGTAGATATTCATCCCTCCATTGCATTTCTCAATAGACTCAAAATTTTAAACTTTAGAAACTGCAAAAGTATTAAGAGTCTCCCTAGTGAAGTACAAATGGAATCTCTTGAAACATTTGATGTATCTGGCTGCTCAAGACTGAGAATGATTCCAGAATTTGTGGGGCAAATGAAAAGATTATCAAAGCTTTCTTTAAGTGGGACTGCTGTTAAGAAATTGCCTTCATCAATTGAGCGCTTCAGTGAGAGTTTGGAGGAGCTTGATTTGAGTGGAATTGTTACAAGAGAGCTGCCATACTCCCTTTTTCTTCAGCAGAACATCAGAGTATCATCTTTTGGCTTATTTCCAAGAAGCAGTCCTCACCCTTTGATTCCTCTGTTAGCTTCGCTGAAGCATTTGTCCTCATTGACGACATTAAATCTGAGTGACTGTAATCTCAGTGAAGGAGAAATTCCCAATGATATTGGTTCACTGTCCTCCTTAAAGAACTTGGAACTCAAAGGAAACAATTTTGTTAGCCTTCCTGCAAGCATTCATTTGCTTTCTAAGCTTCATATGATTAACGTGGAGAATTGCAAAAGGCTCCAACAATTGCCAGACTTGCCATTAAATGACAATTTATCGGTAACAACAAACAATTGTACTTCATTACAAATATTTCCAAATCCACGAGATTTGTGCAGATTATGGAAGTTTACTCTCTCTGGCATCAATTGCTTGAGTACGGTTGATAATCCAGATTATTTCTTATATTCAATCCTGAAGGGTTTGCTTGAGGAAACACCTTGTTCTTTTGAGTATTTCCGTTATGTAATTCCTGGAAGTGAATTTTTTGAGTGGTTCACTAATCAAAGTGTGGGAGACTCGGTAACTGAGAAATTGCCTTTGTACGGATGTAATAGGAAGGTGATTGGGGTTGCTGTATGTGCTCTACTGGTACCTCAAGACAATCCGTCTGCTGTTCCTGAAGACCGTCTTTTAGATCCTGATAGCTGTAGAATTTGGTGTCATTGGAGAAGACATGGTTGTGGTCTGGTAGGTCTTGCTCTCGGTGTAAAACAAATTGTTTCAGATCACCTTTTTTTAGTTGTTTTGCCCAGTCATTTCTGGAATCCTCGGGAACGTCTGGAGTATGAGGACACATTCAACGAGGTTAAGTTTGACTTCACTGTCTCCCGAGCTTTAGGAAACAACAGATGCATAAAGGTGAAGAAATGTGGGGCTCGTGCACTGTATGAGCACGACATGGAAGAGCTGATCAGTAAAATGAACCAATCCGAGAGCAGCATTTCTGTTTTGGAGACTATGGATTGTGGTTTAGGCAAATCAGCATATGAACAAGGTGGTGCCATCGTTAAGGGAACACGAGATGCAACAAGCGGACGTGGTGGCTCTGATGATGAATATTTCTCTGCAGAAGAATGA
>OB1-D
ATGGAAGAGAGGGGGACAATTCTACCAATCTTTTATGAGGTGGAGCCGTCTCATGTGAGACATCAAAGAGGCAGCTTTGCTGAAGCGTTCGATGAACATGAAGAGAAGCTTGGAGAAGAACTTGAAAGAGGCACAGCCATCTCTCCGGAGCTCCTCACTGCAATCGAGCAATCCAGGTTTGCGATCGTTGTTCTTTCGCCAAACTATGCTTCTTCCACTTGGTGCTTGCTTGAACTCTCTAAGATTTGTGAATGCATGGGAGAGAGAGGGACAATTCTTCCAATCTTTTATGAGGTGGATCCCTCTCATGTGAGACATCAAAGGGGCAGCTTTGCTGAAGCGTTCGATGAACATGAAGAGAAGCTTGGAGAAGGTAATAAGGACGTGGAAGGGTGGAGAGATGCTTTAACAAAAGTAGCCAATCTCGCTGGCTGGACTTCAAAGGATTATAGGTACGAAACAGAGCTTATGAAAGATGTTGTGCAAGCACTGTGGAGCAAAGTGCATCCTACTTTAACCGTTTCTGATTCCACAGAGAAGTTAGTCGGAATGGACGCTACGTTTGGGGAAATAGATGTTCTTTTAGATAAAGAAGCAAACGATGTCCGCTTTATAGGGATATGGGGGATGGGTGGGGTGGGTAAGACCACCCTTGCTAGAGTGGTGTATGAGAAAATTTCTCATCAGTTTGAAGTTTGCATCTTTCTTGCTAATGTCAGAGAGGTTTCTGCAACACAGGGTCTAGTTTGTCTACAGAAACAAATTCTTTCCCAAATCTTGAAGGAAGAAAATGTTCAAGTATGTGATGTTTATGATGGAGTCACTAGGACAAAGAGATGTGTATGTAACAAAGCGGTTCTTCTAGTTCTTGACGATGTGGATCAACCGGAGCAACTGGAAAACTTGGCCGGGGGAAAAGACTGGTTTGGTTTAAGGAGTAGAATCATCATTACAACTAGAAACCGACATGTACTAGTCACACATGATATAGAAAAACCATATGAGGTGAGGGGATTAAACTATGATGAAGCTCTTCAGCTGTTTAGTTGGAAAGCCTTCAGGAAATATGAGCCTGATGAGGATTATGCAGAGCTCTCTGGGCATTTCGTTAGCTATGCCAGAGGTCTTCCCTTGGCTCTTAGAACTATGGGGTCTTTCTTGTATAAAAGAAGTCCAGATGCATGGAGTTCTGCATTGGAAAAACTACGGAATACTCCCGACAGAAAAGTTTTTGATTTGCTAAAAGTTAGTTATGATGGACTTGATGAGATGGAGAAGACAATTTTTCTGGACATTGCATGTTTCCGCTGGCTGTATCGCAACGAGTTTATGATTGAACAAGTATACAGTTCTGACCTTTGCAATCGCATTACAATAGATGTTCTTGCTGAGAAATCTCTGATAACTATTTCCTCAGCCAACCAAATAGGTATGCATGATTTGATACGAGAAATGGGATGTGAAATTGTTCGCCAACAGTCTTATGAAGAGCCTGGTGGACGCAGTCGGTTGTGGCTTCACAACGACATATTTCATGTATTCACAAAGAATACGGGAACTAAAGCCATTGAAGGCGTAGTGTTAGACTTGCCTGAATTAGAAGAGGCAGATTGGAATCTTGAAGCCTTCTCTCAAATGTGTAAACTGAAGCTGCTCTACATTGATAATTTAAAGCTTTCTCTTGGCCCCATATATCTTCCTAATGCCTTGAGATTTCTGAAATGGAGTTGGTATCCTTCAAAATCTCTCCCACCAGGTTTTCAACCGGATGAGCTTACTGAACTTAGCTTGGTTCATAGCAATATTGATCACCTCTGGAATGGAATAAAATACTTGGGCAAGTTGAAATATATCAATCTTAGTTACTCTATAGACTTGAGAAGGACCCCGGATTTCACAGGTATTCAAAACCTTGAACAGTTGGTTCTTGAAGGTTGTACGAATTTAGTGAAGATTCATCCATCCATTGCATTTCTCAAGAGACTTAAATTGTTGAACCTTAGAAACTGCAGAAATATTAAGAGTCTCCCAAGTGAAGTAGAAATGGAATCTCTTGAAACATTTGATGTATCTGGCTGCTCAAGACTGAAAATGATTCCAGAATTTGTGGGGAAAATGAAAAGATTATCAAAGCTTTCTTTAAGTGGGACTGCAGTTGAGAAACTGCCTTCATCAATTGAGCGCTTCAGTGAGAGTTTGGAGGAGCTAGATTTGAGTGGAATTGTTACAAGAGAGCTACCCTGCTCCCTTTTTCTCAATAGAAATGTCAATGGCAAACGCCCAAGATCATGGTACTCATTGCTCCCTTCTGGCTTATTTCCAAGAAAGAGTCCTCTGTTAGCTTCTTTGAAGCATTTGTCTTCATTGACGAGATTAAATCTGGAGGACTGTAATCTCAGTGAAGGAGAAATTCCCAATGATATTGGTTCTCTGTCTTCCTTAGAGTACTTGTATCTCGGAGGAAACAATTTTGTCAGCCTTCCTGCAAGCATTCATTTGCTTTCTAAGCTTAAAAGGATCCATGTGGAGAATTGCAAAAGGCTCCAACAATTGCCAGACCTTCCATTAAATGAAAAGTTATATGTAGGATCGGATAATTGTACTTCCTTAGAAGTGTTTCCAGATCCTCCAGATTTAGGCAGATTATCAAAATTTTCGCTCAATTGCACCAATTGCACGAGCACGGTCGGTAATCAAGATTCTAGTTATTACTTATATTCAGTGCTAAAGCGGTTGCTGGAGGAAACCCCTTGTTCTTTGGATTTTGCCAGTTTCGTAATTCCTGGAAGTGAAATTTTGGAGTGGTTCAATAATCAAAGTGTGGGAGACTCGGTAACTCAGAGGTTTCCTTTGTATGGATGTAATAGCAACTGGATTGGTGTTGCTGTATGTGCTCTACTTGTACCTCACGACAATCCGTCTGCCGTTCCTGAGGACCCTAGTTTAGATCCTGATAAAAGTTCAATTATGTGTCAATGGCATGAATACAGTTTTGGCCTGGGAGGTGTTGGTGACTGGGTAGGATCAATTGTTTCAGATCACCTTTTCGTAGTTGTTTTAGGCAGTCATGTATTAAAACCGAAGAATTGTCTAGAGGACACATGCAATCAGCAGGTTAAGTTTGACTTCAAAATCAGACGAGCTGTAGGAAACAACAGATGCATAAAGGTGAAGAAATGTGGGGCCCGTGCACTGTACAAGCATGACATGGAAGAGCTGATTAGTAAAATGAACCAAACCAAGAGCAGCGTTTCTCGTTACAAGACTTTGGATTTTGATTTTGGCAAATCAGCATATGAGCAAGGTGGTGTCATCGTTAAGGGAAGACGAGAGGCAACAAGCGGAAGTGGTGGCTCTGACGACGAATATTTCTCTGCAGAAGAATGA
>OB1-E
ATGTCTGCGATCGTTGTTCTTTCACCAAACTATGCTACTTCAAAGTGGTGCTTGTTTGAACTGTCTAAGATTCTAGAATGCATGGAGGAGAGGGGAACAATTCTGCCAGTCTTTTATGAGGTGAATCCCTCTCATGTGAGACATCAAAGGGGCAGCTTTGCTGAAGCGTTTCAAGAACATGAAGAGAAGTTTGGGGAAGGTAATACGGAGGTGGAAGGGTGGAGAGTTGCTTTAACCAAAGTGGCCAGTCTCGCTGGATGGACTTCAGAGAATTATAGGTATGAAACAGAGCTTATCAGAGAGATTGTACAAGCACTGTGGAGCAAAGTGTATCCTAGTCTCGCTGTATTTGGTTCCTCAGAGAAGTTAGTTGGAATGGATACTAAGCTGAAGGAAATAGATGTTCTTTTAGATAAAGAAGTAAATGATGTTCGCTTTATAGGGATATGGGGGATGGGTGGTATCGGTAAGACAACCCTTGCTAGACTAGTTTACGAGAAAATCTCTCATCAATTTGAAGTTTGCATCTTTCTTGCTAATGTCAGAGAGGCTTCCAAAACCACCCATGGTCTAGTTGATCTACAAAAACAAATTCTTTCGCAAATCTTGAAGGAAGAAAATGTTCAACTATGGAATGTTTATAGTGGAATAGCTATGATAAAGAGATGTTTCTGTAATAAAGCGGTTCTTCTAGTTCTTGATGATGTGGATCAATCAGAGCAATTGGAAATCTTGGTAGGAGAAAAAGACTGGTTTGGTTTAAGGAGTAGAATCATCATTACAACCAGAAACCGACATGTACTAGTCAGACATGATATAGAAGAACCATATGAGTTGAAGGGACTAAACCAAGATGAAGCTCTTCAGCTCTTTAGTTTGGAAGCCTTTGGGAAATGTGAGCCTGAAGAAGATTATGCAAAACTGTGTAAGCGTTTTGTTACGTATGCTGCAGGTCTTCCGCTCGCTCTTAAAATTTTGGGGTCTTTCTTGTACAAAAGAAGTTTAGATTCATGGAGTTCTGCATTTCAAAAACTAAAACAAACTCCCAACACAAAAGTTTTTGAAATACTGAGAGTAAGTTTTGATGGACTTGATGATGAGGAGAAGAGAATTTTTCTGGACATCGCTTGTTTCCACGAGCTGTATCATGATAAGTCTATGATTGAACACAGTTCCAAGTCTTGCTCTCGTATTGTAATAGATGTTCTTGCTGAAAGATCTCTCTTAACTATTTCACACAACCAGATATATATGCATGACTTGATACAAGAAATGGGATGTAAAATTGTTTGTCAAGAGAATGCAGAGCCTGGAAGACGCAGTCGGTTGTGGCTTCGCAAAGACATTTTTCATGTATTCACAAACAATACGGGAACAGAAACCATTGAAGGCATATTTTTAAACTTGGCTGAATTAGAAGAGGCAGATTGGAATCTTGAAGCCTTCTCTAAAATGTGTAAACTGAAGCTGCTCTACATTCATAATTTGAGGCTTTCTGTTGGCCCAAAATTTCTTTCTAATGACTTTAGATTTCTGAGTTGGAGTTGGTATCCTTCAAAATCTCTCCCACCATGTTTTCAACCAGATGAACTTACTGAACTCAGTTTGGTTCATAGCAATATCGATCACCTCTGGAATGGAAAAAAATACTTGGGCAAGTTGAAAGCCATCGATCTTAGTTACTCCATAAACTTGACAAGGACTCCAGATTTCACAGGTATTCCAAATCTTGAGAAGTTGGTTCTTGAAGGTTGTACCAATTTAGTTCAGATTCACCCATCCATTGCATTGCTCGAGAGACTCAAAATTTGGAATTTTAGAAACTGCAAAAGTATAAAGAGTCTACCAAGTGAAGTAAATATGGAGTTTCTCGAAACATTTGATGTATCTGGCTGCTCAAAATTGAAAATGATTCCAGAATTTGTGGGGCAAATGAAAAGATTATCAAAGCTTTGTTTAGGTGGGACTGCTGTTGAGAAACTGCCTTCATTAATTGAGCAGTTGAGTGAGAGTTTGGTGGAGCTTGATTTGAGTGGAATTGTTGTAAGAGATCAGCCATACTCCCGTTTTCTTAAGCAGAATCTCATAGCATCATCGTTTGGCTTATTTCCAAGAAAGTGTCCTCAACCTTTGGTTCCTCTGTTAGCTTCCTTGAAGCATTTCTCTTCTTTGACGGAATTAATTCTGAATGACTGTAATCTCTGTGAAGGAGAAATTCCCAATGACATTGGTTCTCTGTCCTCCTTAGAGTGGTTGGAACTCAGAGGAAACAATTTTGTTAGCCTTCCGGCAAGCATTCATTTGCTTTCTAAGCTTGAATATGTTAATGTGGAGAATTGCAGAAGGCTTCAACAATTGCCAGAACTTCCGCCGGGAAATGACTACGGCGACGGCGTCAGGGTGGTAACCGACAATTGTACTTCCTTGCAAGTGTTTCCAGATCCCCCAGATGTGTGCAGATCATCGGTTTTTTCGCTCAGTTGCGTCAATTGCTTGAGTACGGGCGGTAATCAAGATGCTAGTTATTTTTTATATTCAGCGCTAAAGCGGTTGGTTGAGGAAACCCCTTGTTCTTTTGTACGCTTTGACTTTGTAGTCCCTGGAAGTGAAATTCCAGAGTGGTTCAATAATCAAAGTGCGGGAGACTCGGTAACTGAGAAGTTACCTTCGGATGCATGTAATAGCAAGTGGATTGGGTTTGCTCTGTGCGCTTTAATTGTACCTCAAGACAATCCGTTTGCCATTTTTGGATACCCCCATTTAAATCCTGATACCTTTCATATTGGTTGTCGCTGGAACAATTATGGTACCGATTTGGTAGGTGTTGATTTGCCTGTAAAACAATTTGTTTCAGATCACCTTTTGTTAGTTGTTTTGCCAAGCCCTTTCGGGAAACCTCTCACGTGTCTGGAGGTTAATTTTGTTTTCGAAGTCAGACAAGCTGTAGAATACAACAGATGCATGAAGGTGAAGAAATGTGGGGTCCGGGCACTGTACGAGCACGACACGGAGAAGCTGATCAGTAAAATGAACCAATCCAAGAGCAGCAGCATCTCTCTTTACCAGGGTATGGAAGAACAAGAAGGTGCCTCTGACGACGAATATTACTCTGCAGCAGAAGAAGAATGA
>OB1-F
ATGGCGTTGAGCACCCAAGTTAGAGCCTCCGATGGTTCAGCTTTCCCGTGGAAATACGACGTGTTTTTGAGCTTCCGAGGCGAAGACACACGTAAGGGCTTCACAGACTACTTATACAAAGAGTTGCAGCGGCAAGGAATCCAGACTTTCAGGGACGATCCACAACTTGAAAGAGGCACAGCCATCTCCCCAGAACTCCTCACAGCAATTGAGCAATCGAGGTTTGCGATCGTTGTTCTTTCGCCGAAATATGCTACCTCCACGTGGTGCTTGCTTGAACTGTCTAAGATTCTTGAATGCATGGAGGAGAGGAGGACAATTCTGCCAATCTTTTATGAGGTGGATCCCTCTCATGTGAGACATCAAAGGGGCAGCTTTGCTGAAGCGTTTCAAGAACATGAAGAGAAGTTTGGGGAAGGTAATAAGGAGGTGGAAGGGTGGAGAGATGCTTTAACCAAAGTGGCCAGTCTCGCTGGATGGACTTCAAAGGATTATAGGTATGAAACAGAGCTTATCAGAGAGATTGTGCAAGCACTGTGCAAGAAAGTGCATCCTAATCCCACAGGATGTGGTTCCTCAGGGAAGTTAGTTGGAATGGATGCTAAGCTGGAGGAAATAGATGTTCTTTTAGATAAAGAAGCAAATGATGTTCGCTTTATAGGGATATGGGGGATGGGTGGTATCGGTAAGACAACCCTTGCTACACTAGTTTATGAGAAAATCTCTCATGAATTTGATGTTTGCATCTTTCTTGATGATGTCAGAAAGGCTTCCGCAGACCATGGTCTAGTTTATCTACAAAAACAAATTCTTTCCCAACTCTTGAAGGAAGAAAATGTTCCAGTATGGAATGTTAATGGTGGAATCACTATGATAAAGAGATGTTTTTGTAATAAAGCGGTTCTTCTAGTTCTTGACGATGTGGATCAATCAGAGCAATTGGAAAATTTGGTGGGAGAAAAAGACTGGTTTGGTTTAAGGAGTAGAATCATCATTACAACTAGAAACCGGCATGTACTAGTCACACATGGTATAGAAAAACCATATGAGTTGAAGGGATTAGAAGAAGATGAAGCTCTTCAGCTGTTTAGTTTGAAAGCCTTCGGGAAATATGAGCCGGATGAAGATTATGCAAAGCTCTCTCACTGTTTCGTTAACCATGTTGGAGGTCTTCCCTTAGCTCTTAAAACTTTGGGGTCTTTCTTGTACAAAAGAAGTCTACATTCATGGAGTTCTGCATTGGCAAAACTACAGAATACTCCAGACAAAACAGTTTTTGATTTGCTAAGAGTGAGTTATGATGGACTTGATGAGATGGAGAAGAAAATTTTTCTGGACATCGCATGTTTTTCTTCGCAATGTACAGCCAAGTTAATCATTGAACTACTATATAGTTTTGACATTTGCACTCGTATTGTAATAGATGTTCTTGTTGAGAAATCTCTCTTAACAATTTCACCATTCGACAATCAAATAATTATACATGATTTGATACGAGAAATGGGATGTGAAATTGTTCGGCAAGAGTCTTATGAAGAGCCTGGTGGACGCAGTCGGTTGTGGCTTCGCAACGACATTTTTCATGTATTCGCAAAGAATACGGGAACAGAAGCCATTGAAGGCATATTCTTACATTTACATAAATTAGAAGAGGCATATTGGAATCCTGAAGCCTTCTCTAAAATGTGTAATCTGAAGCTGCTCTACATTCATAATTTGAGGCTTTCTCTTGGCCCAAAATTTCTTCCTGATGCCTTGAGAATTCTGAAATGGAGTTGGTATCCTTCAAAATCTCTCCCACCAGGTTTTCAACCAGATGAACTTACTGAACTTAGTTTGGTTCATAGCAATATTACTTACCTCTGGAATGGAATAAAATACTTGGGCAAGTTGAAATCCATCGATCTTAGTTACTCCATAAACTTGAGAAGGACCCCAGACTTCACCGGTGTTCCAAATCTTGAGAAGTTGGTTCTTGAAGGTTGTACCAATTTAGTTAAGATTCATCCATCCATTGCATTGCTGAAGATACTCAAAATTTGGAATTTTAGAAACTGCAAAAGTATTAAGAGCCTACCAAGTGAAGTAAATATGGAGTTTCTTGAAACATTTGATGTATCTGGCTGCTCAAAACTGAAAATGATTCCAGAATTTGTGGGGCAAACGAAAAGATTATCAGAGCTTTTTTTAGGTGGGACTGCTGTTGAGAAACTGCCTTCATCAATTGAGCACTTGAGTGAGAGTTTGGTGGGGCTTGATTTGAGTGGAATTGTTATAAGAGAGCAGCCATACTCCCTTTTTCTTAAGCAGAATCTCATTGTATCATCTTTTGGCTTATTTCCAAGAAAGAGTCCTCACCCTTTGGTTCCTCTGTTAGCTTCCTTGAAGCATTTCTCTTCTTTAACTGCATTAAATCTGAATGACTGTAATCTCTGTGAAGGAGAAATTCCCAATGACATTGGTTCTCTGTCCTCCTTACAGTGGTTGAGACTCAGAGGAAACAATTTTGTGAGCCTTCCTGCAAGCATTCATTTGCTTTCTAAGCTTGAAAGTATTGATGTGGAGAATTGCACAAGGCTTCAACAATTGCCTAAACTTCCGGCAAGTGACGACTTAGAAGTGTTAACCGACAATTGTACTTCCTTACAAGTGTTTCCAGATCCACCAAATTTGAGCAGATTATCGGAATTTTGGCTCCATTGCAGCAATTGCTTGAGTTGTCAAGATTCTAGTTATTTTTTATATTCAGTGATAAAGCGGTTGGTTGAGGAACCCCCTTGTTCTTTTGAGTTTTTCCGTTTTGTAATTCCTGGAAGTGAAATTCCAGAGTGGTTCAATAATCAAAGTGTGGGAGACTCGGTAACTGAGAAGTTACCTTGGGATGCATGTAATAATAGCAGGTGGATTGGGTTTGCTGTGTGTGCTCTAATTGTACCTCAAGACAATCCGTCTGCCGTTCCTGAAGACCCCGATTTAGATCCTGATACCTGTCAAATTTGGTGTAATTGGAACGATTATGGTACTGGCACTGTAGGTGTTGGTTTCCCTGTAAAACAATTTGTTTCAGATCACCTTTTGTTAGTTGTTTTGCCAAGCCCTTTCCGGATGCCTGAGAACTGTCCGGAGGACACGTGCTGTCCGGAGGACACGTGCAATGAGGTTACGTTTTCCTTCGAAATCACTCGAGCTGTAGGAAACAACAGATGCATAAAGGTGAAGAAATGTGGGGTCTGGGCACTGTACGAGCACTTCACGGAACAGCTGATCAGTAAAATGAACCAATCCAAGAACAGCAGCATTTCTCTTTACGAGGCTGTGGATGAACAAGAAGGTGCCATGGTTAAGGCAACACTAGGCAGCAACAAGCGGAAGTGGTGCTCTGACGACGAATATTACTCTGCAGAAGAATGA
>OB1-G
ATGGAGGACGACGAGTACTGGGCTTGGGAATCCTTCTATTCAGATTGGAGCACCTTCTACAGCGGGTCTCATGATTCAGCTCCTCATTGGAAGTACGATGTGTTTTTGAGTTTTAGGGGCGAAGACACGCGAACCAGCTTCACTGACCATCTTTACGAAAAGTTGGTGTGGCGAGGAATCAAAACTTTCAGGGATGACCCAGAAATTGAAAGGGGGTCAACCATTTCTGCAGAGCTCTCGGCAGCCATTAAAGATTCAAGGTTCGCGGTCATTGTTCTCTCCCCAAACTACGCCTCTTCCACTTGGTGCTTGGATGAACTTGAAATGATTAATCAGTCGATTGGAATATCCAGACGCTTGCCGGTCTTCTATCATGTTGATCCTTCTGATGTTCGAAGACAAACTGGCCCTTTCGCCGAAGCCTTCACTAAACATGAACATGACTTCAAGGCATACCCGAAGAAGGTGCGTTGGTGGAGAGAGGCTTTGACAAGTGTGAGTAATGTTGCTGGATGGACTACTTCTAAGTATAGGTATGAAACAGAGCTTATCAAAGAAATTGTAGATGTAATAGGGGAGAAAGTGTATCCTACGTTCACATTGTCAGATTCGACAGAGAACTTGTTTGGAATTGATTTTAGATTACAGTACATAGATTTGCTTTTATATACTAGCGTAACTGATGTTCGCTTTTTGGGGATATGGGGGATGGGTGGGGTGGGTAAAACAACGATTGCTAGATTAGTTTATGAGAGAATTTCCCATAAGTATGAGGTTAGCTGCTTTCTTGCTAATGTCAGACAGCAGTCTGCCGCACACGGTATAGTTCATCTGCAAAAACAACTTATTTCCCTTGTATTGGAGGAAAGAGTTGCACAAGTTTGTGATGCTTATGGTGGAGCTGCAATGACAAAGAATTTATTATGTAATAAAAAGGTTCTTCTTGTTCTGGATGATGTGGATCAATTGAACCAACTTGAAATGCTTGCCGGAAGTAAAGACTGGTTTGGTCCGGGGAGCAGAATTATCATCACAACAAGAGATGAACGTCTGCTGATCGAACATGGTATAGAGAAACCGTACGAGCTCCAGGGTTTAAATGATAATCAAGCTCTTCAGCTCTTTTCATGGAAAGCCTTCAAAAAATATCATCCAGAAGAAGATTATTTGGAACTGTCCAAATGTTTCGTGGATTATGCAGGAGGCCTTCCATTAGCTCTTAGAACTCTTGGATCTTCTTTGTATAAAAGAGGTCGAGATGCCTGGATCAGTACATTGGATAAACTCAAGAAAGCTCCTAATAAGACAATCTTTGAGACTCTCAAGATAAGTTACGATGGACTGGATGATATGGAAAAGAGAATTTTTCTCAATGTTGCATGCTTTCATAAGGGTGGCTACAAGGAGCGAGTAATTGAAATACTGGATAGTTGTGGCTTTCCAGCTCGTATTGTGATAGATATTCTGGTTGAGAAATCTCTCTTAACTATTTTTGACGACTATGTTATGATGCATGATCTGATACAAGAAATGGGACGGGATATTGTTCGTCAAGAATCTTATGAGGAGCCTGGGCAACGTAGTCGATTGTGGCTTGATAAAGACATCTTTCATGTATTTTCGAAGAATACAGGAACTGAAGCAATTGAAGGAATAGTCCTATGCTTGCCTGAATTTGAACAAGCATGCTTGAATCCTGAAACTTTCTCCAAGATGTCTAGACTAAAGTTGCTCCAAATTCATAATCTGAACCTATCTCCAGGCCCAAAATATCTGTCTAATTCCTTGAGATTTCTGGAATGGAGTTTGTATCCTTCAAAATCTCTCCCACCAACTTTTCAACCAGATGGTCTTACTGAACTTAATTTGCGTCATAGCAAAGTTGATCGGCTTTGGAATGGGAAAAAGCACTTGGGTAACTTGAAGTATATTGACCTTAGTTTCTCTGAAAATTTGATCAAGACCCCAGATTTCACTGGTATTCCGAATCTTGAAAGGTTGGTTCTTGAAAGTTGCACGAATGTAGTTGAGATTCACTCATCTATTGCATTTCTCAACAAGCTTAAAATTTTGAATTTCACAAACTGTAAAAGTATCAGAAGTCTTCCAAGTGAGATAGAAATGAAATCTCTTGAAGTTTTTCTACTTTCGGGATGCTCAAAATTGAAAAGCATTCCAGAATTTTTGGGACCAATGAAAAATTTATCAATGCTTTCTTCGGATGGGACAGCTATTGAGCAATTACCTCCATCATTTGAATGTTTGGTTGGCCTTATTTCACTAGATCTAAGAGATTGCAAAAGTTTATTGTGTCTTCCAAGTGTCCTCTGTCGCATGAAATCTCTTAGAAGTCTCAATATGTCTGGATGCTCAAAACTGTGCAAATTCCCTGATAGTGTAGGGCAGATTGAATGCTTGAAAGAGTTAGATCTAAGTGGAACTGCATTAAGCGAGCTTCCATCCTCCATTGTTCTGATGAAAAATCTGGAAGTATTGTCTTTTCGTGGATGTAAAGGGCCACCACCTAAATCATGGCATTTGTTTCCCCCTTTTGGCTCATTTCAAAGAAATAGTCCCGAGCCTGCGGGTCTAGTGGTGGCTTCTTTAAATGATTTGCATTCAGTGAGGAAACTGGATTTAAGCAACTGCAGTTTTGGTGAAGGAGCAATCCCAGATGATATTGGCTGTTTGTCCTCTTTAGAAGAATTAAATCTTGGGGGAAACAATTTTATCAGCCTTCCTGCAAGCATCAGATGGCTCTCTCAGCTTATTTTATTAAACTTGGAGGGCTGCAAAAAGCTTCAGTGGTTGCCTGACCTTCCATCAAATGAAGAATTAACTATAACAATTGACGATTGTACTTCCTTGGAAATGTTGCCTGATCCACCAAAGTTGAGCAGATTGAGGTGGTTTTCTTTTAGATGTGTCAATTGTTACAAATTGGTTGGCAGTGAAGACAGCACTAATAGACCATTTTCAATGTTAAAGCGATTCCTGCAGGGAAGCCCTCCTTTTATTGTTCACAGTTTCAATATTGTTACTCCTGGAAGCGAAATTCCTGAGTGGTTCAGTAATCAAACTGTGGGAGATTCAGTTGTTGTGCACCTACCTGCTCTACCAAGTGATAACAAGTCAGTGGGGTTTGCTCTATGTGTTGTCTTTGAAGCTGAAGAAAATCCAGCTGCCGTTGAACTCAATCATATACGAAGTCATGCATGTGGAATTAAATGTCTTTCCAAAGTAGAAGGATCTTTGTCAACCTCTTTACTTGTAAAAGGGCTTTTTCATCATAAAGTAGGCCAGGTTATGTCAGATCACCTTTGGTTACTCTATGCATCTTTCAAAGACTATGATCCTAGAAATTATTGGAAAGGAGTATTCTATGAGATTGAGTTTTCATTTAAAACCTTTTGTTCTATGGAAAACAACAAGTGTTTGAAGCTGAAGAAGTGTGGGGTCCGTGTGGTGGACAAGCAAGATGTGGTAGATCTTAACAAAACAATGAACCAATCCAACAGCAGCTTTTATCTCGACAAGGCTATGTATGACCTCCATTGTGATCTTGACAAGTCAGCAAGTGTTCAATGTGCTGAAGTTGAGCAAACAATTGAACATTCTGATAAGGCAGCACCAAGTGGAAGTGGTATCTCTGACATGGAATCACTCAGCAAAAGATTGAAACACGAGTAA
>OB2-A
atggcgttgagcacccaagttagagcctccactacttcagctttcccatggacatacgacgtgtttttgagcttcagaggcaaagacacccgcaagggcttcatcgactacttatacaacgagttgcagcaacaaggaatcaggactttcagggacaagccacaacttgaaagaggcacagccatctctccggaactcctcacaacaatcaagcaatcaaggtttgcgatcgttgttctttcgccgaactatgctacttctacgtggtgcttgtttgaactgtctaagatttttgagtgcatggaggagagggggacaattctgccaatattttatgagttgtttagggtgtcaaacttacctcctgtgtcgtgttcctttttctcttcagctcctacttcctcctttctcatggcttcttcctcgtctaatcctccttcccaaaatactgcccagtttaccaaactcaatgacacgaactacctggtatggttccgtcaggttaaaccttaccttcatggtgccaaactttggggctatgtcgatggttctattcctgaaccctctaccaccaccaccactgacggcagtcttgccacctctgttcccaatcccgagcacgaaaaatggttcaccaccgaccaacaaattataagcatcctcacaacatcattgaccgaaaacgtagctcgtcttaccattggatttgatacatccaaggggatatgggactgcctagcctgccacttctcccagcgttccgttgccagcgccaccggcctcaagctccaactctttgatcttcaaaagggctcccaatccgtcaatgcgtatcttcaacaagccaaatccattgctgattctctagcctccatcaatcaaccggtctctgatgctgatctggtcgtcgccactcttcatgggcttggtccagattacctcatgctccgtaccgcccttgcccaatcctcatccctacctgatttctccgacctccgtgctcgcatccttgcttttgaatctcaacagactcgtccttctgatcctccctcgggcacaaccctctttcatcaaaacccagcaccggagctacagccccgtcctccccaaactcgcggtgacggtcaccgaccaccgtttggtgggcgcaatacccagcgctaccgctgtgggggtacgcggcctcaacatccattccagcacaacgcgcccatagtggtgttccaattgtcaaacaaatcagcatggtgtcactcattgcccacatcgtttttccggcccgctcctccatttgccggtgcccattttcttggtgaaccgaattggtatcccgataccggtgctactcaccacatgacagccatgcctctcccaaactctcagccttatggtggcccacacaacgtttatatgggtaacggtgatacaatgccggtttcccattctggtaccctttctttatcattaggcagctctcgtttcttcttagaaaatgtcttacgtattccttccattcgtaaaaatctattgtctgttgcttgtttcactcaagataatcttgtttattttctttttgctcctaacttttatcaaatccgtcgtttacgaactggttgtctattgtttcagggcccctgtaaggatggcctgtatccgcttcggttgtcgtctatccccaccacccctcatgctctagccaccattcactcctctctctggcataatcgtctgggtcacccttcgtccctatgttccaacaaactctctagtcgaagtgttgagtgtgccttccttggatatagtcctactcataagggttataggtgtcttgatcccaaaactggtcgagtctatgtctcccgtcacgttttatttaacgaaaagcattttccatttaaagaattgcatgtccatactaatgctgatccactagaattcatctccttgtccagtccattctctccgctgccccccttgcctagcccatcagctcccactcttcctacctcagacgcaggtccatcagcctccagccttggtccatcagacgcaaatgtgtctatctttcttcagtcaaccacaccaacacaacagccacatccgctctcttcttcccaagttccctcccctacatcgtcggtcgatccaccgttgccaaccaccgccggtgattccggcgcctctccactctcatcgccgacgcacacccgcgtcgctcctctgctcgtatacacacgtcgtcccccagcggctgcgcctcagatccccgctgctcaagccgtgcctcctcaggctccggcgcttccggtcgcccatccctcgccgtctgcagctcctgcctcccccactcatcaaattgcccgtcccacgatgccactacatcccctaccccgcgactgcatcgatggtactgtacggtatcccattccccgggttcttctcaccttcgttgatacaattgaacctacttgctactctcaagcctctcagaaacccgaatggtgtgcatctatgaccgaagaaatcaatgctctgttgaagaacaacacatggactctggtgccttcctgccccacacaaaacacagtcagctgcaaatgggtgtttcaagtgaagcggaagtctgatagttcggttgagtgttacaaggctcatctcgttgccaagggtttccatcaacagcaagaatgcctttattctggcattcttaaggaagatgtgtatatggttcaaccacctggttttgtcaatgattctcgccctactcatgtctgcaaactcaacaaagccttttacggcttaaaacaggcaccccgtgcctggtttcatcgcatgagtacatttcttttatctgttgggttcattcagagtattgcagacccctctttgtttatttatcgacatgggctgcacaccatttactttctgctatatgttgatgatattgttattacgagcagcaatgattatctccttcagtgttttattactgctcttggtcgtggttttgacatcaaggatctaggtcctcttcattattttctggagctgcaggtcactaaacattcccatggcctgcacataaaccaaattaaatatgctcaggatcttctctccaaacatgatctcttgttcagcaagcctgtcagcacacccatgtctgccaagtctgatcttacctctactgatggacctgatattgcctttgcctttaacttggtttcccagtttgtgagtcagccccgtgtccctcatcttatatctgtcaagcgtattctccgttacgtcaaaggttctcttggtcatggtttgttgttctctccccaatgtcaactggttcatctctcgtcttactctgatgctgactgggctggttgtcctgattctcgtcgctctacatctggctatcttgtctatcttagttccaacctcatctcttggtgttctaaaaagcagcccaccatagcacgatctagtgctgagtccgagtatagatctcttgctcatgctagtgccgaaacaacatggttgggttatttattgtatgagctcggtgcccaaattcagtttccaattttgctccattgtgataatctcagcaccacctatatggcttccaatcctgtgttccatgctcgcaccaaacatattgagcttgattaccactacgttcatgaaaaggttgctcgtggtagtcaccgagtttgcttcattccttccaaagaccagccagctgacttgctaacaaagccgcttcacaaatctcgtcatcttcttttctcttccaaacttgtccatccaggatcgccaagtttgaggggggctaatgcaattgtacaaatcaatgagaatctatttctacataaagaggtggaagggtacgaaacagagcttatcagagagattgtgcaagcactgtggagcaaagtgcatcctagtctcactgtatttggttcatcagagaaggatatgggcggagggatgggtggtttgggtaagacaacccttgctagactagcttatgagaaaatctctcatcaatttgaagtttgcatctttctagctaatgtcggagaggtctccacaacccatggtctagtttatctgcaaaaacaaattctttcccaaatcttgaagaaagaaaatgttcaagtatgggatgtttatagtggaatcatcatgataaagagatgtttttgtaataaagcggttcttctagttcttgacgatgtgaatcaatcagagcaactagaaaatttggtgggagaaaaagactgctttggtttaaggagtagaatcatcattacaactagagatcggcatgtactagtcacacatggaaatatgagcttgaagaagattatgttgaacactcttaagagttttgttatgtatgctggacgtcttcccttagctcttaaaactttggggtctttcttgtacagaagaagtctagatgcgtggaattctgcattggcaaaactacggaattctccaaacaaaatagtttttgatttgctaaaagtgagttatgatggacttgatgagatggagaagaaaatttttctgcacatcacatgtttttcttcgcaatgtcaaaccaagttcattattgaactactatacagttctgacatttgcactcgtattgcaatagatgttcttgttgagaaatctctcttaactattttatcaggcaatgaagtaggtgtacatgatttgatacgagaaatgggatgtgaaattgttcgacaagagtcttatgaagagcctggtagacgcagtcggttgtggcttcgcaacgacatttttcatgtattcacaaagaatacgtctctcccatcaggttttcaaccggatgaacttactagactttgtttggttcatagcaatattgatcagctctgggatggaataaaatacttgagcaagttgaaatctatcaatcttagttactccaaaaacttgaaaagcaccccagatttcacagaatttgtggggcaaatgaaaagtttatcaaagctttctttaggtggaagtgctgttgagaaactgccttcatcaattgagagcttaagtgagagtttgttggagcttgaattgaatgaaattagtcctcaacctttgattactctgttagcttccttgaagctaaagcatttctcttctttgaggtcattaagactgaatgactgtaatctcagtgaaggagaaattcccaatgatattggttctctgtcctccttatggaggttggatctcaggggaaacaattttgttagccttcctgcaagcattcatttgctttctaagcttaagcgtattgatgtggagaattgcaaaaagcttcgacaattgccagaacttccggtaggtgacgacataagggtggtaaccaaaaattgtacttctttacaagtgtttccagatccaccagatttgagtagattgccggcattttctctttctggcatcaattgcttcattgcggttggtaatcaaggtttcagatatttgttatattcaaggctaaagcggtttcttgagaatatgatggttggtatggtgcggaaaaccccttgttctatggaccatttccgttttgtaattcctggaagtagaattcttgagtggttcaataatcaaagtgcaggagactcggtaattgagaatttaccttcgtatgcatgtaatagcaagtggattggggttactttatgtgctctaattgtacctcaagacaatccgtctgccattcctaaagtccatcatttagatcctatcatacctctgtcatttgtcgttggagcagaaattgtagtggctagaaaggacacatgcaatgaggttgagtttgtcttcataatcgatcaagctgtgggaaacaacagatgcctgcaggaggctatggatgagcaagaaggtgccatggttaaggcaacacaagaggcatcaacaagcagaagtagtggctttgatgaagaatattactctgcagaagaatga
>OB2-B
ATGGCGTTGAGCACCCAAGTTAGAGCCTCCACTGGTTCAGCTTTCCCATGGAAATACGACGTGTTTTTGAGCTTCAGAGGCGAAGACACCCGCAAGGGCTTCACAGACCACTTATACGACAAGTTGCAGTGGAGAGGAATCAGGACTTTCCGGGACGACCCAGAACTTGAAAGAGGCACAGCCATCTCTCCGGAGCTCCTCTCAGCAATTGAGCAATCCAGGTTTGCCATCGTCGTTCTTTCGCCAAACTATGCTTCTTCCACTTGGTGCTTGCTTGAACTCTCTAAGATTTTTGAATGCATGGAAGAGAGAGGGACAATTCTACCAATCTTTTATGAGGTGGAGCCGTCTCATGTGAGACATCAAAGGGGCAGCTTTGCTGAAGCGTTCGATGAACATGAAGAGAAGCTTGGAGAAGGTAATAAGGAGGTGGAAGGGTGGAGAGCTGCTTTAACCAAAGTGGCTAATCTCGCTGGCTGGGCTTCAAAGGATTATAGGTATGAAGCAGAGCTTATCAAAGAGATTGTGCAAGCACTGTGGAGCAAAGTGCATCATAGTCTCACATTATTTGGTTCCTCTGAGAAGTTGGTTGGAATGGATGCTAAGCTTGAGGAAATAGATGTTCTTTTAGATAAAGAAGCAAATGATGTTCGCTTTATAGGGGTATGGGGGATGGGTGGGTTGGGTAAGACAACCCTTGCTAGACTAGTTTATGAGCACATCTGTGATCAATTTGAAGTTTGCATCTTTCTTGCTAATGTCAGAGAGGTTTGCACAAACCACGGTCTAGTTTATCTACAAAAGCAGATTCTTTCCCAAATCTTGAAGGAAGAAAATGTACAAGTATGGGATGTTTATAGTGGAATCACTATGACAAAGAGATGTTTATGTAATAAAGCAGTTCTTCTAGTTCTTGACGATGTGGATCAAGTAGAGCAACTGGAAACCTTGGTGGGAGAAAAAGATTGGTTTGGTTTGGGGAGTAGAATCATCATTACCACTAGAAATCGACATATCTTAGTCACACATGGTATAGAAAAACCATATGAGTTGAAGGGATTAAACGATGATAAAGCTCTCCAGCTCTTTAGTTGGAAAGCCTTTAGGAAATATGAGCCTGATGAAGATTTTGCAGAACAGTCTAATAGTTTTGTTATCTATGCTGGAGGTCTTCCCTTAGCTCTTAAAACTTTGGGGTCTTTCTTGTATAAAAGAAGTCCACATGCATGGAATTCTGCATTGGAAAAACTACGGAATACTCCCAACAGAACAATTTTTGAAATACTGAAGATAAGTTTTGATGGACTTGATGAGATGGAGAAGAAAATTTTTCTGGACATTGCATGTTTCCGCAGGCTGTATCGCAACGAGTTTATGATTGAACAAGTATACAGTTCTGACCTTTGCAATCGCATTACAATAGATGTTCTTGCTGAGAAATCTCTGATAACTATTTCCTCAGCCAACCAAATAGGTATGCATGATTTGATACAAGAAATGGGATGTGAAATTGTTCGCCAACAGTCTTATGAAGAGCCTGGTGGACGCAGTCGGTTGTGGCTTCACAACGACATATTTCATGTATTCACAAAGAATACGGGAACTAAAGCCATTGAAGGCGTAGTGTTAGACTTGCCTGAATTAGAAGAGGCAGATTGGAATCTTGAAGCCTTCTCTAAAATGTGTAAACTGAAGCTGCTCTACATTGATAATTTAAAGCTTTCTCTTGGCCCCAAATATCTTCCTAATGCCTTGAGATTTCTGAAATGGAGTTGGTATCCTTCAAAATCTCTTCCACCAGGTTTTCAACCGGATGAGCTAACTGAACTGAGCTTGGTTCATAGCAATATCGATCACCTCTGGAATGGAATAAAATACTTGGGCAAGTTGAAATCTATGGATCTTAGTTACTCCATAAACTTGACAAGGACCCCAGATTTCACAGGTATTCAAAACCTTGAGAAGTTGGTTCTTGAAGGTTGTACGCATTTAGTGAAGATTCATCCATCCATTGCATTTCTCAAGAGACTTAAAATGTTGAACTTTAGAAACTGCAGAAGTATCAAGAGTCTCCCAAGTGAAGTAGAAATGGAATCTCTTGAAACATTTGATGTATCTGGCTGCTCAAGACTGAAAATGATTCCAGAATTTGTGGGGCAAATGAAAAGATTATCAAAGCTTTCTTTAAGTGGGACTGCTGTTGACAAACTGCCTTCATCAATTGAGCACTTCAGTGAGAGTTTGGAGGAGCTTGATTTGAGTGGAATTGTTGCAAGAGAGTTGCCCTACTTCCTTTTTCTTAAGAGAATTGTCAATGGCAAATGCCCAAGATCATGGTACTCGTTGCTCTTTTCTGGCTTATTTCCAAGAAAGAGTCCTCACCCTTTAATTCCTGTGTTAGCTTCGTTGAAGCATTTATCTTCATTGATGACATTAAATCTGAGTGATTGTAATCTCAGTGAAGGAGAAATTCCCAATGATATTGGTTCTATGTCCTCCTTGAAGAGCTTGGAACTCGGAGGTAACAATTTTGTTAGCCTTCCTGCAAGCATTCATTTGCTTTCTAAGCTTCAATATATTAATTTGGAGAATTGCAAAAGACTCCAACAATTGCCAAACCTTCCATTAAGCAACTATTTAACGGAAACCCCTTGTTCTTTTGCGTCTTCCACTGCTGTAATTCCTGGAAGTGAAATTTTGGAGTGGTTCAATAATCATAGTGTAGGAAACTCGGTAACTGTGGAGTTACCTTCTTATGCATCTAATTATAGCAAGTGGATTGCTTTATGTGCTCTATTGGTACCTCAAGAAAATCCGTCTGCCCTTCCTGATAACTGTACAATTACGTGTGGATGGCAAACGCATGCTTTTACTTTCTGCGCAAAACAAATTGTTTCAGATCACCTTTTGTTACTTGTTTTGTCCAGTCATTACTGGGATCCTCGGAACTGTTGGATGGGTCACATATTCAGTGAGGTTATAAGGTTTGATTTTGAAATCATTCAACCTTTAGAAAACGATAGAGGCTTTCTGGTAAAGAAATGTGGGGCCCGTGCGCTGTACGATCACGATAAGGAAGAGCTGATCAGTAAAATGAACCAATCCAAGAGCAGCATTTCTGTTCATGAGACAATGGATTGTGATTTAGGCAAATCAGCATATGAACAAGGTGGTGTCATCGTTAATGGAACACTAGATGCGACAAGCGGAAGTGGTGGCTCTGATGACGAATATTTATCTGCAGAAGAATGA
>OB2-C
atggcgttgagcacccaagttagagcctccactggttcagctttcccatggaaatacgacgtgtttttgagctttagaggcgaagacacccgaaagggcttcacagatcacttatacgacaagttgcagtggcgaggaatcacgactttcagggatgacccagaacttgaaaaaggcactgccatctcttcggagctcctctcagcaatagagcaatctaggtttgcggtcgttgttctttcgccaaactatgcttcttccacgtggtgcttacttgaactgtctaagatttttgaatgcatggaagagagggggacaattctaccaatcttttatgaggtggagccgtctcatgtgagacatcaaagaggcagctttgctgaagcgttcgatgaacatgaagagaagcttggagaaggtaataaggaggtggaagggtggagagatgctttaacaaaagtagccaatctcgctgggtggacttcaaagaattataggtatgaaacagagcttatcagagaaattgtgcaagcactatggagcaaagtgcatcctagtctcacagtatttggttcctcagagaagttagttggaatggatactaagctggaggaaatagacgttcttttagataaagaagcaaatgatgttcgctttataggggtatgggggatgggtgggttgggtaagacaacccttgctagactagtttatgagcagatctctgatcaatttgaagtttgcatctttcttgctaatgttagagaggtttctgcaacccatggtctagtttatctacaaaagcagattctttcccaaatcttgaaggaagaaaatgtacaagtatgggatgtttatagtggaatcactatgacaaagagatgtttatgtaataaagtagttcttctagttcttgacgatgtggatcaggtagagcaactggaaaccttggtgggagaaaaagattggtttggcttgaggagtagaatcatcattacaactagaaatcgacatatcctagtcacacatggtatagaaaaaccgtatgagttgaaggggttaaacgatgatgaagctctccagctctttagttggaaagcctttaggaaatatgagcctgaagaagattatgcagaacactctaagagttttgttatgtatgctggaggtcttcccttagctcttaaaactttgggatctttcttgtataaaagaagtccacatgcatggagttctacactgcaaaaactacaacaaattcccaacacaacagtttttgaaatactgaaaataagttatgatggacttgatgagatggaaaaaaaagtttttctggatattgcatgtttccacaggctgtactacaatgagtttatgattgaacaagtatatagttctgacttttgcattcgtattgcaatagatgttcttgttgagaaatctctcttaactattgtagtagaaaaagacatagatatacatgaattgatagaagaaatgggacatgaaattgttcgaagagagtgctgtgaagagcctggtgggcgcagtcgcttgtggcttcgcaaagacatttttcacgtgttcatgaagaatacgggaacagaagtcatcgaaggcatattcttacacttggaagaattagaagaggcagattggaatcttgaagccttctctaaaatgtgtaaactgaagctgctctacattcataatttgaggctttctcttggccccaaatgtcttcctaatgccttgagatttctgaaatggagttggtatccttcaaaatctctcccaccaggttttcaaccggatgaccttactgaacttagcttggttcatagcaatattgatcacctctggaatggaataaaatacttgggcaagttgaaatctatcgatcttagttactccataaagttgacaaggaccccagatttgacaggtattcaaaaccttgagaaaatttgtgggcaaatgaaaagaatatcaaagctctatataagtgggacagatattgagaaactgccttcatcaattgagcgcttcagtgagagtttggtggagcttgatttgagtggaattgttacaagagggctgccatactccctttttcttaagcagaatctcagagtatcatcttttggcttatttccaaggaagagtcctcaccctttgattcctctgttggcttctttaaagcatttgtcttctttgacgtcattaaatctgagtggctgtaatctccgtgaaggagaaattcccaatgatattggttctatgtcctccttggagaatttggatctcagaggaaacaattttgttagccttcctgcaagcattcatttgctttctaagcttcaatatattaacgtggaggattgcaaaaggctccaacaattgccagacctcccatcaaatgactatttatcagtaagaaccgacaattgtacttcgttgcaactgtttccacatccacaagtgtacggtcgacaatttatgtatgtttgcataaattgcttgagcacggtcgtgaatcgagattctagttatttcttatattcaatgctaaagcggttgcttgaggaaaccccttgttctttttactatttcagttttataattcctggaagtgaaatttttgagtggttcagtgatcaaagtttgggagactcggtgactgctaagttaccttcatattcatgtaacagcagcaagtggattggggttgctgtatgtgctctatttgtacctcaagacaatccgtctgccgttcctgaagacgatgagctagatcctaatacctgtcaaattttctgcacatgggatggatacagttctggcttatcagctgtaggtcacagcgtaaaacaaattgttgcagatcacctttactttgttgtcttacacaagcgattcttagaacctcagtactgtctggaggacacgtgctatgaggttaagtttgttttccaaaccgttcgagctgtaggaaacaacagatgcttgcaggtgaagaaatgtggggcctatgcactgtacaagcaccacacggaagagctgatcagtaaaatgaatcaatccagcagcagcatttctctttacatggaagagactatggattgtgatttagacaaatcagcatatgaagaagggggagccatcgttaagggaacacccgaggcagcagcgagcacaagtggtggctgtgaggatgaatactactctgctgaagagtga
>OB2-D
ATGGCCTTGAGCACCCAAGTTAGAGCCTCCACCGGTTCAGCTTTCCCATGGAAATACGACGTGTTTTTGAGCTTCAGAGGCGAAGACACCCGCAAGGGCTTCACAGACCATTTATACGACAAGTTGCAGTGGAGAGGAATCAGGACTTTCAGGGACGACCCAGAACTTGAAAGAGGCACAGCCATCTCTCCGGAGCTCCTCACTGCAATCGAGCAATCCAGGTTTGCGGTCGTTGTTCTTTCGCCAAACTATGCTTCTTCCACTTGGTGCTTGCTTGAACTCTCTAAGATTTGTGAATGCATGGGAGAGAGAGGGACAATTCTTCCAATCTTTTATGAGGTGGATCCCTCTCATGTGAGACATCAAAGGGGCAGCTTTGCTGAAGCGTTCGATGAACATGAAGAGAAGCTTGGAGAAGGTAATAAGGAGGTGGAAGGGTGGAGAGATGCTTTAACAAAAGTAGCCAATCTCGCTGGCTGGACTTCAAAGGATTATAGGTACGAAACAGAGCTTATGAAAGATGTTGTGCAAGCACTGTGGAGCAAAGTGCATCCTACTTTAACCTTTTCTGATTCCACAGAGAAGTTAGTCGGAATGGACGCTAAGTTTGGGGAAATAGATGTTCTTTTAGATAAAGAAGCAAACGATGTCCGCTTTATAGGGATATGGGGGATGGGTGGGGTGGGTAAGACCACCCTTGCTAGAGTGGTGTATGAGAAAATTTCTCATCAGTTTGAAGTTTGCATCTTTCTTGCTAATGTCAGAGAGGTTTCTGCTACACTCGGTCTAGTTCATCTACAGAAACAAATTCTTTCCCAAATCTTGAAGGAAGAAAATGTTCAAGTATGGGATGTTTATGATGGAATGACTAGGACAAAGAGATGTGTATGTAATAAAGCAGTTCTTCTAGTTCTTGACGATGTGGATCAACCAGAGCAACTGAAAAACTTGGTGGGAGAAAAAGACTGGTTTGGTTTAAGGAGTAGAATCATCATTACAACCAGAAATCGGCATGTACTAGTCACCCATGGTATAGAAAAACCATATGAGTTGATGGAATTAAACTATGATGAGGCTCTTCAGCTGTTTAGTTTGAATGCCTTCAGGAAATATGAGCCGGAAGAAGATTATGCAGAGCTCTCTGAGTGTTTCGTTAGCTATGCCAGAGGTCTTCCTTTAGCTCTTGAAACTTTGGGGTCCTTCTTGTATAAAAGAAGTCTGGGTGCATGGGGTTCTGCATTGGAAAAACTACGAAATACTCCCAACAGAAGCGTTTTTGATTTGCTAAAAGTAAGTTATGATGGACTTGATGAGATGGAGAAGAAAATTTTTCTGGACATTGCATGTTTCCACAGGCTGTACTGCAATGAGTTTATGATTGAACAAGTATACAGTTCTGACCCTTCCTATCGTATTACAATAGATGTTCTTGCTGAGAAATCTCTCATAACTATTTACTCAGACAACCAAATAGGTATGCATGATTTGATACAAGAAATGGGATGCGAAATTGTTCGCCAAGAGTCTTATGAAGAGCCTGGTGGACGCAGTCGGTTGTGGCATCGCAACGACATATTTCATGTATTCACAAAGAATACGGGAACAGACGCCATTGAAGGCATATTGTTAGACTTGCCTGAATTAGAAGAGGCAGATTGGAATCTTGAAGCCTTCTCTAAAATGTGTAGACTAAAGCTGCTCTACATTGATAATTTAAAGCTTTCTCTTGGCCCCATATATCTTCCTAATGCCTTGAGATTTCTGAAATGGAGTTGGTATCCTTCAAAATCTCTCCCACCAGGTTTTCAACCGGATGAGCTTACTGAACTTAGCTTGGTTCATAGCAATATTGATCACCTCTGGAATGGAATAAAATACTTGGGCAAGTTGAAATATATCAATCTTAGTTACTCTATAGACTTGAGAAGGACCCCGGATTTCACAGGTATTCAAAACCTTGAACAGTTGGTTCTTGAAGGTTGTGTGAATTTAGTTAAGATTCATCCATCCATTGCATTTCTCAAGAGACTTAAAATTTTGAACTTTAGAAACTGCGAAAGTATTAAGTGTCTCCCAAGTAAATTAGAAATGGAATCTCTTGAAACATTTGATGTATCTGGCTGCTCAAATCTGAAAATGATTCCAGAATTTGTGGGGAAAAGTCTTGAGAGTTTGGTTCTTGAAGGTTGTACGAATTTAGTTGATATTCATCCATCCATTGCATTTCTCAATAGACTCAAAAGTTTGAACCTTAGAAACTGCAGAAGTATTAAGAGTCTCCCAAGTGAAGTAGAAATGGAATCTCTTGAAACATTTGATGTATCTGGCTGCTCAAGACTGAAAATGATTCCAGAATTTGTGGGGCAAATGAAACGATTATCAAAGCTTTCTTTAAGTGGGACTGCAGTTGAGAAACTGCCTTCATCAATTGAGCGCTTCAGTGAGAGTTTGGAGGAGCTAGATTTGAGTGGAATTGTTACAAGAGAGCCACCCTGCTCCCTTTTTCTCAAGAGAAATGTCAATGGCAAACGCCCAAGATCATGGTACTCATTGCTCCCTTCTGGCTTATTTCCAAGAAAGAGTCCTCTGTTAGCTTCTTTGAAGCATTTGTCTTCATTGAAGAGATTAAATCTGAAGGACTGTAATCTCAGTGAAGGAGAAATTCCCAATGATATTGGTTCTCTGTCTTCCTTAAAGTACTTGAATCTCGGAGGAAACAATTTTGTGAGCCTTCCTGCAAGCATTCATTTGCTTTCTAAGCTTAAATGGATCCATGTGGAGAATTGCAAAAGGCTCCAACAATTGCCAGACCTTCCATTAAATGAAGAGTTATATCTAAGATCGGATAATTGTACTTCCTTAGAAGTGCTTCCAGATCCTCCAGATTTAGGCAGATTATCAAAATTTTGGCTCGTTTGCCCCAATTGCACGAGTACGGTTGGTAATCAAGATTCTAGTTATTACTTATATTCAGTGCTAAAGCGGTTGCTGGAGGAAACCCCTTGTTCTTTGGATTTTGCCAGTTTCGTAATTCCTGGAAGTGAAATTTTGGAGTGGTTCAATAATCAAAGTGTGGGAGACTCGGTAACTCAGAGGTTTCCTTTGTATGGATGTAATAGCAACTGGATTGGTGTCGCTGTATGTGCTCTACTTGTACCTCACGACAATCCGTCTGCCGTTCGTGAGGACCCTACTTTATATCCTGATGAAAGTTCAATTATATGTCGATGGCGTGGATACAGTTTTGGCATGGAAGGTGTTGGTGACAGCGTAAAACCAATTGTTTCAGATCACCTTTTCGTAGTCGTTTTAGGCGGTCATGTATTAAAACCGAAGAATTGTCTAGAGGACACATGCAATCAGCAGGTTAAGTTTGACTTCGAAATCAGACGAGCTGTAGGAAACAACAGATGCATAAAGGTGAAGAAATGTGGGGCCCGTGCACTGTACAAGCATGACATGGAAGAGCTGATTAGTAAAATGAACCAAACCAAGAGCAGCGTTTCTCGTGACAAGACTTTGGATTTTGATTTTGGCAAATCAGCATATGAGCAAGGTGGTGTCATCGTTAAGGGAAGACGAGAGGGAACAAGCGGAAGTGGTGGCTCTGACGACGAATATTTCTCTGCAGAAGAATGA
>OB2-E
atggcgttgagcacccaagttagggcctccactggttctgctttcccatggaaatacgacgtgtttttgagcttcagaggcgaagacacccgcaagggcttcacagaccacttatacgacaagttgcagtggcgagggatcaggactttccgggacgacccagaacttgaaagaggcacagccatctctccggagctcctctcagcaatcgagcaatccaggtttgccatcgtcgttctttcgccaaactatgcttcttccacttggtgcttgcttgaactctctaagatttttgaatgcatggaagagagagggacaattctaccaatcttttatgaggtggagccgtctcatgtgagacatcaaaggggcagctttgctgaagcgttcgatgaacatgaagagaagcttgggaaagatagtaaggaggtggaagggtggagagatgctttaaccaaagtggctagtctcgctggctgggcatcaaaggattataggtatgaagcagagcttaccaaagagattgtgcaagcactgtggagcaaagtgcatcatagtctcacattatttggttcctctgagaagttagttggaatggatgctaagcttgaggaaatagatgttcttttagataaagaagcaaatgatgttcgctttataggggtatgggggatgggtgggttgggtaagacaacccttgctagactagtttatgagcacatctgtgatcaatttgaagtttgcatctttcttgctaatgtcagagaggtttgcacaaaccacggtctagtttatctacaaaagcagattctttcccaaatcttgaaggaagaaaatgtacaagtatgggatgtttatagtggaatcactatgacaaagagatgtttatgtaataaagcagttcttctagttcttgacgatgtggatcaagtagagcaactggaaaccttggtgggagaaaaagattggtttggtttggggagtagaatcatcattaccactagaaatcgacatatcttagtcacacatggtatagaaaaaccatatgagttgaagggattaaacgatgataaagctctccagctctttagttggaaagcctttaggaaatatgagcctgatgaagattttgcagaacagtctaatagttttgttatctatgctggaggtcttcccttagctcttaaaactttggggtctttcttgtataaaagaagtccacatgcatggaattctgcattggaaaaactacggaatactcccaacagaacaatttttgaaatactgaagataagttttgatggacttgatgagatggagaagaaaatttttctggacattgcatgtttccgcaggctgtatcgcaacgagtttatgattgaacaagtatacagttctgacctttgcaatcgcattacaatagatgttcttgctgagaaatctctgataactatttcctcagccaaccaaataggtatgcatgatttgatacaagaaatgggatgtgaaattgttcggcaacagtcttatgaagagcctggtggacgcagtcggttgtggcttcgcaacgacatttttcatgtattcacaaagaatacgggaacaaaagccattgaaggcatattcttacaattgcataaattagaagaggcagattggaatcttgaagccttctctaaaatgtgtaaactgaagctgctctacattgataatttaaagctttctcttggccccaaatatcttcctaatgccttgagatttctgaaatggagttggtatccttcaaaatctcttccaccaggttttcaaccggatgagctaactgaactgagcttggttcatagcaatatcgatcacctctggaatggaataaaatacttgggcaagttgaaatctatcgatcttagtcactccataaacttgacaaggaccccagatttcacaggaattcaaaaccttgagaggttggttcttgaaggttgtacgaatttagttaagattcattcatccattgcattgctcaagagactcaaaatttggaactttagaaactgcaaaagtatcaagagtctcccaagcgaggtagaaatggaatctcttgaaacatttgatgtatctggctgcttaaatctgaaaatgattccaaaatttgtggggaaaaatcttgagagcttggttcttgaaggttgtacaaatttagtagatattcatccctccattgcatttctcaatagactcaaaattttaaactttagaaactgcaaaagtattaagagtctccctagtgaagtacaaatggaatctcttgaaacatttgatgtatctggctgctcaagactgagaatgattccagaatttgtggggcaaatgaaaagattatcaaagctttctttaagtgggactgctgttaagaaattgccttcatcaattgagcgcttcagtgagagtttggaggagcttgatttgagtggaattgttacaagagagctgccatactccctttttcttcagcagaacatcagagtatcatcttttggcttatttccaagaagcagtcctcaccctttgattcctctgttagcttcgctgaagcatttgtcctcattgacgacattaaatctgagtgactgtaatctcagtgaaggagaaattcccaatgatattggttcactgtcctccttaaagaacttggaactcaaaggaaacaattttgttagccttcctgcaagcattcatttgctttctaagcttcatatgattaacgtggagaattgcaaaaggctccaacaattgccagacttgccattaaatgacaatttatcggtaacaacaaacaattgtacttcattacaaatatttccaaatccacgagatttgtgcagattatggaagtttactctctctggcatcaattgcttgagtacggttgataatccagattatttcttatattcaatcctgaagggtttgcttgaggaaacaccttgttcttttgagtatttccgttatgtaattcctggaagtgaattttttgagtggttcactaatcaaagtgtgggagactcggtaactgagaaattgcctttgtacggatgtaataggaaggtgattggggttgctgtatgtgctctactggtacctcaagacaatccgtctgctgttcctgaagaccgtcttttagatcctgatagctgtagaatttggtgtcattggagaagacatggttgtggtctggtaggtcttgctctcggtgtaaaacaaattgtttcagatcacctttttttagttgttttgcccagtcatttctggaatcctcgggaacgtctggagtatgaggacacattcaacgaggttaagtttgacttcactgtctcccgagctttaggaaacaacagatgcataaaggtgaagaaatgtggggctcgtgcactgtatgagcacgacatggaagagctgatcagtaaaatgaaccaatccgagagcagcatttctgttttggagactatggattgtggtttaggcaaatcagcatatgaacaaggtggtgccatcgttaagggaacacgagatgcaacaagcggacgtggtggctctgatgatgaatatttctctgcagaagaatga
>OB2-F
atggcgttgagcacccaagttagagcctccactggttcagctttcccatggaaatacgacgtgtttttgagctttagaggcgaagacacccgaaagggcttcacagatcacttatacaacaagttgcagtggcgaggaatcacgactttcagggatgacccagaacttgaaaaaggcactgccatctcgtcggagctcctctcagcaatagagcaatctaggtttgcggtcgttgttctttcgccaaactatgcttcttccacgtggtgcttacttgaactgtctaagatttttgaatgcatggaagagagggggacaattctaccaatcttttatgaggtggagccgtctcatgtgagacatcaaagaggcagctttgctgaagcgttcgatgaacatgaagagaagcttggagaaggtaataaggaggtggaagggtggagagatgctttaacaaaagtagccaatctcgctgggtggacttcaaagaattataggtatgaaacagagcttatcagagaaattgtgcaagcactatggagcaaagtgcatcctagtctcacagtatttggttcctcagagaagttagttggaatggatactaagctggaggaaatagacgttcttttagataaagaagcaaatgatgttcgctttataggggtatgggggatgggtgggttgggtaagacaacccttgctagactagtttatgagcagatctctgatcaatttgaagtttgcatctttcttgctaatgttagagaggtttctgcaacccatggtctagtttatctacaaaagcagattctttcccaaatcttgaaggaagaaaatgtacaagtatgggatgtttatagtggaatcactatgacaaagagatgtttatgtaataaagtagttcttctagttcttgacgatgtggatcaggtagagcaactggaaaccttggtgggagaaaaagattggtttggcttgaggagtagaatcatcattacaactagaaatcgacatatcctagtcacacatggtatagaaaaaccgtatgagttgaaggggttaaacgatgatgaagctctccagctctttagttggaaagcctttaggaaatatgagcctgaagaagattatgcagaacactctaagagttttgttatgtatgctggaggtcttcccttagctcttaaaactttgggatctttcttgtataaaagaagtccacatgcatggagttctacactgcaaaaactacaacaaattcccaacacaacagtttttgaaatactgaaaataagttatgatggacttgatgagatggaaaaaagagtttttctggatattgcatgtttccacaggctgtactacaatgagtttatgattgaacaagtatatagttctgacttttgcattcgtattgcaatagatgttcttgttgagaaatctctcttaactattgtagtagaaaaagacatagatatacatgaattgatagaagaaatgggacatgaaattgttcgaagagagtgctgtgaagagcctggtgggcgcagtcgcttgtggcttcgcaaagacatttttcacgtgttcatgaagaatacgggaacagaagtcatcgaaggcatattcttacacttggaagaattagaagaggcagattggaatcttgaagccttctctaaaatgtgtaaactgaagctgctctacattcataatttgaggctttctcttggccccaaatgtcttcctaatgccttgagatttctgaaatggagttggtatccttcaaaatctctcccaccaggttttcaaccggatgaccttactgaacttagcttggttcatagcaatattgatcacctctggaatggaataaaatacttgggcaagttgaaatctatcgatcttagttactccataaagttgacaaggaccccagatttgacaggtattcaaaaccttgagaagttagtttttgaaggttgtacgaatttagttgatattcatccatccatcgcatttctcaatagactcaaaattttgaactttagaaattgcaaaagtattaagtgtttcccaagtgaagtagaaatggaatcacttgaaacatttgatgtatctggctgctctatactgaaaatgattccagaatttgtggggcaaatgaaaagaatatcaaagctctatataagtgggacagatattgagaaactgccttcatcaattgagcgcttcagtgagagtttggtggagcttgatttgagtggaattgttacaagagggctgccatactccctttttcttaagcagaatctcagagtatcatcttttggcttatttccaaggaagagtcctcaccctttgattcctctgttggcttctttaaagcatttgtcttctttgacgtcattaaatctgaatggctgtaatctccgtgaaggagaaattcccaatgatattggttctatgtcctccttggagaatttggatctcagaggaaacaattttgttagccttcctgcaagcattcatttgctttctaagcttcaatatattaacgtggaggattgcaaaaggctccaacaattgccagacctcccatcaaatgactatttatcagtaagaaccgacaattgtacttcgttgcaactgtttccacatccacaagtgtacggtcgacaatttatgtatgtttgcataaattgcttgagcacggtcgtgaatcgagattctagttatttcttatattcaatgctaaagcggttgcttgaggaaaccccttgttctttttactatttcagttttataattcctggaagtgaaatttttgagtggttcagtaatcaaagtttgggggactcggtgactgctaagttaccttcatattcatgtaacagcagcaagtggattggggttgctgtatgtgctctatttgtacctcaagacaatccgtctgccgttcctgaagacgatgagctagatcctaatacctgtcaaattttctgcacatgggatggatacagttctggcttatcagctgttggtcacagcgtaaaacaaattgttgcagatcacctttactttgttgtcttacacaagcgattcttagaacctcagtactgtctggaggacacgtgctatgaggttaagtttgttttccaaaccgttcgagctgtaggaaacaacagatgcttgcaggtgaagaaatgtggggcctatgcactgtacaagcaccacacggaagagctgatcagtaaaatgaatcaatccaacagcagcatttctctttacatggaagagactatggattgtgatttagacaaatcagcatgtgaagaaggtggagccatcgttaagggaacacctgaggcagaagcgagcacaagtggtggctgtgaggatgaatactactctgctgaagagtga
>OB2-G
ATGGCGTTGAGCACCCAAGTTAGAGCCTCCACCGGTTCAGCGTTCCCATGGAAATACGACGTGTTTTTGAGCTTCAGAGGCGAAGACACCCGCAAGGGCTTCACAGACCATTTATACGACAAGTTGCGGTGGAGAGGAATCAGGACTTTCAGGGACGACCCAGAACTTGAAAGAGGCACAGCCATCTCTCCGGAGCTCCTCACTGCAATCGAGCAATCCAGGTTTGCGATCGTTGTTCTTTCGCCAAACTATGCTTCTTCCACTTGGTGCTTGCTTGAACTCTCTAAGATTTGTGAATGCATGGGAGAGAGAGGGACAATTCTTCCAATCTTTTATGAGGTGGATCCCTCTCATGTGAGACATCAAAGGGGCAGCTTTGCTGAAGCGTTCGATGAACATGAAGAGAAGCTTGGAGAAGGTAATAAGGACGTGGAAGGGTGGAGAGATGCTTTAACAAAAGTAGCCAATCTCGCTGGCTGGACTTCAAAGGATTATAGGTACGAAACAGAGCTTATGAAAGATGTTGTGCAAGCACTGTGGAGCAAAGTGCATCCTACTTTAACCGTTTCTGATTCCACAGAGAAGTTAGTCGGAATGGACGCTACGTTTGGGGAAATAGATGTTCTTTTAGATAAAGAAGCAAACGATGTCCGCTTTATAGGGATATGGGGGATGGGTGGGGTGGGTAAGACCACCCTTGCTAGAGTGGTGTATGAGAAAATTTCTCATCAGTTTGAAGTTTGCATCTTTCTTGCTAATGTCAGAGAGGTTTCTGCAACACAGGGTCTAGTTTGTCTACAGAAACAAATTCTTTCCCAAATCTTGAAGGAAGAAAATGTTCAAGTATGTGATGTTTATGATGGAGTCACTAGGACAAAGAGATGTGTATGTAACAAAGCGGTTCTTCTAGTTCTTGACGATGTGGATCAACCGGAGCAACTGGAAAACTTGGCCGGGGGAAAAGACTGGTTTGGTTTAAGGAGTAGAATCATCATTACAACTAGAAACCGACATGTACTAGTCACACATGATATAGAAAAACCATATGAGGTGAGGGGATTAAACTATGATGAAGCTCTTCAGCTGTTTAGTTGGAAAGCCTTCAGGAAATATGAGCCTGATGAGGATTATGCAGAGCTCTCTGGGCATTTCGTTAGCTATGCCAGAGGTCTTCCCTTGGCTCTTAGAACTATGGGGTCTTTCTTGTATAAAAGAAGTCCAGATGCATGGAGTTCTGCATTGGAAAAACTACGGAATACTCCCGACAGAAAAGTTTTTGATTTGCTAAAAGTTAGTTATGATGGACTTGATGAGATGGAGAAGACAATTTTTCTGGACATTGCATGTTTCCGCTGGCTGTATCGCAACGAGTTTATGATTGAACAAGTATACAGTTCTGACCTTTGCAATCGCATTACAATAGATGTTCTTGCTGAGAAATCTCTGATAACTATTTCCTCAGCCAACCAAATAGGTATGCATGATTTGATACGAGAAATGGGATGTGAAATTGTTCGCCAACAGTCTTATGAAGAGCCTGGTGGACGCAGTCGGTTGTGGCTTCACAACGACATATTTCATGTATTCACAAAGAATACGGGAACTAAAGCCATTGAAGGCGTAGTGTTAGACTTGCCTGAATTAGAAGAGGCAGATTGGAATCTTGAAGCCTTCTCTCAAATGTGTAAACTGAAGCTGCTCTACATTGATAATTTAAAGCTTTCTCTTGGCCCCATATATCTTCCTAATGCCTTGAGATTTCTGAAATGGAGTTGGTATCCTTCAAAATCTCTCCCACCAGGTTTTCAACCGGATGAGCTTACTGAACTTAGCTTGGTTCATAGCAATATTGATCACCTCTGGAATGGAATAAAATACTTGGGCAAGTTGAAATATATCAATCTTAGTTACTCTATAGACTTGAGAAGGACCCCGGATTTCACAGGTATTCAAAACCTTGAACAGTTGGTTCTTGAAGGTTGTACGAATTTAGTGAAGATTCATCCATCCATTGCATTTCTCAAGAGACTTAAATTGTTGAACCTTAGAAACTGCAGAAATATTAAGAGTCTCCCAAGTGAAGTAGAAATGGAATCTCTTGAAACATTTGATGTATCTGGCTGCTCAAGACTGAAAATGATTCCAGAATTTGTGGGGAAAATGAAAAGATTATCAAAGCTTTCTTTAAGTGGGACTGCAGTTGAGAAACTGCCTTCATCAATTGAGCGCTTCAGTGAGAGTTTGGAGGAGCTAGATTTGAGTGGAATTGTTACAAGAGAGCTACCCTGCTCCCTTTTTCTCAATAGAAATGTCAATGGCAAACGCCCAAGATCATGGTACTCATTGCTCCCTTCTGGCTTATTTCCAAGAAAGAGTCCTCTGTTAGCTTCTTTGAAGCATTTGTCTTCATTGACGAGATTAAATCTGGAGGACTGTAATCTCAGTGAAGGAGAAATTCCCAATGATATTGGTTCTCTGTCTTCCTTAGAGTACTTGTATCTCGGAGGAAACAATTTTGTCAGCCTTCCTGCAAGCATTCATTTGCTTTCTAAGCTTAAAAGGATCCATGTGGAGAATTGCAAAAGGCTCCAACAATTGCCAGACCTTCCATTAAATGAAAAGTTATATGTAGGATCGGATAATTGTACTTCCTTAGAAGTGTTTCCAGATCCTCCAGATTTAGGCAGATTATCAAAATTTTCGCTCAATTGCACCAATTGCACGAGCACGGTCGGTAATCAAGATTCTAGTTATTACTTATATTCAGTGCTAAAGCGGTTGCTGGAGGAAACCCCTTGTTCTTTGGATTTTGCCAGTTTCGTAATTCCTGGAAGTGAAATTTTGGAGTGGTTCAATAATCAAAGTGTGGGAGACTCGGTAACTCAGAGGTTTCCTTTGTATGGATGTAATAGCAACTGGATTGGTGTTGCTGTATGTGCTCTACTTGTACCTCACGACAATCCGTCTGCCGTTCCTGAGGACCCTAGTTTAGATCCTGATAAAAGTTCAATTATGTGTCAATGGCATGAATACAGTTTTGGCCTGGGAGGTGTTGGTGACTGGGTAGGATCAATTGTTTCAGATCACCTTTTCGTAGTTGTTTTAGGCAGTCATGTATTAAAACCGAAGAATTGTCTAGAGGACACATGCAATCAGCAGGTTAAGTTTGACTTCAAAATCAGACGAGCTGTAGGAAACAACAGATGCATAAAGGTGAAGAAATGTGGGGCCCGTGCACTGTACAAGCATGACATGGAAGAGCTGATTAGTAAAATGAACCAAACCAAGAGCAGCGTTTCTCGTTACAAGACTTTGGATTTTGATTTTGGCAAATCAGCATATGAGCAAGGTGGTGTCATCGTTAAGGGAAGACGAGAGGCAACAAGCGGAAGTGGTGGCTCTGACGACGAATATTTCTCTGCAGAAGAATGA
>OB2-H
ATGGCGTTGAGCACCCAAGTTAGAGCCTCCACTGGTTCTGCTTTCCCATGGAAATACGACGTGTTTTTGAGCTTCAGAGGCGAAGACACCCGCAAGGGCTTCACAGACCACTTATACGACAAGTTGCAGTGGCGAGGGATCAGGACTTTCCGGGACGACCCAGAACTTGAAAGAGGCACAGCCATCTCTCCGGAGCTCCTCTCAGCAATCGAGCAATCCAGGTTTGCCATCGTCGTTCTTTCGCCAAACTATGCTTCTTCCACTTGGTGCTTGCTTGAACTCTCTAAGATTTTTGAATGCATGGAAGAGAGAGGGACAATTCTACCAATCTTTTATGAGGTGGAGCCGTCTCATGTGAGACATCAAAGGGGCAGCTTTGCTGAAGCGTTCGATGAACATGAAGAGAAGCTTGGAGAATGTAATAAGGAGGTGGAAGGGTGGAGAGATGCTTTAACCAAAGTGGCTAATCTCGCTGGCTGGGCTTCAAAGGATTATAGGTATGAAGCAGAGCTTACCAAAGAGATTGTGCAAGCACTGTGGAGCAAAGTGCATCATAGTCTCACATTATTTGGTTCCTCTGAGAAGTTAGTTGGAATGGATGCTAAGCTTGAGGAAATAGATGTTCTTTTAGATAAAGAAGCAAATGATGTTCGCTTTATAGGGGTATGGGGGATGGGTGGGTTGGGTAAGACAACCCTTGCTAGACTAGTTTATGAGCACATCTGTGATCAATTTGAAGTTTGCATCTTTCTTGCTAATGTCAGAGAGGTTTGCACAAACCACGGTCTAGTTTATCTACAAAAGCAGATTCTTTCCCAAATCTTGAAGGAAGAAAATGTACAAGTATGGGATGTTTATAGTGGAATCACTATGACAAAGAGATGTTTATGTAATAAAGCAGTTCTTCTAGTTCTTGACGATGTGGATCAAGTAGAGCAACTGGAAACCTTGGTGGGAGAAAAAGATTGGTTTGGTTTGGGGAGTAGAATCATCATTACCACTAGAAATCGACATATCTTAGTCACACATGGTATAGAAAAACCATATGAGTTGAAGGGATTAAACGATGATAAAGCTCTCCAGCTCTTTAGTTGGAAAGCCTTTAGGAAATATGAGCCTGATGAAGATTTTGCAGAACAGTCTAATAGTTTTGTTATCTATGCCGGAGGTCTTCCCTTAGCTCTTAAAACTTTGGGGTCTTTCTTGTATAAAAGAAGTCCACATGCATGGAATTCTGCATTGGAAAAACTACGGAATACTCCCAACAGAACAATTTTTGAAATACTGAAGATAAGTTTTGATGGACTTGATGAGATGGAGAAGAAAATTTTTCTGGACATTGCATGTTTCCGCAGGCTGTATCGCAACGAGTTTATAATTGAACAAGTATACAGTTCTGACCTTTGCAATTGCATTACAATAGATGTTCTTGCTGAGAAATCTCTGATAACTATTTCCTCAGCCAACCAAATAGGTATGCATGATTTGATACAAGAAATGGGATGTGAAATTGTTTGCCAACAGTCTTATGAAGAGCCTGGTGGACGCAGTCGGTTGTGGCTTCGCAACGACATATTTCATGTATTCACAAAGAATACGGGAACTAAAGCCATTGAAGGCGTAGTGTTAGACTTGCCTGAATTAGAAGAGGCAGATTGGAATCTTGAAGCCTTCTCTAAAATGTGTAAACTGAAGCTGCTCTACATTCATAATTTAAAGCTTTCTCTTGGCCCCAAATATCTTCCTAATGCCTTGAGATTTCTGAAATGGAGTTGGTATCCTTCAAAATCTCTTCCACCAGGTTTTCAACCGGATGAGCTAACTGAACTGAGCTTGATTCATAGCAATATCGATCACCTCTGGAATGGAATAAAATACTTGGGCAAGTTGAAATCTATGGATCTTAGTTACTCCATAAACTTGACAAGGACCCCAGATTTCACAGGTATTCAAAACCTTGAGAAGTTGGTTCTTGAAGGTTGTACGCATTTAGTGAAGATTCATCCATCCATTGCATTTCTCAAGAGACTTAAAATGTTGAACTTTAGAAACTGCAGAAGTATCAAGAGTCTCCCAAGTGAAGTAGAAATGGAATCTCTTGAAACATTTGATGTATCTGGCTGCTCAAGACTGAAAATGATTCCAGAATTTGTGGGGCAAATGAAAAGATTATCAAAGCTTTCTTTAAGTGGGACTGCTGTTGAGAAACTGCCTTCATCAATTGAGCACTTCAGTGAGAGTTTGGAGGAGCTTGATTTGAGTGGAATTGTTGCAAGAGAGTTGCCCTACTTCCTTTTTCTTAAGAGAATTGTCAATGGCAAATGCCCAAGATCATGGTACTCATTGCTCTTTTCTGGCTTATTTCCAAGAAAGAGTCCTCACCCTTTAATTCCTGTGTTAGCTTCGTTGAAGCATTTATCTTCATTGACAACATTAAATCTGAGTGATTGTAATCTCAGTGAAGGAGAAATTCCCAATGATATTGGTTCTATGTCCTCCTTGAAGAGCTTGGAACTCGGAGGTAACAATTTTGTTAGCCTTCCTGCAAGCATTCATTTGCTTTCTAAGCTTCAATATATTAATTTGGAGAATTGCAAAAGACTCCAACAATTGCCAGACCTTCCATTAAGCGACTATTTAACGGAAACCCCATGTTCTTTTGCGTCTTCCACTGCTGTAATTCCTGGAAGTGAAATTTTGGAGTGGTTCAATAATCATAGTGTAGGAAACTCGGTAACTGTGGAGTTACCTTCTTATGCATCTAATTATAGCAAGTGGATTGCTTTATGTGCTCTACTGGTACCTCAAGACAATCCGTCTGCCCTTCCTGATAACTGTACAATTACGTGTGGATGGCAAACGCATGCTTTTACTTTCTGCGCAAAACAAATTGTTTCAGATCACCTTTTGTTACTTGTTTTGTCCAGTCATTACTGGGATCCTCGGAACTGTTGGATGGGTCACATATTCAGTGAGGTTATAAGGTTTGATTTTGAAATCATTCGACCTTTAGAAAACGATAGAGGCTTTCTGGTAAAGAAATGTGGGGCCCGTGCACTGTACGATCACGATAAGGAAGAGCTGATCAGTAAAATGAACCAATCCAAGAGCAGCATTTCTGTTCATGAGACAATGGATTGTGATTTAGGCAAATCAGCGTATGAACAAGGTGGTGTCATCGTTAATGGAACACTAGATGCGACAAGCGGAAGTGGTGGCTCTGATGACGAATATTTATCTGCAGAAGAATGA
>OB2-I
ATGGCGTTGAGCACCCAAGTTAGAGCTTCCGCGAGTTCAGCTTTCACATGGACATACGACGTGTTTTTGAGCTTCCGAGGTGAAGACACCCGCAAGGGCTTCACAGACTACTTATACCACGAGTTGCAGCGGCGAGGAATCAGGACTTTCAGGGACGACCCACAACTTGAAAGAGGCACAGTCATCTCTCCGGAGCTCCTCACAGCAATAGAGCAATCGAGGTTTGCGATCGTTGTTCTTTCACAAACCTATGCTACTTCAAAGTGGTGCTTGCTTGAACTGTCTAAGATTCTTGAATGCATGGAGGTGAGGGGGACAATTCTGCCAATCTTTTATGAGGTGGATCCCTCTCATGTGAGACATCAAAGGGGCAGCTTTGCTGAAGCGTTTCAAGAACATGAAGAGGAGTTTGGGGAAGGTAATAAGGAGGCGGAAGGGTGGAGAGATGCTTTAACCAAAGTGGCCAGTCTCGCTGGATGGGCTTCAAAGAATTATAGGTATGAAACAGAGCTTATCAAAGAGATCGTGCAAGCACTTTGGAGCAAAGTGCATCCTAGTCTCGGTTCCTCAGAGAAGTTAGTTGGAATGGATACTAAGCTGGAGGAAATAGATGTTCTTTTAGATAAAGAAGCAAATGATGTTCGCTTTATAGGGATATGGGGGATGGGTGGTATCGGTAAAACAACCCTTGCCAGACTAGTTTACGAGAATATCTCTCATCAATTTGAAGTTTGCATCTTTGTTGCTAATGTCAGAGAGGTTTCTTCAACCCATGGTCTAGTTCATTTACAAAAACAGATTCTTTCCCAGATCTTGAAGGAAGAAAATGTTCAAGTATGGGATGTTCACAGTGGAATCGCTATGATAAAGAGATGTGTTTGTAATAAAGAGGTTCTTCTAGTTCTTGATGATGTGGATGAATCAGAGCAACTGGAAAACTTGGTGGGAGAAAAAGACTGCTTTGGTTTGAGGAGTAGAATCATCATTACAACTAGAGATCGACATGTACTAGTCACACATGATGTACAAAAACCATATGAGTTGAAGGAATTAGAAAAAGATGAAGCTCTTCAGCTGTTTAGTTGGAAAGCCTTTAGGAAACATGAGCCTGAAAAAGATTATGTAGAACAGTCTAAGAGTTTTGTTAGGTATGCTGGAGGTCTTCCCTTAGCTCTTAAAATTTTGGGGTCTTTCTTGAGCAAAAGAAGTTCAGATGCATGGAATTCTGCATTGGCAAAACTCCAACAAACTCCCAACAAAACAATTTTTGAAATACTGAAGATAAGTTTTGATGGACTTGATGAGATGGAGAAGAAAATTTTTCTGGACATTGCTTGTTTCCGCAGGCTGTATGACAATAAGTCTATGATTGAACAAGTATACAGTTCCGAGTTTTGCTCTCGTATTGCAATCGAGGTTCTTGTTGAGAAATCTCTCGTAACTATTCCATTTGGCAACTACGTATATATGCATGACTTGATACAAGAAATGGGACGTGAAATTGTTCGTCAAGAGAATAAAGAGTCTGGTGGACGCAGACGGTTGTGGCTTCGCAACGACATTTTTCAAGTATTCACAGAGAATACGGGAACAGAAGCCATTGAAGGCATATTGTTACACCTGGATAAATTAGAAGAGGCAGATTGGAATCTTGAAGCCTTCTCTAAAATGTGTAAACTGAAGTTGCTCTACATTCATAAATTGAGGCTTTCTCTAGGCCCCAAATATCTTCCTAATGCCTTGAGATTTCTGAAATGGAGTTGGTATCCTTCAAAATCTCTCCCACCAGATTTTCAACCAGATGAACTTACTGAACTTAGTTTGGTTCATAGCAATATTGATCACCTCTGGAATGGAATAAAAAACTTAGGCAAGTTGAAATCCATCGATCTTAGTTACTCAAGAAACTTGACAAGGACCCCAGATTTCACAGGTATTCCAAATCTTGAGAAGTTGGTTCTTGAAGGTTGTTCGAATTTAGTTGAGATTGATCCATCCATTGCATTCCTCAAGGGACTAAAAATTTGGAATTTTAGAAACTGCAAAAGTATAAAGAGTCTACCAAGTGAAGTAAATATGGAGTTTCTTGAAACATTTGATGTATATGGCTGCTCAAAACTGAAAATGATTCCAGAATTTATGGGGCAAACGAAAAGATTATCAAAGCTTTCTTTTGGTGGGACTGCTGTTGAGAAACTGCCTTCATCAATTGAGCACTTGAGTGAGAGTTTGGTGGAGCTTGATTTGAATGGAATTGTTATAAGAGAGCAGCCATACTCCTTTCTTCGTAAGCTGCAGAATCACATAGTATCATTTTTTGGCTTATTTCCAAGAAAGAGTCCTCAACGTTTGATTCCTCTGATAGCGTCCTTGAAGCATTTCTCTTCTTTCAAGATATTAAAACTGAATGACTGTAATCTCAGTGAAGGCGAAATTCCCGATGATATTGGTTCTCTGTCCTCCTTAAAGTACTTGGAACTCAGAGGAAACAATTTTGTTAGCCTTCCTGCAAGCATTCATTTGCTTTGTAAGCTTAAAAGTATTGATGTGGAGAATTGCAAAAGGCTTCAACAATTGCCAGAACTTCCGGCAAGTGACGAATTAAGCGTGATAACCAACAATTGTACTTCCTTACAAGTGTTTCCAGATCCACCAGATTTGTGCAGAATAGGGAACTTTGAGCTCACTTGCATCAATTGCTCGAGTATGTTCGGTTGTCAGGATTCTAGTTATTTATTATATTCAGTGCTAAAGCGGTTGCTTGAGGAAACCCCTTGTTCTTTTAACGAGTTCAAATTTGTAATCCCTGGAAGTGAAATTCCAGAGTGGTTCAATAATCAAAGTGTGGGAGGCAGGAATTGCACGATAGCTGAGAAGTTACCTTCGGATGCATGTAATAGCAAGTGGATTGGGCTTGCTGTGTGTGCTCTAATCGTACCTGAAGACAATCCATCTGCCTTTCCTGAAGACCAGAAATTAAGTATTTTTTCTGCCGTTTTTCCTCCTTGGAAGAAATTTACTTGGAAGGAATTTGCTGGGACAGTTGTTTTTATCCCTGCAAAACAAATTGTTTCAGATCACCTTTTCGTTCATGTTTTGCCCGGTCATTTACAGAAACCTCAGAACTGTCTGGAGGAGGACGCATGCAATGAGGTTGAGTTTTTCTTGTCAGTCGATCCACATTTTGGATTCAACTTACCCCCGGAGGCAATAAACAGATGCCCGCAGATAAAGAAATGTGGGGCCCGGGCATTTTACGAGCACGATATGGAAGAGCTGATCAGTAAACTGAACCAGATTAAGGCAACACGAGGCAGTGGATGA
>OB2-J
ATGGAGTTGAGCACCCAAGTTGGAGCCTCATCGGGTTCAGCTTTCCCGTGGAAATACGACGTGTTTTTGAGCTTCCGAGGTGAAGACACACGCAAGGGCTTCACAGGCTACTTATACCACGAGTTGCAGCGGCGAGGAATCAGGACTTTCAGGGACGATCCACAACTTGAAAGAGGCACTGCCATCTCTCCGAAGCTCCACACAGCAATAGAGCAATCGAGGTTTGCGATTGTTGTTCTTTCGCCAAACTATGCTTCTTCCACATGGTGCTTGCTTGAACTGTCTAAGATTCTTGAATGCATGGAGGAGAGGGGGACAATTCTGCCAATCTTTTATGAGGTGGATCCCTCTCATGTGAGACATCAAAGGGGCAGCTTTGCTGAAGCGTTCCAAGAACATGAAGAGAAGCTTGGCCAAGGTAATAAGGAGGTGGAAGGGTGGAGAGATGCTTTAACCAAAGCGGCCAGTCTCGCTGGATGGACTTCAAAGGATTATAGGTACGAAACACAGCTTATCAGAGAGATTGTGCAGGCACTGTGGAGCAAAGTGCATCCTAGTCTCACTGTATTTGGTTCCTCAGAGAAGTTATTTGGAATGGATTCTAAGCTGGAGGAGATAGATGTTCTTTTAGATAAAGAAGCAAATGATGTTCGCTTTATAGGGATATGGGGGATGGGTGGTATCGGTAAAACAACCTTTGCCAGACTAGTTTACCAGAAAATCTCTCATCAATTTGAAGTTTGCATCTTTCTTGCTAATGTCAGACAGGTTTCCGCAACCCATGGTCTAGTTTGTCTACAAAACCAGATTCTTTCCCAAATCTTGAAGGAAGGAAATGATCATGTATGGGATGTTTATAGTGGAATCACAATGATAAAGAGATGTTTTTGTAATAAAGCAGTACTTCTAGTTCTTGACGATGTGGATCAATCAGAGCAACTAGAACACTTGGCGGGAGAAAAAGACTGCTTTGGTTTAAGGAGTAGAATCATCATTACAACTAGAGATCGACATGTACTAGTCACACATGATATAGAAAAACCATATGAGTTGAAGACATTAGGAGAAGATGAAGCTCTTCAGCTGTTTAGTTGGAAAGCCTTTAGGAAACATGAGCCTGAAGAAGATTATGCAGAACAGTCTAAGAATTTTGTTAGGTATGCTGGAGGTCTTCCCTTAGCTCTTAAAATTTTGGGGTCTTTCTTGTACAAAAGAAGTTTAGATTCATGGAGTTCTGCATTTCAAGAACTAAAACAAACTCCCAACCCAAAAGTTTTTGAAATACTGAAAATAAGTTTTGATGGACTTCATGAGATGGAGAAGAAAATTTTTCTGGACATTGCTTGTTTCCCCAGGCTGTATGGCAATGAGTCTATGATTGAACAAGCATACAGTTCCGAGTTTTTCTCTCGTATTGCAATAGAGGTTCTTGTTGAGAAATCTCTCTTAACTATTTCATTTGGGAACCACGTATATATGCATGACTTGATACAAGAAATGGGACGTAGAATTGTTCGTCAAGAGAATGAAGAGCCTGGTGGACGCAGTCGGTTGTGGCTTCGCAACGACATTTTTCATGTATTCACAGAGAATACGGGAACAGAAGTCACTGAAAGCATATTCTTACACTTGGATAAATTAGAAGAGGCAGATTGGAATCTTGAAGCCTTCTCTAAAATGTGTAAACTGAGGTTGCTCTACATTCATAATTTGAGGCTTTCTCTTGGCCCCAAATATCTTCCTAATGCCTTGAGGTTTCTGAAATGGAGTTGGTATCCTTCAAAATCTCTCCCACCCGGTTTTGAACCAGCTGAACTTGCTGAACTCAGTTTGCCCTATAGCAATATTGATCACCTCTGGAATGGAATAAAATACTTGGGCAAGTTGAAATCCATCGATCTTAGTTACTCCATAAACTTGAGAAGGACTCCAGATTTCACAGGTATTCCAAATCTTGAGAAGTTGATTCTTGAAGGTTGTACCAATTTAGTTAAGATTCATCCATCCATTGCATTGCTGAAGAGACTCAGAATTTGGAATTTAAGAAACTGCACAAGTATTAAGAGTCTACCAAGTGAAGTGAATATGGAGTTTCTTGAAACATTTGATGTATCTGGCTGCTCAAAACTGAAAATGATTCCAGAATTTGTGGGGCAAACAAAAAGATTATCAAAGTTTTGTTTGGGTGGGACTGCTGTTGAGAAACTGCCTTCATCAATTGAGCTCTTGCCTGAGAGTTTGGTGGAGCTTGATTTGAATGGAACTGTTATAAGAGAGCAGCCACACTCCCTTTTTCTTAAGCAGAATCTCATAGTATCTTCTTTTGGCTTATTTCGAAGAAAGAGTCCTCAGCCTTTGATTCCTCTGATAGCTTCCTTGAAGCATTTATCTTTTTTGACGACATTAAAGCTGAATGACTGTAATCTCTGTGAAGGAGAAATTCCCAATGATATTGGTTCACTGTCCTCCTTGGAGAACTTGGAACTCAGAGGAAACAATTTTGTTAGCCTCCCTGCAAGCATTCATTTGCTTTCTAAGCTTCATGAAATTAATGTGGAGAATTGCAAAAGGCTTCAACAATTGCCGGAACTTCCGGCAAGGCAGAGTTTAAGGGTGACAACCAACAATTGTACTTCCTTACAAGTGTTTCCAGATCCACAAGTGTTTCCAGAACCACCAAATTTGAGCACACCATGGAATTTTAGCCTCAGTTCCGTCAATTGCTTGAGTACGGTCGGTAATCAAGATGCTAGTTATTTTATATATTCAGTGCTAAAGCGGTGGATTGAGCAGGGAAACCATCGCTCTTTTGAGTTTTTTAAATATATAATTCCTGGAAGTGAAATTCCAGATTGGTTCAATAATCAAAGTGTGGGAGACTCGGTAACTGAGAAGTTACCTTCGGATGAGTGTAATAGCAAGTGGATTGGGTTTGCTGTGTGTGCTCTAATTGTACCTCCGTCTGCCGTTCCTGATGAAATAAAAGTTTTTTGTACTTGGAACACGTATGGTACTGGTGTGATAGGTACTACTAACTGGTTAAAACAAATTGTTTCAGGTCACCTTTGCTTAGCTGTTTTGCCCAGTCCTTCCCGGCGGAAACCTCCTGAGAACTGTCTGGAGGTTAAGTTTGTCTTCGAAGTCGATCCATGCTCACATTTAAAGAAATGTGGGGCCCGTGCACTGTACGAGCACGACATGGAAGAGCTGATCAGTAAAATGAACCAATCCAAGAGCAGCATTTCTCTTTACCCGGGTATGGATGAACAAGAAGGTGCCATGGTTAAGGCAACACTAGGCAGCAACAAGCGGAAGTGGTGCTCTGACGACGAATACTACTCCGCAGAAGAATGA
>OB2-K
atggcattgagcacccaagttagagcctcatcgggttcagctttcccatggaaatacgacgtgtttttgagcttccgaggtgaagacacccgcaagggcttcacaggcttcttataccacgagttgcagcggcaaggaatcaggactttcagggacgatccacaacttgaaagaggcacagtcatctctccggagctcctcacagcaattgagcaatcgaggtttgcgatcgttgttctttcgccaaactttgcttcttccacgtggtgcttgcttgaactgtctaagattcttgaatgcatggaggagagggggacaattctgccaatcttttatgaggtggatccctctcatgtgagacatcaaagaggcagctttgctgaagcgtttcaagaacatgaagagaagtttggggtaggtaataagaaggtggaagggtggagagatgctttaaccaaagtggccagtctcgccggatggacttccaaagattataggtatgaaaaagagcttatcagagagattgtgcaagcactgtggagcaaagtgcatcctagtctcactgtatttggttcatcagagaagttagtcggaatgcatactaagctggaggaaatagatgttcttttagatatagaagcaagtgatgttcgctttatagggatatgggggatgggtgggttgggtaagacaacccttgctagactagtttatgagaaaatctctcatcaatttgaagtttgcgtctttcttactaatgtcagagtggtttccgcaacccatggtctagtttatctacaaaaacaaattctttctcacatcttgaaggaagaaaatgctcaagtatggaatgtttatagtggaatcactatgataaagagatgtttttgtaataaagcagttcttctagttcttgacgatgttgatcaatcagagcaactggaacacttggcgggagaaaaagactggtttggtttaagaagcagaatcatctttacaactagaaaccagcgtgtactagtcacacatggtgtagaaaaaccatatgagttgaagggattaaacaatgctgaagctctacagctctttagttggaaagcctttaggaaatgtgagcctgaagaagattatgcagaactgtgtaagagttttgttatgcatgctggaggtcttcccttagctcttaaaactttggggtctttcttgtacaaaagaagtccagatgcatggaattctgcattggcaaaactacggaatactccagacaaaacagtttttgatatgctaaaagtgagttatgatggacttgatgagatggagaagaaaatttttctggacatcgcatgtttttcttcgcaatgtcaagccaagtttattattgaactactatacagttatgacgtttgcattggtattgcaatagaagttcttgttgagagatctctcgtaactatttcatcaaataatgaaataggtatgcatgatttgatacgagaaatgggatgtgaaattgttcgacaacagtctcctgaagagcctggtggatgcagtcggttgtggcttcgcaatgacatttttcatgtattcacaaagaatacgggaacagaagccattgaaggcatattcttacatttacataaattagaagaggcagattggaatcctgaagccttctctaaaatgtgtaatctgaagctgctctgcattcataatttgaggctttctcttggcccaaaatttcttcctgatgccttgagaattctgaaatggagttggtatccttcaaaatctctcccaccaggttttcaaccagatgaacttactgaacttagtttcgttcatagcaatattgatcacctctggaatggaataaaatacttgggcaatttgaaatccatcgttcttagttactccataaacttgataaggactccagatttcacaggtattccaaatcttgagaagttggttcttgaaggttgtaccaatctagttaagattcatccatccattgcattgctcaagagactcaaaatttggaattttagaaactgcaaaaaatttgtggggcaaacgaaaagattatcaaagctttgtttaggtgggactgctgttgagaaactgccttcatcaattgagcacttgagtgagagtttggtggggcttgatttgagtggaattgttataagagagcagccatactccctttttcttaagcagaatgtcatagcatcatctcttggcttatttccaagaaagagtcatcaccctctgattcctgtgttagcttccttgaagcatttttcttctttgaaggaattaaatctgaacgactgtaatctctgtgaaggagagattcccaatgatattggttctctgtcctccttagagtgtttggaactcggaggaaacaattttgttagccttcctgcaagcattcatttgctttgtaggctaactgagaagttaccttgggatgcatgtaatagcaagtggattgggtttgctgtgtgtgctctaattgtacctcaagacaatccgtctgccgttcctgaagaccccgatttagatcctgatacctgtctcatttcgtgtaattggagcaattatggtattaatggtgttgttggtcgcggtctctgtgtaagacaatttgattcagatcacctttggttacttgttttgccaagccctttccggaaacctaagaactgtcgggaggttaattttgtcttccaaaccgctcgagctgtaggaaacaacaggtgcatgaaggtgaagaaatgtggggtccgggcactgtacgagcacgacacggaagagctgatcagtaaaatgaaccaacccaagagcagcagcgtttctctctacgaggaggctatggatgaacaagaaggtgccatggttaaggcagcaacaagcggaagtggtggctctggcaacgaatattaccctgcagaatga
>OB2-L
ATGGCATTGAGCACCCAAGATAGAGCCTCATCGGGTTCAGCTTCCCCGTGGAAATACGACGTGTTTTTGAGCTTCCGAGGGGAAGACACCCGCAAGGGCTTCACAGACTACTTATACCACGAGTTGGATCGGCATGGAATAAGGACTTTCAGGGACGATCCACAGCTTGAAAGAGGCACAGCCATCTCTAAGGAGCTCCTCACAGCAATCAAGCAATCGATGTCTGCGATCGTTGTTCTTTCACCAAACTATGCTACTTCAAAGTGGGGCAGCTTTGCTGAAGCGTTTCAAGAACATGAAGAGAAGTTTGGGGAAGGTAATACGGAGGTGGAAGGGTGGAGAGTTGCTTTAACCAAAGTGGCCAGTCTCGCTGGATGGACTTCAGAGAATTATAGGTATGAAACAGAGCTTATCAGAGAGATTGTGCAAGCACTGTGGAGCAAAGTGTATCCTAGTCTCGCTGTATTTGGTTCCTCGGAGAAGTTAGTTGGAATGGATACTAAGCTGAAGGAAATAGATGTTCTTTTAGATAAAGAAGCAAATGCTGTTCGATTTATAGGGATATGGGGGATGGGTGGTATCGGTAAGACAACCCTTGCTAGACTAGTTTACGAGAAAATCTCTCATCAATTTGAAGTTTGCATCTTTCTTGCTAATGTCAGAGAGGCTTCCAAAACAACCGATGGTCTAGTTGATCTACAAAAACAAATTCTTTCCCAAATCTTGAAGGAAGAAAATGTGCAACTATGGAATGTTTATAGTGGAATAGCTATGATAAAGAGATGTTTCTGTAATAAAGCGGTTCTTCTAGTTCTTGACGATGTGGATCAATCAGAGCAATTGGAAATCTTGGTGGGAGAAAAAGACTGGTTTGGTTTAAGGAGTAGAATCATCATTACGACCAGAAACCGACATGTACTAGTCAGACATGGTATAGAAGAACCATATGAGTTGAAGGGACTAAACCAAGATGAAGCTCTTCAGCTCTTTAGTTTGGAAGCCTTTGGGAAATGTGAGCCTGAAGAAGATTATGCAAAACTGTGTAAGCGTTTTGTTACGTATGCTGCAGGTCTTCCACTCGCTCTTAAAATTTTGGGGTCTTTCTTGTACAAAAGAAGTTTAGATTCATGGAGTTCTGCATTTCAAAAACTAAAACAAACTCCCAACACAAAAGTTTTTGAAATACTGAAAGTAAGTTTTGATGGACTTGATGATGAGGAGAAGAGAATTTTTCTGGACATCGCTTGTTTCCACGAGCTGTATCATGATAAGTCTATGATTGAACACAGTTCCAAGTCTTGCTCTCGTATTGTAATAGATGTTCTTGCTGAAAGATCTCTCTTAACTATTTCACACAACCAGATATATATGCATGACTTGATAAAAGAAATGGGATGTAAAATTGTTTGTCAAGAGAATGAAGAGCCTGGTAGACGCAGTCGGTTGTGGCTTCGCAAAGACATTTTTCATGTATTCACAAACAATACGGGAACAGAAGCCATTGAAGGCATATTGTTAGACTTGGCTGAATTAGAAGAGGTAGATTGTAATCTTGAAGCCTTCTCTAAAATGTGTAAACTGAAGCTGCTCTACATTCATAATTTGAGGCTTTCTGTTGGCCCAAAATTTCTTTCTAATGACTTGAGATTTCTGAGTTGGAGTTGGTATCCTTCAAAATCTCTCCCACCATGTTTTCAACCAGATGAACTTACTGAACTCAGTTTGGTTCATAGCAATATTGATCACCTCTGGAATGGAAAAAAATACTTGGGCAAGTTGAAATCCATCGATCTTAGTTACTCCATAAACTTGACAAGGACTCCAGATTTCACAGAATTTGTGGGGCAAATGAAAAGATTATCAAAGCTTTGTTTAGGTGGGACTGCTGTTGAGAAACTGCCTTCATTAATTGAGCAGTTGAGTGAGAGTTTGGTGGAGCTTGATTTGAGTGGAATTGTTGTAAGAGATCAGCCATACTCCCGTTTTCTTAAGCAGAATCTCATAGCATCATCGTTTGGCTTATTTCCAAGAGAGTGTCCTCAACCTTTGGTTCCTCTGTTAGCTTCCTTGAAGCATTTCTCTTCTTTGACGGAATTAATTCTGAATGACATTGGTTCTCTGTCCTCCTTAGAGTGGTTGGAACTCAGAGGAAACAATTTTGTTAGCCTTCCGGCAAGCATTCATTTGCTTTCTAAGCTTGAATATGTTAATGTGGAGAATTGCACAAGGCTTCAACAATTGCCAGAACTTCCGCCGGGAAATGACTACGGCGACGGCGTCAGGGTGGTAACCGACAATTGTACTTCCTTGCAAGTGTTTCCAGATCCCCCAGATGTGTGCAGATCATCGGTTTTTTCGCTCAGTTGCGTCAATTGCTTGAGTACGGGCGGTAATCAAGATGCTAGTTATTTTTTATATTCAGCGCTAAAGCGGTTGGTTGAGGAAACCCCCTGTTCTTTTGTACGCTTTGACTTTGTAGTCCCTGGAAGTGAAATTCCAGAGTGGTTCAATAATCAAAGTGCGGGAGACTCGGTGACTGAGAAGTTACCTTCGGATGCATGTAATAGCAAGTGGATTGGGTTTGCTCTGTGCGCTTTAATTGTACCTCAAGACAATCCGTTTGCCATTTTTGGATACCCCCATTTAAATCCTGATACCTTTCATATTGGTTGTCGCTGGAACAATTATGGTACCGATTTGGTAGGTGTTGATTTGCCTGTAAAACAATTTGTTTCAGATCACCTTTTGTTAGTTGTTTTGCCAAGCCCTTTCGGGAAACCTCTCACGTGTCTGGAGGTTAATTTTGTTTTCGAAGTCAGACAAGCTGTAGAATACAACAGATGCATGAAGGTGAAGAAATGTGGGGTCCGGGCACTGTACGAGCACGACACGGAGAAGCTGATCAGTAAAATGAACCAATCCAAGAGCAGCAGCATCTCTCTTTACCAGGGTATGGAAGAACAAGAAGGTGCCATGGTTAAGGCAACAAGAGAGGCGGCAACAAGCGGAAGTGGTGGCTCTGACGACGAATATTACTCTGCAGCAGAAGAATGA
>OB2-M
ATGGCGTTGAGCACCCAAGTTAAAGCCTCTTCGGGTTCAGCTTTCCCGTGGAAATACGACGTGTTTTTGAGCTTCCGAGGTGAAGACACACGTAAGGGCTTCACAGACTGCTTATACCACGAGTTGCAGAGGCAAGGAATCAGGACTTTCAGGGACGATCTACAACTTGAAAGAGGCACAGCCATCTCTCTGGAGCTCCTCACAGCAATTGAGCAATCGAGGTTTGCGATCGTTGTTCTTTCGCCAAAATATGCTACTTCCACGTGGTGCTTGCTTGAACTGTCTGAGATTATTGAATGCATGGAGGAGAGGGGAACAATTATGCCAATCTTTTATGAGGTGGATCCCTCTCATGTGAGACATCAAAGGGGCAGCTTTGCTGAAGCATTTCAAGAACATGAAGAGAAGTTTGGGGAAGGTAATAAGGAGGTGGAAGGGTGGAGAGATGCTTTAACCAAAGTGGCGAGTCTCGCTGGATGGACTTCAGAGAATTATAGGTATGAAACAGAGCTTATCAGAGAGATTGTGCAAGCACTGTGGAGCAAAGTGCATCCTAGTCTCACTGTATTTGGTTCCTCAGAGAAGCTAGTTGGAATGGATACTAAGCTGGAGGACATATATGATCTTTTAGATGAAGAAGCAAATGATGTTCGCTTTATAGGGATATGGGGGATGGGTGGATTGGGTAAGACAACCCTAGCTAGAGTAGTTTATGAGGAAATCTCTCATAGATTTGATGTTTGCGTCTTTCTTGCTAATATCAGAGAGGTTTCTGCAACCCATGGTCTAGTTTATCTACAAAAACAAATTCTTTCCCAAATCTTGAAGGAAGAAAATGTTAAAGTATGGGATGTTTATAGTGGAATCACTATGACAAAGAGATGTCTTTGTAATAAAGCGGTTCTTCTAGTTCTTGACGATGTGGATCAATCAGAGCAACTAGAACACTTGGTGGGAGAAAAAGACTGGTTTGGTTTAAGGAGTAGAATCATCATTACAACTAGAAATCAGCGTGTACTAGTCACACATGGTGTAGAAAAACCATATGAGTTGAAGCGACTAAACAAAGATGAAGCTCTTCAGCTCTTTAGTTGGAAAGCCTTTAGGAAATGTGAGCCTGAAGAAGATAATGCAGAACTGTGTAAGAGTTTTGTTACGTATGCTGGAGGTCTTCCCTTAGCTCTTAAAACTTTGGGGTCTTTCTTATATAAAAGAAGTCTACATTCATGGAGTTCGGAATTGCAAAAACTACAACAAACTCCCAACCGATCTGTTTTTGAAATACTAAAATTAAGTTTTGATGGACTTGATGAGATGGAGAAGAAAATATTTCTGGACATTGCTTGTTTCCGTAGGCTGTATGACAATGAGTCTATGATTGAACAAGTACACAGTTTCGACTTTTGCCCTCGTATTACAATAGATGTTCTTGTTGAGAAATCTCTCTTAACTATTTCATCAGACAACCGGGTAGATGTGCATGATTTGATACACGAAATGGGATGTGAAATTGTTCGTCAAGAGAATAAAGAACCTGGTGGACGCAGTCGGTTGTGTCTTCGCAACGACATTTTTCATGTATTCACAAAGAATACGGGAACAGAAGCCATCGAAGGCATATTGTTACACTTGGCTGAATTAGAAGAGGCAGATTGGAATCTTGAAGCCTTCTCTAAAATGTGTAAACTGAAGCTGCTCTACATTCATAATTTGAGGCTTTCTCTTGGCCCCATATATCTTCCGAATGCCTTGAGATTTCTGAATTGGAGTTGGTATCCTTCAAAATCTCTCCCACCATGTTTTCAACCGGATAAACTTACTGAACTTAGTTTGGTTCATAGCAATATCGATCACCTCTGGAATGGAAAAAAGTACTTGGGCAATTTGAAATCTATTGATCTTAGTGACTCCATAAACTTGACAAGGACTCCAGATTTCACAGGTATTCCAAATCTTGAGAAGTTGATTCTTGAAGGCTGTATCAGTTTAGTTAAGATTCATCCATCCATTGCATCGCTTAAGAGACTCAAAATTTGGAACTTTAGAAACTGCAAAAGTATTAAGAGTCTACCAAGTGAAGTGAATATGGAGTTTCTTGAAACATTTGATGTATCTGGCTGCTCAAAACTGAAAATGATTCCGGAATTTGTGGGGCAAACGAAAACATTATCAAAGCTTTGTATAGGTGGGAGTGCTGTTGAGAATCTGCCTTCATCATTCGAGCGCTTGAGTGAGAGTTTGGTGGAGCTTGATTTGAATGGAATTGTTATAAGAGAGCAGCCACTATGA
>OB2-N
ATGGCGTTGAGCACCCAAGTTAGAGCCTCATCTGGTTCAACTTTCCCGTGGAAATACGACGTGTTTTTGAGCTTCCGAGGTGAAGACACACGTAAGGCCTTCACAGACCACTTATACGACAAGTTACAGTGGCAAGGAATTAAGACTTTCCGGGATGACCCACAACTTGAAAGAGGCACAGCCATCTCTCCAGAACTTCTTACAGCAATTGAGCAATCGAGGTTTGCGATTGTTGTTCTTTCGCCAAAATATGCTACTTCCACGTGGTGCTTGCGTGAACTGTCTAAGATTCTTGAATGCATGGAGGAGAGGGGGACAATTCTGCCAATCTTTTATGAGGTGGATCCCTCTGATGTGAGACATCAAAGGGGCAGCTTTGCTGAAGCGTTTCAAGAACATGAAGAGAAGTTTGGGGAAGGTAATAAGGAGGTGGAAGGGTGGAGGGATGCTTTAACCAAAGTGGCCAGTCTCGCTGGATGGACTTCAGAGAGTTTTAGGTACGAAACACAGCTTATCAGAGAGATTGTGCAAGAACTGTGGAGCAAAGTACATCCTAGTCTCACAGTATTTGGTTCCTCAGAGAAATTAGTTGGAATGGATACTAAGCTGGAGGAAATAGATGTTCTTTTAGATAAAGAAGCAAATGATGTTCGCTTTATAGGCATATGGGGGATGGGTGGTATCGGTAAGACAACCCTTGCTAGAGTAGTTTATGAGAAAATCTTTCATCAATTTGATGTTTGCATCTTTCTTGCTAATGTCAGAGAGGTTTCCGCAACCCATGGTCTAGTTCATCTACAAAAACAAATTCTTTCCCAAATCTTGAAGGAAGAAAATGTTCAATTATGGAATGTTTATAGTGGAATCACTATGATAAAGAGATGTTTTTGTAATAAAGCGGTTCTTCTAGTTCTTGACGATGTGGATCAATCAGAGCAATTGGAAAATTTGGTGGGAGAAAAAGACTGGTTTGGTTTAAGGAGTAGAATCATCATTACAACTAGAAACCGGCATGTACTAGTCACACATGGTATAGAAAAACCATATGAGTTGAAGGGATTAGAAGAAGATGAAGCTCTTCAGCTGTTTAGTTTGAAAGCCTTCGGGAAATATGAGCCGGATGAAGATTATGCAAAGCTCTCTCACTGTTTCGTTAACCATGTTGGAGGTCTTCCCTTAGCTCTTAAAACTTTGGGGTCTTTCTTGTGCAAAAGAAGTCCAGATGCATGGAAATCTGCATTGGCAAAACTACAGAATACTCCAGAGAAAACTGTTTTTGATTTGCTAAAAGTGAGTTATGATGGACTTGATGAGATGGAGAAGAAAATTTTTCTGGACATCACATGTTTTTCTTCGCAATGTGAATCCAAGTTTATTATTGAACTACTATACAGTTCTAACGATTGCACTCGTATTGCAATCGATGTTCTTGTTGAGAAATCTCTCTTAACTATTTCATCAGACAATGAAATAGGTATACATGATTTGATACGAGAAATGGGATGTGAAATTGTTCGACAACAGTCTTATGAAGAGCCTGGGGGACAAAGTCGGCTGTGGCTTCGCGACGACATTTTTCATGTATTCACAAAGAATACGGGAACAGAAGCCATTGAAGGCATATTTTTACACTTGTATAAATTAGAAGAGGCAGATTGGAATCCTGAAGCCTTGTCTAAAATGTGTAAACTGAAGCTGCTCTACATTCATAATTTGAGGCTTTCTCTTGGCCCCAAATATCTTCCTAATGCCTTGAGATTTCTGAAATGGTGTTGGTATCCTTCAAAATCTCTTCCACCAGGTTTTCAACCAGATGAACTTGCTGAACTCAGTTTGCCCTATAGCAAAATTGATCACCTCTGGAATGGAATAAAATACTTGAGCAATTTGAAATCCATCGATCTTAGTTACTCCATAAACTTGACAAGGACTCCAGATTTCGCAGGTATTCCAAATCTTGAGAAGTTGGTTCTTGAAGGTTGTACCAATTTAGTTAAGATTCATCCATCCATTGCATTGCTGAAGAGACTCAAAATTTGGAATTTTAGAAACTGCAAAAGTATTAAGAGTCTACCAAGTGAAGTAAATATGGAGTTTCTTGAAACATTTGATGTATCTGGCTGCTCAAAACTGAAAATGATTCCAGAATTTGTGGGGCAAACGAAAAGATTATCAAAGCTTTGTTTAGGTGGGACTGCTGTTAAGAAACTGCCTTCATCAATTGAGCACTTGAGTGAGAGTTTGGTGGGGCTTGATTTGAGTGGAATTGTTATAAGAGAGCAGCCATACTCTCTTTTTCTTAAGCAGAATCTCATTGTATCATCTTTTGGCTTATTTCCAAGAAAGAGTCCTCACCCTTTGGTTCCTCTGTTAGCTTCCTTGAAGCATTTCTCTTCTTTAACTGCATTAAATCTGAATGACTGTAATCTCTGTGAAGGAGAAATTCCCAATGACATTGGTTCTCTGTCCTCCATACAGTGGTTGAGACTCGGAGGAAACAATTTTGTTAGCCTTCCTGCAAGCATTCATTTGCTTTCTAAGCTTGAAAGTATTGATGTGGAGAATTGCACAAGGCTTCAACAATTGCCTAAACTTCCGGCAAGTGACGACTTAGAAGTGTTAACCGACAATTGTACTTCCTTACAAGTGTTTCCAGATCCACCAAATTTGAGCAGATTATCGGAATTTTGGCTCCATTGCAGCAATTGCTTGAGTTGTCAAGATTCTAGTTATTTTTTATATTCAGTGATAAAGCGGTTGGTTGAGGAACCCCCTTGTTCTTTTGAGCATTTCCATTTTGTAATTCCTGGAAGGGAAATTCCAGAGTGGTTCAATAATCAAAGTGTGGGAGACTCGGTAACTGAGAAGTTACCTTCGGATGCATGTAATAGCAAGTGGATTGGGCTTGCTGTGTGTGCTCTAATTGTACCTCAAGACAATCCGTCTGCCGTTCCTGAAGACCCCGATTTAGATACCGATACCTGTCAAATTTGGTGTAATTGGAACGATTATGGTACTGGCACTGCAGGTGTTGGTTTCCCTGTAAAACAATTTGTTTCAGATCACCTTTTGTTAGTTGTTTTGCCAAGCCCTTTCCGGATACCTGAGAACACGTGCTGTCCGGAGGACACGTGCAATGAGGTTACGTTTTCCTTCGAAATCACTCGAGCTGTAGGAAACAACAGATGCATAAAGGTGAAGAAATGTGGGGTCTGGGCACTGTACGAGCACTACACGGAAGAGCTGATCAGTAAAATGAACCAATCCAAGAACAGCAGCATTTCTCTTTACGAGGCTGTGGATGAACAAGAAGGTGCCATGGTTAAGGCAACACTAGGCAGCAACAAGCGGAAGTGGTGCTCTGACGACGAATATTACTCTGCAGAAGAATGA
>OB2-O
ATGACTCTTCTGACCCTACCCATTTCTCCATTATTGAAAGACTTTGGTGATGTTTCAGTCGTCTTCTTCTCTTTCCGTCGTCTTCTTCTCTCTCTCCCCTCCATTATTTTGTGTGGTCCTTGGACATATGCACAGATGGGTTTTACAGATAAATTTCCAACGGACTATTCAGTCTTCCGAGGTGAAGACACCCGCAAGGGCTTCACGGACTACTTATACCACGAGTTGGATCGGCATGGAATCAGGACTTTCAGGGACGATCCACAGCTTGAAAGAGGCACAGCCATCTCTAAGGAGCTCCTCACAGCAATCAAGCAATCGATGTCTGCGATCGTTGTTCTTTCACCAAACTATGCTACTTCAAAGTGGTGCTTGTTTGAACTGTCTAAGATTCTAGAATGCATGGAGGAGAGGGGGACAATTCTGCCAGTCTTTTATGAGGTGGATCCCTCTCATGTGAGACATCAAAGGGGCAGCTTTGCTGAAGCGTTTCAAGAACATGAAGAAAAGTTTGGGGAAGGTAATACGGAGGTGGAAGGGTGGAGAGTTGCTTTAACCAAAGTGGCCAGTCTCGCTGGATGGACTTCAGAGAATTATAGGTATGAAACAGAGCTTATCAGAGAGATTGTGCAAGCACTGTGGAGCAAAGTGTATCCTAGTCTCGCTGTATTTGGTTCCTCAGAGAAGTTAGTTGGAATGGATACTAAGCTGAAGGAAATAGATGTTCTTTTCGATAAAGAAGCAAATGATGTTCGCTTTATAGGGATATGGGGGATGGGTGGTATCGGTAAGACAACCCTTGCTAGACTAGTTTACGAGAAAATCTCTCATCAATTTGAAGTTTGCATCTTTCTTGCTAATGTCAGAGAGGCTTCCAAAACAACCGATGGTCTAGTTGATCTACAAAAACAAATTCTTTCCCAAATCTTGAAGGAAGAAAATGTTCAACTGTGGAATGTTTATAGTGGAATAGCTATGATAAAGAGATGTTTCTGTAATAAAGCGGTTCTTCTAGTTCTTGACGATGTGGATCAATCAGAGCAATTGGAAATCTTGGTGGGAGAAAAAGACTGGTTTGGTTTAAGGAGTAGAATCATCATTACAACCAGAAACCGACATGTACTAGTCAGACATGGTATAGAAGAACCATATGAGTTGAAGGGACTAAACCAAGATGAAGCTCTTCAGCTCTTTAGTTTGGAAGCCTTTGGGAAATGTGAGCCTGAAGAAGATTATGCAAAACTGTGTAAGCGTTTTGTTACGTATGCTGCAGGTCTTCCGCTCGCTCTTAAAATTTTGGGGTCTTTCTTGTACAAAAGAAGTTTAGATTCATGGAGTTCTGCATTTCAAAAACTAAAACAAACTCCCAACACAAAAGTTTTTGAAATACTGAAAGTAAGTTTTGATGGACTTGATGATGAGGAGAAGAGAATTTTTCTGGACATCGCTTGTTTCCACGAGCTGTATCATGATAAGTCTATGATTGAACACAGTTCCAAGTCTTGCTCTCGTATTGTAATAGATGTTCTTGCTGAAAGATCTCTCTTAACTATTTCACACAACCAGATATATATGCATGACTTGATACAAGAAATGGGATGTAAAATTGTTTGTCAAGAGAATGAAGAGCCTGGTAGATGCAGTCGGTTGTGGCTTCACAAAGACATTTTTCATGTATTCACAAACAATACGTACTTGGGCAAGTTGAAATCCATCGATCTTAGTTACTCCATAAACTTGACAAGGACTCCAGATTTCACAGGTATTCCAAATCTTGAGAAGTTGGTTCTTGAAGGTTGTATCAATTTAGTTGAGGTTCATCAATCCACTGGATTGCTCCAGGAGCTCAGAATTTTGAATTTAAGAAACTGCAAAAGTATTAAGAGTCTACCAAGTGAAGTGCATATGGAGTGTCTTGAAACATTTGATGTAACTGGCTGCTCGAAACTGAAAATGATTCCAAAATTTATGCGGAAAATGAAAAGATTATCAAAGTTTTCTTTAAGTGGGACTGCTGTTGAGAAACTGCCTTCAATTGAGCACTTGAGTGAGAGTTTGGTGGAGCTTGATTTGAGTGGAGTTGTTATAAGTGAGCAGCCACTTGAGTGGGTATTATCATCTTTTGGCTTATGTCCAAGAAAGAGTCCTCACCCTTTGATTCCTGTGTTAGCTTCCTTGAAGCATTTATCTTATTTGAGGGAATTAAATCTGAATGACTGTAATCTCAGTGAAGGAGAACTTCCCAATGATATTGGTTCTCTGTCCTCCTTAGAGAGAACTTCCGGCAAGGGGCATGCTAGGTGTGAAAATCGCCAATTGTACTTCCTTACAAGTGTTTCCAGATCCACAAGATTTGTGCAGAATACAGATGTTGGATCTCAATTGCGTCAATTGCTTGAGTACGGTCGGTTGCTTGAGGTTCATATGGTGCAGGAACCCCCTCATACTTTTCACTTCAAGTTTGTAATTCCTGGAAGTGAAATTCCAGAGTGGTTCAATAATCAAAGTATGGGAGACTCGGTGACTGAGAAGTTACCTTCGGATGAATGTAATAGCAAGTGCATTGGGTTTGCTGCGTGTGCTCTAATTGTACCTCAAGACAATCCGTCTGCCATTCCTGAAGACCCCCATTTAGATCCTGATACCTGTTCCATTATGTGTGATTGGAGAGGTTCTCATGGTGTTTGTTTCACCGTAAAACAAACTGTTTCAGATCACCTTTGCTTACTTGTTGTGCTAACCCCTTTCGAAACTAAGGACAGGTGGAATGAGGGTTTGTTATACTTCGAAGTTGCTACAGGAAGCAACATGTGCATGAAGGTGAAGAAATGTGGGGTCCGGACACTGTACGAGCACGGAAAGGAAGAGCTGATCAGTAAAATGAACCAATCCAAGAGCAGCAGCATCTCTCTTTACGAGGAGGCTAAGGCAACACAAGAGGCAGCAACAAGCGGAAGTGGTGGCTCTGACGACGAATATTACTCTGCAGCAGAAGAATGA
>OB2-P
ATGGCATTGAGCACCAAAGTCAGAGCCTCTTCGGGTTCAGCTTTCCCGTGGAAATACGACGTGTTTTTGAGCTTCCGAGGTGCAGACACCCGCAAGGGCTTCACAGACTACTTATACCACGAGTTGGAGCGGCAAGGAATCAGGACTTTCAGGGACGATCCACAGCTTGAAAGAGGCACAGCCATCTCTCCGGAGCTCCTCACAGCGATAAAGCAATCGAGGTTTGCGATCGTTGTTCTTTCACCAAATTATGCTACTTCAGAGTGGTGCTTGCGTGAACTGTCTAAGATTATTGAATGCATGAAGGAGAGGGGAACAATTATGCCAATCTTTTATGAGGTGGATCCCTCTCATGTGAGGCATCAAAGGGGCAGCTTTGCTGAAGCGTTTCAAGAACATGAAGAGAAGTTTGGGGAAGGTATTGAGGAGGTGGAAGGGTGGAGAGATGCTTTAACCGAAGTGGCCAATCTCGCTGGATGGCCTTCAAAGGATTATAGGTATGAAACAGAGCTTATCAGAGAGATTGTGCAAGCACTATGGAGCAAAGTGCATCCTAGTCTCGCTGTATTTGATTCCTCAGAGAAGTTAGTGGGAATGGATATGAAGCTGAAGGAAATAGATCTTCTTTTAGATAAAGAAGCAAATGATGTTCGCTTTATAGGGATATGGGGGATGGGTGGTATCGGTAAGACAACCCTTGCTAGACTAGTTTATGGGAAAATCTCACATCAATTTGATGTTTGCATCTTTCTTGATGATGTCAGAAAGGTTTCCACAATCCATGATCTGGATGATCTACAAAAACGAATTCGTTCCCAAATCTTGAACGAAGAAAATGTTCAAGTACGGGATGTTTATAGTGGACTGGCTATGATAAAGAGATGTTTTTGCAATAAAGCGGTTCTTCTAGTTCTTGACAATGTGGATCAATCAGAGAAATTGGAAAACTTGGTGGGAGAAAAAGACTGGTTTGGTTTAAGGAGTAGAATCATCATTACAACCAGAAACCGGCATGTACTAGTCAGACACGGTATAGAAGAACCATATGAGTTGAAGGGACTAAACCAATATGAAGCTCTTGAGCTCTTTAGTTTGGAAGCCTTTAGGAAATGTGAGCCTGAAGAAGATTATGCAAAATTGTGTAAGCATTTTGTTACGTATGCTGCAGGTCTTCCGCTTGCTCTTAAAATTTTGGGGTCTTTCTTGTACAAAAGAAGTTTAGATTCATGGAGTTCTGCATTTCAAAAACTAAAACAAACTCCCAACCCAACAGTTTTTGAAATACTGAAAATAAGTTTTGATGGACTTGATGAAATGGAGAAGAAAGCTTTTCTGGACATTGCTTGTTTCCGCAGGCTGTATGACAATGAGTCTATGATTGAACAAGTATACAGTTCCCAGTTTTCCTCACGTATTGCAATAGATGTTCTTGCTGAAAGATCTCTCTTAACTATTTCACACAACCAGATATATATGCATAACTTGATACAAGAAATGGGATGTGAAATTGTTCGTCAAGAGAATAAAGAGCCTGGTGGACGCAGTCGGTTGTGGCTTCGCAACGACATTTTTCATGTATTCACAAAGAATACGGGAACAGAAGTCACTGAAGGCATATTCTTACACTTGAATGAATTAGAAGAGGCAGATTGGAATCTTGAAGCCTTCTCTAAAATGTGTAAACTGAAGTTGCTCTACATTCATAATTTGAGGCTTTCTGTTGGCCCAAAATTTCTTCCTAATGCCTTGAGATTTCTGAGTTGGAGTTGGTATCCTTCAAAATCTCTCCCACCATGTTTTCAACCGGATGAACTTACTGAACTCAGTTTGGTTAATAGCAATATTGATCACCTATGGAATGGAGTAAAATACTTGGGCAAGTTGAAATCCATCGATCTTAGTTACTCCATAAACTTGAGAAGGACTCCAGAGTTCACAGCTATTCCAAATCTTGAGAAGTTGATTCTTGTAGGCTGTATCAGTTTAGTTAAGATTCATCCATCCATTGCATCGCTCAAGAGACTGAAAATTTGGAATTTTAGAAATTGCAAAAGTATTAAGAGTCTACCAGGTGAAGTGGATATGGAGTTTCTGGAAACATTTGATGTATCCGGCTGCTCAAAACTGAAAATGATTCCAGAATTTGTGGGGCAAACGAAAAGATTATCAAAGCTTTGTTTAGGTGGGACTGCTGTTGAGAAACTGCCTTCATCAATTGAGCACTTGGTTGAGAGTTTGGTGGAGCTTGATTTGAGTGGAATTGTTATAAGAGAGCAGCCATACTCCTGTTTTCTTAAGCAGAATCTCATAGTATCATCTTTTGGCTTATTTCCGAGAAAGAGTCCTCACCCTTTGATTCCTCTGTTAGCTTCCTTGAAGCATTTCTCTTCTTTGACGAAATTAAATCTGAATGACTGTAATCTATGTGAAGGAGAAATTCCCAATGATATTGGTACTCTATCCTCCTTGGACAGTTTGGACCTCAGAGGAAACAATTTTGTTAGCCTTCCTGCAAGCATTCATTTGCTTTCTAAGCTTCAAGTTATTATTGTGGAGAATTGCACAAGGCTTCAACAATTGCCAGAACTTCCGGCAAGTGCCTCAGTGGTGATAACCGACTATTGTACTTCCTTACAAGTGATTCCAGATCAACCAGAGTTGTACAGATTATCGCACTGTTTCCTCAGTTGCGTCAATTGCTTGAGTACGGTCGGTAATCAAGATGCTAGTTATTTTATATATTCAGTGCTAAAGCGGTTGGTTGAGGTAGGCATGATGGTTGATATGCAGGAAACCCATCGCGGTTGGTTGAACTTTCTCGAGTTTGTAATTCCTGGAAGTGAAATTCCAGAGTGGTTCAATAATCAAAGTGTGGGAGACAGGGTAACTGAGAAGTTACCTGCGGATGAATGTAATAGCAAGTGCATTGGGTTTGCTGTGTGCGCTCAAATTGTACCTCAAGACAATCCGTCTGCCGTTCCTGAAGAACCACATTTAAATCCTGATACCTGTCACATTTCGTGTCATTGGAGCAATTATGGTGTTGGTTTCTCTGTAAAACAATTTGTTTCAGATCACCTTTTCTTAATTGTTTTGCCAAGCCCTCTTCAGAAACCTGAGAACTGTCTGGAGGTTAATTTTGTCTTCGAAAACAATCGAGCTGTAGGAAACAGCAGATGCATGAAGATAAAGAAATGTGCGGTCCGGGCACTGTACGAGGACGACAGGGAAGAGCTGATCAGTAAAATGAACCAATCCAAGAGCAGCAGCATTTCTCTCTACGAGGAGGCTATGGATGAACAAGAAGGTGCCATGGTTAAGGCAAAACAAGAGGCAGCGACAAGCGGAACTGGTGGCTCTGACGACGAATATTACTCTGCTGAAGAATGA
>OB2-Q
ATGGCGTTGAGCACCCAAGTTAGAGCCTCATCGGGTTCAGCTTTCCCGTGGAAATACGACGTGTTTTTGAGCTTCCGAGGTGAAGACACACGCAAGGGCTTCACAGGCTACTTATACCACGAGTTGCAGCGGCGAGGAATCAGGACTTTCAGGGACGATCCACAACTTGAAAGAGGCACAGCCATCTCTCCGGAGCTCCTCACAGCAATCGAGCAATCGAGGTTTACGATCGTTGTTCTTTCGCCAAAATATGCCACTTCCACGTGGTGCTTGCTTGAACTGTCTAAGATTATTGAATGCATGGAGGAGAGGGGTAGAATTCTGCCAATCTTTTACGAGGTGGATCCCTCTCATGTGAGACATCAAAGGGGCAGCTTTGCTGAAGCGTTTCAAGATCATGAAGAGAAGGTTGGGGTAGGTAATAAGAAGGTGGAAGGGTGGAGAGATGCTTTAACCAAAGTGGCCGGTCTCGCTGGATGGACTTCAAAGGATTATAGGTATGAAACAGAGCTTATCAGAGAGATTGTGCAAGCACTGTGGAGCAAATTGCATCCTAGTCTCACTGTATTTGGTTCCTCAGAGAAGTTATTTGGAATGGATTCTAAGCTGGAGGAGATAGATGTTCTTTTAGATAAAGAAGCAAATGAAGTTCGCTTTATAGGGATATGGGGGATGGGTGGTATCGGTAAAACAACCCTTGCCAGACTAGTTTACCAGAAAATCTCTCATCAATTTGAAGTTTGCATCTTTCTTGACAATGTCAGAGAGGTTTCCAAAACAACCCATGGTCTAGTTGATCTACAAAAAAAAATTCTTTCCCAAATCTTTAAGGAAGAAAATGTTCAAGTATTGGATGTTTATAGTGGAATGACTATGATAAAGAGATGTGTTTGTAATAAAGCGGTTCTTCTAGTTCTTGATGATATGGATCAATCAGAGCAACTGGAAAACTTGGTGGGAGAAAAAGATTGCTTTGGTTTGAGGAGTAGAATTATCATTACAACTAGAGATCGGCGTGTACTGGTCACACATGGTGTAGAAAAACCATATGAGTTGAATGGACTAAACAAAAATGAAGCTCTTCAGCTCTTTAGTTGGAAAGCCTTTAGGAAATGTGAGCCTGAAGAAGATTTTGCAGAACTGTGTAAGAGTTTTGTTACGTATGCTGGAGGTCTTCCGTTAGCTCTTAAAATTTTGGGGTCTTTCTTGAAAGGAAGAACTCCAGATGAATGGAATTCTGCATTGGCAAAACTGCAACAAACTCCCGACATAACAGTTTTTAAAATATTGAAGATGAGTTTTGATGGACTTGATGAGATGGAGAAGAAAATTTTTCTGGACATTGCTTGTTTCCGCTGGTTGTATCGCAAGGAGTTTATGATTGAACTAGTAGACAGTTCTGACCCTTGCAATCGTATTACAAGAAGTGTTCTTGCTGAGAAATCTCTCTTAACTATTTCATCAGACAACCAGGTAGATGTGCATGACTTGATACACGAAATGGGATGTGAAATTGTTCGGCAAGAGAATAAAGAGCCTGGTGGACGTAGTCGGTTATGTCTTCGCGACGACATTTTTCATGTATTCACAAAGAATACGGGAACAGAAGCCATTGAAGGCATATTGTTAGACTTGGCTGAATTAGAAGAGGCAGATTGGAATCTTGAAGCCTTCTCTAAAATGTGTAAACTGAAGCTGCTCTACATTCATAATTTGAGGCTTTCTGTTGGCCCAAGATTGCTTCCTAATTCCTTGAGATTTCTGAGTTGGAGTTGGTATCCTTCAAAATCTCTCCCACCGTGTTTTCAACCGGATGAACTTGCTGAAATTAGTTTGGTTCATAGCAATATTGATCACCTCTGGAATGGAATAAAATACTTGGTCAATTTGAAATCCATCGATCTTAGTTACTCCATAAACTTGACAAGGACCCCCGATTTCACAGGTATTCCAAATCTTGAGAAGTTGGTTCTTGAAGGTTGTGCCAATTTAGTTAAGATTCATCCATCCATTGCATTGCTGAAGAGACTCAGAATTTGGAATTTAAGAAACTGCAAAAGTATTAGGAGTCTACCAAGTGAAGTAAATATGGAGTTTCTTGAAACATTTGATGTGTCCGGCTGCTCAAAACTGAAAATGATTTCAGAATTTGTGATGCAAATGAAAAGATTATCAAAGCTTTATTTAGGTGGGATTGCTGTTGAGAAACTGCCTTCATCAATTGAGCACTTGAGTGAGAGTTTGGTGGTGCTTGATTTGAGTGGAATTGTTATAAGAGAGCAGCCATACTCCCGTCTTCTTAAGCAGAATCTCATAGCATCATCTTTTGGCTTATTTCCAAGAAAGAGTCCTCACCCTTTGATTCCTCTGTTAGCTTCCTTGAAGCATTTCTCTTGTTTGAGGACATTAAATCTGAATGACTGTAATCTCTGTGAAGGAGAAATTCCCAATGATATTGGTTCTCTGTCCTCCTTACAGTGGTTGGAACTCGGAGGAAACAATTTTGTTAGCCTTCCTGCAAGCATTCATTTGCTTTCTAAGCTTGAAAGTATTGGTGTGGAGAATTGCAAAAGGCTTCAACAATTGCCAGAACTTCCAGATCTGCCAAATTTGTGCAGATTAAGAGCCAATTTTTGGCTCAATTGCATCAATTGCCTGAGTATGGTCGGTAATCAAGATGCTAGTTATTTTTTATATTCAGTGCTAAAGCGGTGGATTGAGATTGAGGTACTCTCTCGTTGTGATATGAGATTTGAGGTACCTCACGACAATCCGTCTGCCGTTCCTGAAAAGTCCCATTTAGATCCTGATACCTGTCAAATTTGGTGTTTTTGGAACGATTATGGTAATGATGTTACAGGTGTTGGTACAATTAATGTAAAACAAATTGTTTCAGATCACCTTTACTTGCTTGTTTTGCCAAGCCCTTTCCGGAAACCTGAGAACTATCTGGAGGTTAATTTTGTCTTCCAAACCGCTCGAGCTGCAGGAAGCAACAGAGGCATGAAGGTGAATAAATGTGGGGTCCGGGCACTGTACGAGCACGACACGGAAGAGCTGATCAGTAAAATGAACCAATCCAAGAGCAGCAGCATTTCTCTCTGCGAAGAGGCCATGGATGAAGAAGAAGGTGCCATGGCTAAGGCAACACAAGAGGCAGCAACAAGCGGAAGTGGTGGCTCTGACGACGAATATTACTCTGCAGCAGAAGAAGAATGA
>OB2-R
atggcattgagcacccaagttagagcctcatcgggttcagctttcccatggaaatacgacgtgtttttgagcttccgaggtgaagacagccgcaagggcttcacagactacttatacaaagagttgcagcggcaaggaatcaggactttcagggacgatccacagcttgaaagaggcacagccatctctccggagctcctcacagcaatagagcaatcgaggtttgcgattgttgttctttcgccaaaatatgctacttccacgtggtgcttgcgtgaactgtctaagattcttgaatgcatggaggagagggggacaattctgccaatcttttatgaggtggatccctctcatgtgagacatcaaaggggcagctttgctgaagcgtttcaagaacatgaagagaagtttggggtaggtaataaggaggtggaagggtggagagatgctttaaccaaagtggccggtctcgctggatggacttcaaaggattataggtacgaaacacagcttatcagagagattgtgcaagaactgtggaacaaagtgcatcctagtctcacagtatttggttcctcagaggagttatttggaatggattctaagctggagaagatagatgttcttttagataaaaaagcaaatgatgttcgctttatagggatatgggggatgggtggtatcggtaaaacaacccttgccagactagtttaccagaaaatctctcatcaatttgaagtttgcatctttcttgataatgtcagagaggtttccaaaacaacccatggtctagttgatctacaaaaaaaaattctttcccaaatctttaaggaagaaaatgttcaagtattggatgtttatagtggaataactatgataaagagatgtgtttgtaataaagcggttcttctagttcttgatgatatggatcaatcagagcaactggaaaacttggtgggagaaaaagattgctttggtttgaggagtagaatcatcattacaactagagatcggcatgtactagtcacacatggtgtagaaaaaccatatgagttgaagggactatacgaagatgaagctcttcagctctttagttggaaagcctttaggaaatgtgagcctgaagaagattatgcagaactgtgtaagagttttgttatgtatgctaaaggtcttcctttagctcttaaaattttggggtctttcttgaacggaagaactccagatgaatggaattctgcattggcaaaactgcaacaaactcccaaccaaagagtttttgaaatactgaagataagttttgatggacttgaagagatggagaagaaaatttttctggacattgcttgtttccgcaggttgtatcgcaaggagtttatgattgaactagtagacagttctgacccttgcaatcgtattacaagaagtgttcttgctgagaaatctctcttaactatttcatcagacaaccaggtagatgtgcatgacttgatttacgaaatggcatgtgaaattgttcggcaagagaatgaagagcctggtggacgcagtcggttgtgtctttgcgacgacatttttcatgtattcacaaagaatacgggaacagaagccattgaaggcatattgttagacttggctgaattagaagaggcagattggaatcttgaagccttctctaaaatgtgtaaactgaagctgctctacattcataatttgaggctttctgttggcccaaaatttcttcctaatgccttgagatttctgagttggagttggtatccttcaaaatctctcccaccatgttttcaaccggatgaacttactgaactcagtttggttcatagcaatatcgatcacctctggaatggaaaaaaatgcttgcgcaatttgaaatccatcaatcttagttactccataaacttgacaaggaccccagatttcacaggtattccaaatcttgagaagttggttcttgaaggttgtaccaatttagttaaggttcatccatccattgcattgctccagagactcagaatttggaatttaagaaactgcaaaagtattaagagtctaccaagtgaagtgcatatggagtttcttgaaatatttgatgtaattggctgctcaaaactgaaaatgattccaaaatttttgcggaaaacgaaaagattgtcgaagctttctttaagtgggactgctgttgagaaactgccttcaattgagcacttgagtgagagtttggtggagcttgatttgagtggagttgttagaagagagcagccatactctctttttcttcagcgagtattatcatcttctggcttatttccaagaaagagtcctcaccctttgattcctgtgttagcttccttgaagcatttctcttctttgacgacattaaaactaaatgactgtaatctctgtgaaggagaaattcccaatgatattggttctctgtcctccttatggatgttggaactcagtggaaacaattttgttacccttcctgcaagcattcatttgctttctaagctttatcatattcatgtggagaattgcaaaatgcttcaacaattgccagaacttccggcaaatgacttcttagcagtgagagccaaaaattgtacttccttacaagagtttccagatccatcagatgtcagcagatgcagtgattttatactcgattgcagcaattgcttgagttgtcaagattctagttattttatatattcagtgttaaaggggttggaggtactctctctctctctctctctcatgatggttcatatggtgcagggaacctcttattttaacgatcactgctttataattcctggaagtgaaattcctgagtggttcaataatcaaactgttggaaactcggtaactgagaaagtaccttgggatgcacataatagcaagtggattgggtttgctgtgtgtgctctaattgtacttccagacaatccgtctgccgttcctgatacttgtgcaattcattgtcaatggacagattatggtactcgtctcggaggtattacatccaatcgaaaacaatttgtttcagatcacctttacttgcttgttttgcccggtcctttccggaagacagggatgtgtgtggacgtacgcgatgaggttgaaagcatacgcaatgagataaagaaatgtggggcccgtgcattttaccagcacgacgtggacgagctgatcagtaaaatgaaccaatccaagagcggcatttctctttacgaggctatggatgaacaagcaggtgctatgatggtcaaggcaacacaagaggcagcaacaagcagaagtggttgctctgacgacgactattactctgcagaagaatga
>OB2-S
ATGGCGTTGAGCGCCCAAGTTAGAGCTTCCGGGGGTTCAGCTTTTCGGTGGAAATACGACGTGTTTTTGAGCTTCCGAGGTGAAGACACACGTAAGGGCTTCACAGACCACTTATACGACAAGTTACAGTGGCGAGGAATTAAGACTTTCCGGGACGACCCACAACTTGAAAGAGGCACAGCCATCTCTCCAGAACTCCTTGCAGCAATTGAGCAATCGAGGTTTGCGATCGTTGTTCTTTCGCCAAACTATGCTTCTTCCACATGGTGCTTGCTTGAACTGTCTAAGATTCTTGAATGCATGGAGGAGAGGGGAACAATTATGCCAATCTTTTATGAGGTGGATCCCTCTCATGTGAGACATCAAAGGGGCAGCTTTGCTGAAGCATTTCAAGAACATGAAGAGAAGTTTGGGGAAGGTAATAAGGAGGTGGAAGGGTGGAGAGATGCTTTAACCAAAGTGGCCAGTCTCGCTGGATGGACTTCAGAGGATTATAGGTACGAAACACAGCTTATCAGAGAGATTGTGCAAGCACTGTGGAGCAAAGTCCATCCTAGTCTCACTGTATTTGGTTCCTCAGAGAAGTTTTTTGGAATGGATTCTAAGCTGGAAGAGATAGATGTTCTTTTAGATAAAGAAGCAAATGATGTTCGCTTTATAGGGATATGGGGGATGGGTGGTATCGGTAAAACAACCCTTGCCGGTCTAGTTTACGAGAAAATATCTCATCAATTTGAAGTTTGCATCTTTCTTGCTAATGTCAGAGAGGTTTCCAAAACAACCTATGGTCTAGTTGATCTGCAAAAACAAATTCTTTCCCAAATCTTGAAGGAACAAAATGTTCAAGTATGGAATGTTTATAGTGGAAGAAATATGATAAAGAGATGTGTTTGTAATAAAACGGTTCTTCTAGTTCTTGATGATGTGGATCAATCAGAGCAACTGGAAAACTTGGTGGGAGAAAAAGACTGCTTTGGTTTGAGGAGTAGAATCATCATTACAACTAGAGATCGGCGTGTACTAGTCACACATGGTGTAGAAAAACCATATGAATTGAAGGGAATAAACGAAGATGAAGCTCTTCAGCTCTTTAGTTGGAAAGCCTTTAGGAAATGTGAACCTGAAGAAGATTATGCAGAACTGTGTAAGAGTTTTGTTACGTATGCTGGAGGTCTTCCGTTAGCTCTTAAAATTTTGGGGTCTTTCTTGAAAGGAAGAACTCCAGATGAATGGAATTCTGCTTTGGCAAAACTACAACAAACTCCCGACATAACAGTTTTTAAAATATTGAAGATGAGTTTTGATGGACTTGATGAGAAGGAGAAGAAAATTTTTCTGGACATTGCTTGTTTCCGCCGGCTGTATCGCAACGAGTTTATGATTGAACTAGTAGACAGTTCTGACCTTTGCAATCGTATTACAAGACGTGTTCTTGTTGAGAAATCTCTCTTAACTATTTCATCAGACAACCAGGTAGATGTGCATGACTTGATACATGAAATGGCATGTGAAATTGTTCGGCAAGAGAATGAAGAGCCTGGTGGACGCAGTCGGTTGTGTCTTCGTGACGACATTTTTCATGTATTCACAAAGAATACGGGAACAGAAGCCATAGAAGGCATATTGTTAGACTTGGCTGAATTAGAAGAGGCAGATTGGAATCTTGAAGCCTTCTCTAAAATGTGTAAACTGAAGCTGCTTTACATTCATAATTTGAGGCTTTCTCTTGGCCCAAGATTGCTTCCTAATACCTTGAGATTTCTGAGTTGGAGTTGGTATCCTTCAAAATCTCTCCCACCGTGTTTTCAACCGGATGAACTTACTGAACTTAGTTTCGTTCATAGCAATATTGATCACCTCTGGCATGGAATAAAATACTTGGTCAATTTGAAATCCATTGATCTTAGTTACTCCATAAACTTGAGAAGGACTCCAGATTTCACAGGTATTCCAAATCTTGAGAAGTTGGTTCTTGAAGGTTGTACTAATTTAGTTGAGATTCATCCATCCATTGCATTGCTGAAGAGACTCAAAATTTGGAATTTTAGAAACTGCAAAAGTATTAAGAGTCTACCAATAAGTGAAGTAAATATGAAGTTTCTTGAAACATTTGATGTGTCCGGCTGCTCAAAACTGAAAATGATTCCAGAATTTGTGGGGCGAATGAAAAGATTATCGAAGCTTTATTTAGGTGGGACTGCTGTTGAGAAACTGCCTTCATCAATTGAGCTCTTGCCTGAGAGTTTGGTGGAGCTTGATTTGAATGGAATTGTTATAAGAAAGCAGCCACACTCCCTTTTTCTTATGCAGAATCTCATAGCATCATTTTTTGGCTTATTTCCGAGAAAGAGTCCTCACCCTTTGTTTCCTCTGTTAGCTTCCTTGAAGCATTTCTCTTCTTTGAAGCAATTAAACCTGAATGACTGTAATCTCTGTGAAGGAGAACTTCCCAATGATATTGGTTCTCTGTCCTCCTTAGAGTGTTTGGAACTCGGAGGAAACAATTTTGTTAGCCTTCCTGCAAGCATTCATTTGCTTTCTAAGCTTCGATATATTAATGTGGAGAATTGCAAGAGGCTTCAACAATTGCCAGAACTTTTGGCAATTGACGTCTTATCTAGAACCGACAATTGTACTTCCTTACAATTGTTTCCAGATCCGCCAGATTTGTTTAGAAACACAAGGGGATTTTGGCTCAATTGCGTCAATTGCCTGAGTATGGTCGGTAATCAAGATGTTAGTTATTTTTTATATTCAGTGCTAAAGCGGTGGATTGAGATTGAGGTACTCTCTCGTTGTGATATGATGGTTCATATGCAGGAAACCCCTCGCCGCCCTTTGGAGTTTGTCTACTTTGTAATTCCTGGAAATGAAATTCCAGAGTGGTTCAGCAATCAAAGTGTGGGAGACAGGGTAACTGAGAAGTTACCTTGGGATGCATGTAATAATAGCAAGTGGATTGGGTTTGCTGTGTGTGCTCTAATTGTACCTCAAGACAATCCGTCTGCCGTTCCTGAAGACCTCGATTTAGATCCTGATACCTGTCACATTGTGTGTCTTTGGAATCAATGTGGATTGGGTATTTCTTTTGATGCTGTTGGTTTCTATGTAAAACAAACTGTTTCAGATCACCTTTGCTTACTTGTTTTGCGAAGCCCTTTCCGGAAACCTGAGAACTGTCTGGAGGTTAATTTTGACTTCGAAGTCAGACGAGCTGTGGGAAGCAACAGATGCATGAAGGTGAAGAAATGTGGGGTCCGGGCACTGTACGAGCACGACAGGGAAGAGCTGATCAGTAAAATGAACCAATCCAAGAGCAGCAGCATTTCTCTCTACGAGGAGAGACAAGGTGCATTTCTCCCTGACGACGAATATTACTCTGCAGCAGAAGAATGA
>OB2-T
ATGGCGTCGAGCTACGGACTGAGAGCCTCCACGTCTGCTTCATCATCTGCTCGGTGGAAATACGACGTGTTCTTGAGTTTCAGGGGTGAAGATACCCGCAAGAAGTTCACGGACCATTTATACGACAAATTGCAGTGGCGGGGAATCACAACTTTCAGAGACGACCCAAATCTTCAGAGAGGTACAACTATCTCTCCAGAGCTCCTGGCTGCAATTGAACAATCAAGGTTCGCAGTGGTTGTTCTCTCGCCAAATTATGCTTCTTCCAAATGGTGCTTGCTTGAACTCGCAAAGATTGTCCAATGCATGGGAGACAGGGGAACTATTCTGCCAATCTTTTATGAAGTGTATCCCTCTGATGTAAGACATCAGAAACGGAGCTTTGGAGAGGCCTTTGCTGAAAACCAAAAAAAGTTTGGGGAGGACTCAAACAACGTGCAAGAGTGGAGAGATGCTTTGACAAAAGTGGCTAATCTCGCTGGCTGGACGTCAAAGGATTATAGGTATGAAACTGAGCTTATCAAAGAGATTGTGGAAGCACTGTGGCAGAAAGTTCATCCTACATTTGCATTATCAGAGTCCATAGAGCATTTAGTCGGAATTGATTCCAGATTGATGGAAATAGATTTTCTTTTAGATACAAGAGCAAATGATGTTTGCTTTATAGGAATATGGGGTATGGGTGGTATCGGGAAGACAACCCTTGCCAGACTTGTTTACCACAGAATTTTCCATCATTTTGAAGTTGGCATATTTCTTACTGATGTCAGACAAGTTTCTGCAAAACATCTACAAGATCAACTTCTTTGCCAGATCTTGAAGGAAATAAATGTTGAAGTACGAGATGTATATGATGGAATGACCAAGATACAGAGATGTTTATTCAATAAAAAGGTTCTTCTAGTTATTGATGATGTGGATCAGTTAAAACAACTGGAAATGTTGGCTCGAGAAAAAGACTGGTTTGGTTCAGGAAGCATAATTATCGTTACAACGAGAGATCAACATTTACTAGACTTACATGGTATAGAGAGACAATATAAGAGCAAGGGATTAAATGAGCATGAAGCTCTTCAGCTCTTTAGTTGGAAAGCATTTAAGAAAGATAAACCTGAAGAAGGTTACAGGGAACTGTCTGAGAGTATCTTGGATTATGCCAAGGGCCTTCCCTTAGCTCTTAAGATTTTGGGATCTTATCTGTATAAGAGAGATCGGGGTGGTTGGGAAAGTGCAGTGGCTAAGCTAAAGAAAGCTCCTATTGATCAAAAACTCTTTGAAGCACTCAGAATAAGCTACGACGGGTTAGATGAGATGAGCCAACACGTTTTTCTCGATGTTGCATGTTTCCTCAAGGGGGATGACAAAGAACGAGTAATCAAAATACTAGATAATGTTTTCGGCTTTGACCCTCATATCATGATAGATGTTCTCATTGATAAATCTCTGTTAACTATTTTGGACGACCGTGTGAATATGCATGATTTGATACAAGAAATGGGAAGACAAATTGTCCGTTTGGAGTCTGAAAAAAAGCCTGGGCAACGCAGTCGTTTGTGGCTTCGTGATGACATCTTTCGTGTCTTGACACAAAATGCGGGAACAGAAACAATCAGAAGCATAGCCTTATGCTTGCCTAATGTTGAAGAGTTAGATTGGAAACCCAATGCCTTCCATATGATGTCTGAACTGAAGTTTCTCAAGATTCAAAATTTGGTTCCATGTCAAGGCCCAAAATGTCTTCCTGATGACATAAGGGTCCTCGAATGGAATTTGTATCCGTCAAAGTCTCTTCCAGCAGATTTTCAGCCGGTGGAACTTTTTGAGCTTACTCTGCATCATAGCAAAATTGATCAGATTTGGCATGGAAGAAAGTGCTTGGAGAAGTTGACAATTATTGATCTTAGCTACTCTGAGAATTTGAAAATGTCCCCAGATTTCTCTGGTATTCCGAATCTTGAGAGGCTGATTCTTGAAGGTTGTACAAATTTAGTTGACATTCATCCATCGATTACATCTCTCAGAAGACTTAAAATTTTGAATTTTAAGAAGTGCCGAAGTATTAAGAGTCTTCCAAGTGAATTAGAAATTGATTCTCTTGAAAGAGTTGATCTTTCTGGCTGCTCAAAAGTGAATCTATTTCCACTATTCGTGTCACGGATGGAAAAGTTATCGGAACTTTCTTTTGGTGGAATTGGCATGCAAAGTTCCGATGTATCATGTGGCTCAGTGGGTCCTCATCACCCATTGAGTCCGGTGTTAGCTTCTTTGAAACATTTCTGTTCTTTGAAGAGATTAAATCTCAATGACTGCCAACTCGGTGAAGGAGCAATTCCTGATGATATTGGTTGTTTGTCCTCCGTAGAAGAATTGGATCTTAGTGTTAACAATTTTGTCAGCCTTCCTGCAAGCATTAGTCGGCTATTGAAGCTCAAGTGTTTAAACTTGGCAGATTGCAAAAGGCTTAAACAATTGCCATGCCTTCCATCATTTAGTGGCACATGTGATGTGACCGCGGACAACTGTATATCCTTAGAGAAGTTTCCAGATCCACCAGAGTTGTGCAGATTATGGAAACTATCGTTCAACTTCATCAATTGCTGCAGCATAGGATCCAGAATTGAAACCATGGAGCCGATGTGGGAAACCATGGAGCTGATGCCGCAGGTGTCGTGTTATTGGCCGACGATGCGGGACGCGGTGGGGTCTACCATCTCTTTCTCTAGTGGAGGTAGGGTTGAAGATGACAGTGAAGATAATGGTGTAGATGGAGGCGTTGAAGAATATGGAAGCACTTGCAGGGAGACTCAGCGAGACAGGCGCCACCAGATTGTTCTTCATGTAGAAGTAAGTGGATCGGGTTTGCTCTATGTGTTATTTTTGGGGCTGAAGAAAACCCGAGTGCCTTTGGTGAAGATCATGCAAAGACAATTTCGTGTTCTTGGAAGCCTGGTCTTTTTATACCCGCCAGTTTCAGTTTAA
>OB2-U
ATGGCGTCGAGCTACCACATGAGAAGCTCCACGTCTTCTGCTTCAGCTTCAAAATGGAAATACGACGTGTTTTTGAGTTTCAGGGGTTCAGATACCCGCAGGAACTTCACGGACCATTTATACGACAAACTGCAGTGTCGAGGAATCACAACTTTCAGGGACGACACAGAGCTTGAAAGAGGTACAACTCTTTCTTCGGGGCTCCTGGCTGCAATTGAACAATCAAGGTGTGCAGTGGTTGTTCTTTCGCCAAACTTTGCTTCTTCCACTTGGTGCTTGCTAGAACTTGTCAAGATTGTTTCTTGCATGGGAGACAGGGGGACTATTCTGCCAATCTTTTATGAAGTGGATCCCTCTGATGTGAGACATCAGAGAGGGAGCTTTGCCGAGGCCTTTGCTGAACATGAAGACAAGTTTTCAGGGGAAGACGTGAAGAAGGTGCAAGAGTGGGGAGATGCTTTAACAACAGTGTCCAATCTCTCTGGATGGGATTCAAAGGATTATAGGTATGAAACAGAGCTTATCAAAGAGATTGTGGAAGCACTATGGAAGAAAGTACATCCTACATTTGCATCATCAGAGTCCTCAGAGAATTTGGTCGGAATTGATTCCAAGCTGATCGAAATAGATTTTCTTTTAGAAAAAAAAGCAAAGGGTGTCTGCTTTCTAGGAATATGGGGTATGTGTGGGATTGGGAAGACAACCCTTGCTAGACTTGTTTATCACAGAATTTCTCATCATTTTGAAATTAGCATTTTTCTTCCTGATGTCAGAGAGGTTTCTACAACACACGGTCTAGTTAATCTACAACAAAATCTTCTTTGCCAGATATTGAAGGAAAAAAACATTCAAGTATGGGATGTTGATGATGGAATGACTAAGATAAAGAGCTGTTTTTATAATAAAAAGGTTCTACTAGTTCTTGATGATGTGGATCAATTAGACCAACTGGAAAACTTGGCCGGAGAAGAAGACTGGTTTGGTTCAGGAAGCATAGTTATCGTTACAACAAGAGATCAACGTTTACTAGTCTTGCATGGTATAGAAACACAATATAAAAGCAAGGGATTAAATGAGTATGAAGCTCTTCAGCTCTTTAGTTGGAAAGCCTTTAAGAAAGATTATCCTGAAGAAGGTTATAGGGAACTGTCTAAGGGTATCTTGGATTATGCTAGAGGCCTTCCGTTAGCCCTAAAGATTCTGGGATCTTTTCTCTATAAGAGAGACCGAGGTGATTGGGAAAGTACAGTAGCCAAGCTAAAGAAAGCTCCTATTGATCAAGCACTGTTTAAAGCACTCAGAATAAGTTATGATGGATTAGATATGATGAGCCAACAAGTTTTTCTCGATGTTGCATGTTTCCTCAAGGGGAATGACAAAGAACGAGTAATTCAAATACTAGATAGCTTTTTTGGCTTTGACACTAGTATCATGGTAAGTGTTCTCATTGAGAAATCCCTGTTAACTATTTTTGACAACTGTGTGGATATGCATGATCTGATACAAGAAATGGGAAGGGAAATTGTCCGTTTGGAGTCTGAGCAAGAGCCTGGCCAACGCAGTCAGTTGTGGCTTCGGGAGGACATTTTTCATGTACTCAAAGAGAATACGGGAACAGAAGCAATTAGAAGCATAGCCATATGCTTGCCTAAGGTGGAAGAGTTCGCTTGGAATCCAAAAGCCTTCTCTAAGATGTCTAAACTGAAGTTTCTCAAAATGCAAAATTTGGTTCTATGTCAAGGCCCTGAATATCTTCCTGATGCCATAAGGGTTCTTGAATGGGCTTGGTATCCATCAAAATCTCTTCCACCAAATTTTCAGCCGGTGGAACTTATTGAGATTATTCTGCATCATAGCAAAATTGAGCAGCTTTGGCATGGAATAAAGTACTTGGAGAAGTTGACAGTTATGGATCTTAGCTACTCCGAGAACTTGACAACGACCCCAGATTTCACAGGTATGCCAAACCTTGAGAGGCTGGTTCTTGAAGGTTGTACAAATTTAGTTGACATTCATCCATCAATCATATCTCTCAGAAGACTTAAAGTTTTAAATTTTAAGAACTGCCAAAGTATTCAGAGAATTCCAGGTGGATTAGAAATGGATTCTCTTGAACTAATTGATCTTTCTGGCTGCTCAAAAGTGGATATACTTCCACAATTTGTCAGACGGATCCAAAAGTTATCAGAACTTTTTTTAAGAGGAATTGGCATGCTAAAGTTTGAACTATCATTTCATTCAGTCAGTCCTCACCGGCTGAGTCTCGTATTGGCTTCTTTCAAACATTTCTGTTCTCTGAAGGGATTACATCTCAATGACTGCAAACTTGGTGAAGGAGATATTCCCGATGATATTGGTTGTTTGTCCTCCTTAGAAAACTTGGATCTTAGTGTCAACAATTTTGTCAGCCTTCCTGCCAGCCTTAGTCGGCTTTCTAAGTTGAAGTATTTGAACTTGGATGATTGCAAAAGGCTCCAACAATTGCCAGACCTTCCATTATTTAGCGGCACATGTCATGTCACCGCGGACAACTGTATATCCTTAAAAAAGTTTCCAGATCCACCAGACTTGTGCAAATTCTGGAAACTATCCTTTAACTTTATTAACTGCTGTAGCCTCGAAGATGGAGGAAGTTGTTATATAATACGTTCACTTCTACAGCGGTTCCTTCAGGAACCCCCTCCTTGTTTTGAGATGTTCAGTATAGTCATTCCTGGAAATGATATTCCTTGCTGGTTCAAACATCGAGTTGTGGGAGATACGGTACTGGACTGTTCTTCACCTACTAGTAAGTGGATCGGATTTGCTCTATGTGTTCTTTTTGGAGCTGAAGAAAACCCAGGTGTCCCTGGTGAAGATCATGATTTAGAACCTCATGCAAAAGCAATTTCGTGTTGTTGGAAGCCCGGTGTTTTTGTACCCAGTCTCAGTTTTGATCTAAACCAAGTTCTTAAGTCGGATCACATTTGTTTATTCCTTTTGCCTTCAAAACATTATCTTGAAAACATTGGTTTTCTTTTGGAAACCACGTGTGCTAAGAAAAGCAACGCATGCTTGAAGGTGAAGGGGTGCGGTGTTCGTGCTCTGTACAAGCAAGACCTGAAAGAACTCGAAGAACTCAACTTAAGAATGAATCGATACAATAGAGTTTCTGAGAGGAATTTGGGTTGTATGATGAACAAATCCCCTCTTTTTACTGAGGAGTTCAGTTTCGTATTCTCTGGAAATGACATTCCTGAGTGGTTCGAAACTAGTGCGAAGCGCAACAGGGTGAACATAGACCGACCTTGTATTTCATGTAGTAGTACGTGGATGGGGTTTGCTTTGTGTGTTCTCTTTGGAGCTGAAGAAAATCCGGGTGCCCTTTGTGAAGATCGTGATTTACAACCTCATGTACACAAAATTTCATGTCGTTGGATGCTTTCCTATGGCTCCATTGTTTTGAAACTAGAACAAGTTGTTCAGTTATCAGATCACCTGTGTGTATTTTTCGTTCCTGGGGATAAATGTCTGCTTACATGGAGATGGTTTACGTTTGAATTCAGAACCAGGTGTGCTAACAGGAACGCATGCCTGAAGGTGAAAGGGTGCGGGATCCGTAGTTTGTACATGCAGGACTTGAAAGAGCCCAACATAAGAGAGAACCAATACAACGTGTCTAAGAGGGATGGGGTTGCAGATTGGATCGAACAACTGAGATCGTCAATAAACTGA
>R.da-1
ATGGCGTTGAGCACCCAAGTTAGAGCCTCATCGGGTTCAGCTTTCCCGTGGAAATACGACGTGTTTTTGAGCTTCCGAGGTGAAGACACACGCAAGGGCTTCATAGGCTACGTATACCACGAGTTGCAGCGGCGAGGAATCAGGACTTTCAGGGACGATCCACAACTTGAAAGGGGCACAGCCATCTCTCCGGAGCTCCTCAAAGCAATTGAGCAATCGAGGTTTGCGATCGTTGTTCTTTCGCCAAACTATGCAACTTCCACGTGGTGCTTGCTTGAACTGTCTAAGATTCTTGAATGCATGGAGGAGAGGGGGACGATTCTGCCAATCTTTTACGAGGTGGATCCCTCTCATGTGAGACATCAAAGGGGCAGCTTTGCTGAAGCGTTTCAAGAACATGAAAAGAAGTTTGGGGAAGGTAACAAGGAGGTAGAAGGGTGGAGAGATGCTTTAACCAAAGTGGCCAGTCTCGCTGGATGGAATTCAAAGGATTATAGGTATGAAATAGAGCTTATCAGAGTGATTGTGCAAGCACTGTGGAGCAAATTGCATCCTAGTCTCACTGTATTTGGTTCCTCAGAGAAGTTATTTGGAATGGATTCTAAGCTGGAGGAGATAGATGTTCTTTTAGATAAAGAAGCAAATGATGTTCGCTTTATAGGGATATGGGGGATGGGTGGTATGGGTAAAACAACCCTTGCCAGACTAGTTTACCAGAAAATCTCTCATCAATTTGAAGTTTGCATCTTTCTTGATAATGTCAGAGAGGTTTCCAAAACAACCCATGGTCTAGTTGATCTACAAAAAAAAATTCTTTCCCAAATCTTTAAGGAAGAAAATGTTCAAGTATTGGATGTTTATAGTGGAATAACTATGATAAACAGATGTGTCTGTAATAAAGCGGTTCTTCTAGTTCTTGATGATATGGATCAATCAGAGCAACTGGAAAACTTGGTGGGAGAAAAAGATTGCTTTGGTTTGAGGAGTAGAATCATCATTACAACTAGAGATCGACATGTACTAGTCACACATGGTGTAGAAAAACCATATGAGTTGAATGGACTAAACGAAAATGAAGCTCTTCAGCTCTTTAGTTGGAAAGCCTTTAGAAAATGTGAGCCAGAAGAAGATTATGCAGAACTGTGTAAGAGTTTTGTTACGTATGCTGGAGGTCTTCCGTTAGCTCTTAAAATTTTGGGGTCTTTCTTAAACGGAAGAACTGCAGATGAATGGAATTCTGCATTGGCAAAACTTCATCAAACTCCCAACCAAAGAGTTTTTGAAATACTGAAGATAAGTTTTGATGGACTTGATGAGATGGGGAAGAAAATTTTTCTGGACATTGCTTGTTTCCGCAGGTTGTATCGCAAGGAGTTTATGATTGAACTAGTAGACAGTTCTGACCCTTGCAATCGTATTACAAGAAGTGTTCTTGCTGAGAAATCTCTCTTAACTATTTCATCAGACAACCAGGTAGATGTGCATGACTTGATACACGAAATGGCATGTGAAATTGTTCGGCAAGAGAATGAAGAGCCTGGTGGACGCAGTCGGTTGTGTCTTCGCGACGACATTTTTCATGTATTCACAAAGAATACGGGAACAGAAGCCATTGAAGGCATATTGTTAGACTTGGCTGAATTAGAAGAGGCAGATTGGAATCTTGAAGCCTTCTCTAAAATGTGTAAACTGAAGCTGCTCTACATTCATAATTTGAGGCTTTCTGTTGGCCCAAAATGTCTTCCTAATGCCTTGAGATTTCTGAGTTGGAGTTGGTATCCTTCAAAATCTCTCCCACCATGTTTTCAACCGGATGAACTTATTGAACTCAGTTTGGTTTATAGCAATATTGATCACCTATGGAATGGAGTAAAATACTTGGGCAAGTTGAAATCCATCGATCTTAGTTACTCCATAAACTTGAGAAGGATTCCAGATTTCACAGGTATTCCAAATCTTGAGAAGTTGATTCTTGAAGGCTGTATCAGTTTAGTTAAGATTCATCCATCCATTGCGTCGCTCAAGAGACTCAAAATTTGGAATTTTAGAAATTGCAAAAGTATTAAGAGTCTACCAGGTGAAGTGGATATGGAGTTTCTGGAAACATTTGATGTATCTGGCTGCTCAAAACTGAAAATGATTCCGGAATTTGTGGGGCAAACAAAAAGATTATCAAGGCTTTGTTTAGGTGGGACTGCTCTTGAGAAACTGCCTTCATCAATTGAGCACTTGAGTGAGAGTTTGGTGGAGCTTGATTTGAGTGGAATTGTTATAAGAGAGCAGCCATACTCCCGTTTTCTTAAGCAGAATCTCATAGCATCATCTTTTGGCTTATTTCCAAGAAAGAGTCCTCACCCTTTGGTTCCTCTGTTAGCTTCCTTGAAGCATTTCTCTTCTTTGACGAGAATAAATCTGAATGACTGTAATCTCTGTGAAGGAGAAATTCCCAATGATATTGGTTCTCTGTCCTCCTTAGTGTGGTTGGAACTCAGAGGAAACAATTTTGTTAGCCTTCCTGCAAGCATTCATTTGCTTTCTAAGCTTTTTTATATTAATGTGGGGAATTGCAAAAGACTCCAACAATTGCCAGAACTTCCGGCAAATGACGACTTACGGGTGATAACGGTGATAGCGGACAATTGTACTTCCTTACAAGTGTTTCCAGATCCGCCAGATTTGTGCAGATTATTGGTATTCAGGCTCTATTGCAGCAACTGCTTGAGTACGGTCGGTAATCAAGGGGATGCTAGTTATTTTATATATTCAGTACTAAAGCGGTTGGTTGAGGTAGGCACGATGGTTCATATGCAGGAAACCCCTCGTTCTTTTGACGAACTCGAGTTATTAATTCCTGGGAGTGAAATTCCAGAGTGGTTCAATAATCAAAGCGTGGGAGGCACGGTAACTGAGAAGTTACCTTCGGATGCATGTAATTATAGCAAGTGGATTGGGTTTGCAGTGTGCGCTCTAATTGTACCTCCAGACAATCCGTCTGCCGCTTCTAAAGACCTTTTTATTAATTATCGATGGAATAATTATGTTTATGCGCCAGGTGCTATGTTCGAGGTAAAACAAATTGTTTCAGATCACCTTTTCTTACTTGTTTTGCCCAGTCATGATTTCCGGAAACCTGAGAACTGTCTGGAGGACACATGCAATGAGGTTAAGTTTGTCTTCGGATCCAGATCCAGATCCAGATCCAGATCCGATTCAGGCTCGCATAAAATAAAGAAATGTGGGGCCCGTGCACTGTACGAGCACGATGTGGAAGAGCTGATCAGTAAAATGAACCAATCCAAGAGCAGCAGCATTTCTCTTTACGAGGCTGTGGACATGGATGAACAAGAAGGTGCCATGGTTAAGGCAACACGAGGCAGCAACAAGCGGAAGTGGTGCTCTGACGACGAATACTACTCCGCAGAAGAATGA
>R.da-2
ATGGCGTTGAGCACCCAAGTTGGAGCCTCATCGGGTTCAGCTTGCCCGTGGAAATACGACGTGTTTTTGAGCTTCCGAGGTGAAGACACCCGCAAGGGCTTCACGGACTACTTATACCACGAGTTGGATCGGCATGGAATCAGGACTTTCAGGGATGATCCACAGCTTGAAAGAGGCACAGCCATCTCTCCGGAGCTCGTCACAGCAATCGAGCAATCGATGTCTGCGATCGTTGTTCTTTCACCAAACTATGCTACTTCAAAGTGGTGCTTGTTTGAACTGTCTAAGATTCTACAATGCATGGAGGAGAGGGGGACAATTCTGCCAGTCTTTTACGAGATGGATCCCTCTCATGTGAGACATCAAAGGGGCAGCTTTGCTGAAGCGTTTCAAGAACATGAAGAGAAGTTTGGGGAAGGTCATAAGGAGGTGGAAGGGTGGAGAGATGCTTTAACCAAAGTGGCCAGTCTCGCTGGATGGACTTCAAAGGATTATAGGTACGAAACACAGCTTATCAAAGAGATTGTGAAAGAACTGTGGAGCAAAGTGCATCCTAGTCTCACAGTATTTGGTTCCTCAGAGAAGTTAGTTGGAATGGATACTAAGCTGGAGGAAATAGATGTTCTTTTAGATAAAGAAGCAAATGATGTTTTCTTTATAGGGATATGGGGGATGGGTGGTATCGGTAAGACAACCCTTGCCCGTCTAGTTTGCAAGAAGATCTCTCATCAATTTGAAGTTTGCATCTTTCTTGCTAAAGTCAGAGAGGTTTCCAAAACAACCCTTGGTCTAGTTGATCTACAAAAACAAATTCTTTCCCAAATCTTGAAGAAAGAAAATGTTCAAGTATGGGATGTTGATAGTGGGATAACTATGATAAGGAGATGTGTTTGTAATAAAGCGGTTCTTCTAGTTCTTGATGATGTGGATCAACCAGAGCTAGTGGAAAACTTGCTGGGAGAAAAAGACTGCTTTGGATTGAGGAGTAGAATCATCATTACAACTCGAGATCGGCATGTACTAGTCACACATGGTGTAGAAAAATCATATGAGTTGAAGGGACTAAACAAAGACGAAGCTCTTCAGCTCTTTAGTTGGGAAGCCTGTAGGAAATGTGAGCCTGAAGAAGATTATGCAGAATTGTGTAAGAGTTTTGTTAAGTATGCTGGAGGTCTTCCGTTAGCTCTTAAAATCTTGGGGTCTTTCTTGAAAGGAAGAACTCCAGATGAATGGAATTCTGCATTGGCAAAACTTCAACAAACTCCCGACAGAAGAGTTTTTGAAATATTGAAGATAAGTTATGATGGACTTGATGAGATGGAGAAGAAAATTTTTCTGGACATTGCTTGTTTCCGCAGGCTGTATCGCAATGAGTTTATGATTGAACTAGTATACAGTTCTGACCCTTGCAATCATATTACAAGATGTGTTCTTGCTGAGAAATCTCTCTTAACTATTTCATCAGACAACCAGGTAGATGTGCATGACTTGATACACGAAATGGCATGTGAAATTGTTCGGCAAGAGAATGAAGAGCCTGGTGGACGCAGTCGGTTGTGTCTTCGCAACGACATTTTTCATGTATTCACAAAGAATACGGGAACAGAAGCCATTGAAGGCATATTGTTAGACTTGGCTGAATTAGAAGAGGCAGATTGGAATCTTGAAGCCTTCTCTAAAATGTGTAAACTGAAGCTGCTCTACATTCATAATTTGAGGCTTTCTGTTGGCCCAAAATGTCTTCCTAATGCCTTGAGATTTCTGAGTTGGAGTTGGTATCCTTCAAAATCTCTCCCACCATGTTTTCAACCGGATGAACTTACTGAACTCAGTTTGGTTCATAGCAATATTGATCACCTATGGAATGGAATAAAATACTTGGGCAAGTTGAAATCCATCGATCTTAGTTACTCCATAAACTTGACAAGGACTCCAGATTTCACAGATATTCCAAATCTTGAGAAGTTGGTTCTTGAAGGTTGTATCAATTTAGTTAAGATTCATCCATCCATTGCATTGCTCAAGAGACTCAAAATTTGGAATTTAAGAAACTGCAAAAGTATTAAGAGTCTACCAAATGAAGTACATATGGAGTTTCTTGAAACATTTGATGTATCTGGCTGCTCAAAACTGAAAATGATTCCAAAATTTATGCGGAAAACGAAAAGATTATCAAAACTTTGTTTACGTGGGACTGCTGTTGAGAAACTGCCTTCAATTGAGCACTTGAGTGAGAGTTTGGTGGCGCTTGATTTGAGTGGAATTGTTATAAGAGAGCAGCCATACTCCCGTTTTCTTAAGCAGAATCTCATAGCATCGTTTTTTGGCTTATTTCCAAGAAGGAGTCCTCACCCTTTGATTCCTCTGTTAGCTTCCTTGAAGCATTTCTCTTCTTTGACGGAATTAAATCTGAATGACTGTAATCTCTGTGAAGGAGAAATTCCCAATGATATTGGTTCTCTGTCCTCCTTAAAGAGGTTGTATCTCAGAGGAAACAATTTTGTTAGCCTTCCTGCAAGCATTCATTTGCTCTCTGAGCTTAGATTTATTGATGTGGAGAATTGCAAAAGGCTTCAACAATTGCCAGAACTTCCGCCGACAAGTGACTGCTTAACGGTGGTAGCCGACAATTGTACTTCCTTACGAATGTTTCCAGATCCACAAGATTTGTGCAGGAACTTTATGTTCAATTGCGTCAATTGCTTGAGTACGGGCGGTAATCAAGATGCTAGTTATTTTTTATATTCAGTGCTAAAGCGGTTGCTGGAGGAAACCCATCGCTCTTTTGAGTATTTCCGTTTTGTAATTCCTGGAAGTGAAATTCCTGAGTGGTTCAATAATCCAAGCGTGGGGGACTCGGTAACTGAGAAGTTACCTTCGGATTACATGTGGATTGGGTTTGCTGTGTGTGCTCTAATTGTACCTCCAGACAATCCGTCTGCCGTTCCTGAAGAAATAAGCATTAATTGTCATTGGACCAATTCTGATCCTCGTTTCACAGGTGCTTTTTTCTGTGTAAAGCAAATTGTTTCAGATCACCTTTTCTTACTTGTTTTGCCCAGTCATCGCTGGAAACCTGAGAACTGTGTGGAGGACACCTGCAATGAGGTTAAGTTCGTCTTCAGAATCAACAATTGCATAAAGGTCAAGAAATGTGGGGCCCGTGCATTTTACCAGCACGACTTGGACGAGCTGATCAGTAAAATGAACCGATCAAAGAGCAGCATTTCTCTTTACGAGAAGGCTATGGATGAACAAGAAGGTGCTATGGTTAAGGCAACACAAGAGGCAGCAACAAGCAGAAGTGGTTGCTCTGACGACGAATATTACTCCGCAGAAGAATGA
>R.da-3
ATGGCGTTGAGCGCCCAAGTTAGAGCTTCCGGGGGTTCAGCTTTTCGGTGGAAATACGACGTGTTTTTGAGCTTCCGAGGTGAAGACACACGTAAGGGCTTCACAGACCACTTATACGACAAGTTACAGTGGCGAGGAATTAAGACTTTCCGGGACGACCCACAACTTGAAAGAGGCACAGCCATCTCTCCAGAACTCCTTGCAGCAATTGAGCAATCGAGGTTTGCGATCGTTGTTCTTTCGCCAAACTATGCTTCTTCCACATGGTGCTTGCTTGAACTGTCTAAGATTCTTGAATGCATGGAGGAGAGGGGAACAATTATGCCAATCTTTTATGAGGTGGATCCCTCTCATGTGAGACATCAAAGGGGCAGCTTTGCTGAAGCATTTCAAGAACATGAAGAGAAGTTTGGGGAAGGTAATAAGGAGGTGGAAGGGTGGAGAGATGCTTTAACCAAAGTGGCCAGTCTCGCTGGATGGACTTCAGAGGATTATAGGTACGAAACACAGCTTATCAGAGAGATTGTGCAAGCACTGTGGAGCAAAGTCCATCCTAGTCTCACTGTATTTGGTTCCTCAGAGAAGTTTTTTGGAATGGATTCTAAGCTGGAAGAGATAGATGTTCTTTTAGATAAAGAAGCAAATGATGTTCGCTTTATAGGGATATGGGGGATGGGTGGTATCGGTAAAACAACCCTTGCCGGTCTAGTTTACGAGAAAATATCTCATCAATTTGAAGTTTGCATCTTTCTTGCTAATGTCAGAGAGGTTTCCAAAACAACCTATGGTCTAGTTGATCTGCAAAAACAAATTCTTTCCCAAATCTTGAAGGAACAAAATGTTCAAGTATGGAATGTTTATAGTGGAAGAAATATGATAAAGAGATGTGTTTGTAATAAAACGGTTCTTCTAGTTCTTGATGATGTGGATCAATCAGAGCAACTGGAAAACTTGGTGGGAGAAAAAGACTGCTTTGGTTTGAGGAGTAGAATCATCATTACAACTAGAGATCGGCGTGTACTAGTCACACATGGTGTAGAAAAACCATATGAATTGAAGGGAATAAACGAAGATGAAGCTCTTCAGCTCTTTAGTTGGAAAGCCTTTAGGAAATGTGAACCTGAAGAAGATTATGCAGAACTGTGTAAGAGTTTTGTTACGTATGCTGGAGGTCTTCCGTTAGCTCTTAAAATTTTGGGGTCTTTCTTGAAAGGAAGAACTCCAGATGAATGGAATTCTGCTTTGGCAAAACTACAACAAACTCCCGACATAACAGTTTTTAAAATATTGAAGATGAGTTTTGATGGACTTGATGAGAAGGAGAAGAAAATTTTTCTGGACATTGCTTGTTTCCGCCGGCTGTATCGCAACGAGTTTATGATTGAACTAGTAGACAGTTCTGACCTTTGCAATCGTATTACAAGACGTGTTCTTGTTGAGAAATCTCTCTTAACTATTTCATCAGACAACCAGGTAGATGTGCATGACTTGATACATGAAATGGCATGTGAAATTGTTCGGCAAGAGAATGAAGAGCCTGGTGGACGCAGTCGGTTGTGTCTTCGTGACGACATTTTTCATGTATTCACAAAGAATACGGGAACAGAAGCCATAGAAGGCATATTGTTAGACTTGGCTGAATTAGAAGAGGCAGAATGGAATCTTGAAGCCTTCTCTAAAATGTGTAAACTGAAGCTGCTTTACATTCATAATTTGAGGCTTTCTCTTGGCCCAAGATTGCTTCCTAATACCTTGAGATTTCTGAGTTGGAGTTGGTATCCTTCAAAATCTCTCCCACCGTGTTTTCAACCGGATGAACTTACTGAACTTAGTTTCGTTCATAGCAATATTGATCACCTCTGGCATGGAATAAAATACTTGGTCAATTTGAAATCCATTGATCTTAGTTACTCCATAAACTTGAGAAGGACTCCAGATTTCACAGGTATTCCAAATCTTGAGAAGTTGGTTCTTGAAGGTTGTACTAATTTAGTTGAGATTCATCCATCCATTGCATTGCTGAAGAGACTCAAAATTTGGAATTTTAGAAACTGCAAAAGTATTAAGAGTCTACCAATAAGTGAAGTAAATATGAAGTTTCTTGAAACATTTGATGTGTCCGGCTGCTCAAAACTGAAAATGATTCCAGAATTTGTGGGGCGAATGAAAAGATTATCGAAGCTTTATTTAGGTGGGACTGCTGTTGAGAAACTGCCTTCATCAATTGAGCTCTTGCCTGAGAGTTTGGTGGAGCTTGATTTGAATGGAATTGTTATAAGAAAGCAGCCACACTCCCTTTTTCTTATGCAGAATCTCATAGCATCATTTTTTGGCTTATTTCCGAGAAAGAGTCCTCACCCTTTGTTTCCTCTGTTAGCTTCCTTGAAGCATTTCTCTTCTTTGAAGCAATTAAACCTGAATGACTGTAATCTCTGTGAAGGAGAACTTCCCAATGATATTGGTTCTCTGTCCTCCTTAGAGTGTTTGGAACTCGGAGGAAACAATTTTGTTAGCCTTCCTGCAAGCATTCATTTGCTTTCTAAGCTTCGATATATTAATGTGGAGAATTGCAAGAGGCTTCAACAATTGCCAGAACTTTTGGCAATTGACGTCTTATCTAGAACCGACAATTGTACTTCCTTACAATTGTTTCCAGATCCGCCAGATTTGTTTAGAAACACAAGGGGATTTTGGCTCAATTGCGTCAATTGCCTGAGTATGGTCGGTAATCAAGATGTTAGTTATTTTTTATATTCAGTGCTAAAGCGGTGGATTGAGATTGAGGTACTCTCTCGTTGTGATATGATGGTTCATATGCAGGAAACCCCTCGCCGCCCTTTGGAGTTTGTCTACTTTGTAATTCCTGGAAATGAAATTCCAGAGTGGTTCAGCAATCAAAGTGTGGGAGACAGGGTAACTGAGAAGTTACCTTGGGATGCATGTAATAATAGCAAGTGGATTGGGTTTGCTGTGTGTGCTCTAATTGTACCTCAAGACAATCCGTCTGCCGTTCCTGAAGACCTCGATTTAGATCCTGATACCTGTCACATTGTGTGTCTTTGGAATCAATGTGGATTGGGTATTTCTTTTGATGCTGTTGGTTTCTATGTAAAACAAACTGTTTCAGATCACCTTTGCTTACTTGTTTTGCGAAGCCCTTTCCGGAAACCTGAGAACTGTCTGGAGGTTAATTTTGACTTCGAAGTCAGACGAGCTGTGGGAAGCAACAGATGCATGAAGGTGAAGAAATGTGGGGTCCGGGCACTGTACGAGCACGACAGGGAAGAGCTGATCAGTAAAATGAACCAATCCAAGAGCAGCAGCATTTCTCTCTACGAGGAGAGACAAGGTGCATTTCTCCCTGACGACGAATATTACTCTGCAGCAGAAGAATGA
>R.da-4
atggcattgagcacccaagttagagcctcatcgggttcagctttcccatggaaatacgacgtgtttttgagtttccgaggtgaagacacccgcaagggcttcacaggcttcttataccacgagttgcagcggcgaggaatcaggactttcagggacgatccacaacttgaaagaggcacagtcatctctccggagctcctcacagcaatcgagcaatcgaggtttgcgatcgttgttctctcaccaaactatgcttcttctacatggtgcttgcttgaactgtctaagattcttgaatgcatggaggagagggggacaattctgccaatcttttatgaggtggatccctctcatgtgagacatcaaaggggcagctttgctgaagcgtttcaagaacatgaagagaagtttggggaaggtaataaggaggtggaagggtggagagatgctttaaccaaagtggccggtctcgctggatggacttcacaggattataggtatgaaaatgagcttatcagagagattgtgcaagcactgtggagcaaattgcatcctagtctcactgtatttgggatatgggggatgggtgggttgggtaagacaacccttgctagactagtttatgaggaaatctctcatagatttgatatttgcatctttcttgctaatgtcagagaggtttccgcaacccacggtctagtttatctacaaaaacatattctttcccaaatcttgaaggaagaacatgttcaagtatgggatgtttttagtggaatcaccatgacaaagagatgtttttgtaataaagcagttcttctagttcttgacgatgtggatcaatcacagcaactggaacacttggtgggagaaaaagactggtttggtttaaggagtagaatcattatcacaactagagatcggcatgtactagtcacacatggtatagaaaaaccatatgagttgaagggattaaacaaaaaagaagctcttcagctctttagttggaaagcttttaggaaacatgagcttgaagaagattacgcagaacagtctattagttttgttaggtatgctggaggtcttcccttagctcttaaaattttggcgtctttcttgtacaaaagaagtagagatgcatggagttctgcattggaaaaactacaacaaactcccaacagaatggtttttgaaatactgaagattagttttgatggacttgatgagatagagaagaaaatttttctggacattgcatgtttccgcaggctgtaccgtaacgagtttatgattgaactagtatacagttctgacctttgcaatcgtattacaatagatgttcttgctgagaaatctctcttaactatttcatcagacaaccgggtagatgtgcatgacttgatacacgaaatgggatgtgaaattgtccgtcaagagaatgaagagcctggtggacgcagtcggttgtgtcttcgcaatgacatttttcatgtattcacaaagaatacgggaacagaagccattgaaggcatattgttagacttggctgaattagaagaggcagattggaatcttgaagccttctctaaaatgtgtaaactgaagttgctctacattcataatttgaggctttctgttggcccaaaatttcttcctaatgccttgagatttctgagttggagttggtatccttcaaaatctctcccaccatgttttcaaccggatgaacttactgaactcagtttggttcatagcaatattgatcacctatggaatggagtaaaatacttgagcaagttgaaatccatcgatcttagttactccataaacttgagaaggactccagatttcacaggtattccaaatcttgagaagttgattcttgaaggctgtatcagtttagttaagattcatccatccattgcatcgctcaagagactcaaaatttggaattttagaaattgcaaaagtattaagagtctaccaggtgaagtggatatggagtttctggaaacatttgatgtatctggctgctcaaaactgaaaatgattccggaatttgtggggcaaacaaaaagattatcaaggctttgtttaggtgggactgctcttgagaaactgccttcatcaattgagcacttgagtgagagtttggtggagcttgatttgagtggaattgttataagagagcagccatactcccgttttcttaagcataatctcatagcatcatcttttggcttatttccaagaaagagtcctcaccctttggttcctctgttagcttccttgaagcatttctcttctttgacggaattaaatctgaatgactgtaatctctgtgaaggagaaattcccaatgatattggttctgtgtcctccttaaagtggttgtatctcagtggaaacaattttgttagccttcctgcaagcattcatttgctttctaagcttaaacgtattgatctggagaattgcaaaaggcttcaacaatttccagaacttccggcaagtgacaacttaatggtggtagccgacaattgtacttccttacgaatgtttccagatccacaagatttgtgcagaatggggaactttaagttcaattgcgtcaattgcttgagtacggtcggtactcaagatgctagttattttttatattcagtgctaaagcggttgcttgaggtactctctctctctctctctctctctggttgtgatatgatggttcatatgcaggaaccccatcgctctttttactattttcgttttgtaattcctggaagtgaaattccagagtggttcaataatcaaagtgtgggagactcggtaactgagaagttaccttcggatgcatgtaatagcaagtggatagggtttgctgtgtgcgctctaattgtacctccagacaatccgtctgccgctcctaaacgccttttggttgattgtcaatggagtaattttggttatgctgcgctatgtgctaggttcgaggtaaaacaaattgtttcagatcaccttgtcctacttgttttgcccagtcgtttccggaaacctgagaactgtctggaggacacatgcaatgagattaagtttgtcttcggaaccaatccaggctcgcatataaagaaatgtggggcccgttcactgtacgagcacgatgtggaagagctgatcagtaaaatgaaccaatccaatagcagcatttctctctacgaggctgtggatgaacaagaaggtgccacggttaaggcaacacgaggcagcaacaagcggaagtggtgctctgacgacgagtactgctccgcagaagaatga
>R.da-5
ATGGCGTTGAGCACCCAAGTTAGAGCCTCATCGGGTTCAGCTTTCCCGTGGAAATACGACGTGTTTTTGAGCTTCCGAGGTGAAGACACACGCAAGGGCTTCACAGGCTACTTATACCACGAGTTGCAGCGGCGAGGAATCAGGACTTTCAGGGACGATCCACAACTTGAAAGAGGCACAGCCATCTCTCCGGAGCTCCTCACAGCAATCGAGCAATCGAGGTTTGCGATCGTTGTTCTTTCGCCAAAATATGCCACTTCCACGTGGTGCTTGCTTGAACTGTCTAAGATTATTGAATGCATGGAGGAGAGGGGTAGAATTCTGCCCATCTTTTACGAGGTGGATCCCTCTCATGTGAGACATCAAAGGGGCAGCTTTGCTGAAGCGTTTCAAGATCATGAAGAGAAGGTTGGGGTAGGTAATAAGAAGGTGGAAGGGTGGAGAGATGCTTTAACCAAAGTGGCCGGTCTCGCTGGATGGACTTCAAAGGATTATAGGTATGAAACAGAGCTTATCAGAGAGATTGTGCAAGCACTGTGGAGCAAATTGCATCCTAGTCTCACTGTATTTGGTTCCTCAGAGAAGTTATTTGGAATGGATTCTAAGCTGGAGGAGATAGATGTTCTTTTAGATAAAGAAGCAAATGAAGTTCGCTTTATAGGGATATGGGGGATGGGTGGTATCGGTAAAACAACCCTTGCCAGACTAGTTTACCAGAAAATCTCTCATCAATTTGAAGTTTGCATCTTTCTTGACAATGTCAGAGAGGTTTCCAAAACAACCCATGGTCTAGTTGATCTACAAAAAAAAATTCTTTCCCAAATCTTTAAGGAAGAAAATGTTCAAGTATTGGATGTTTATAGTGGAATGACTATGATAAAGAGATGTGTTTGTAATAAAGCGGTTCTTCTAGTTCTTGATGATATGGATCAATCAGAGCAACTGGAAAACTTGGTGGGAGAAAAAGATTGCTTTGGTTTGAGGAGTAGAATTATCATTACAACTAGAGATCGGCATGTACTGGTCACACATGGTGTAGAAAAACCATATGAGTTGAATGGACTAAACAAAAATGAAGCTCTTCAGCTCTTTAGTTGGAAAGCCTTTAGGAAATGTGAGCCTGAAGAAGATTTTGCAGAACTGTGTAAGAGTTTTGTTACGTATGCTGGAGGTCTTCCGTTAGCTCTTAAAATTTTGGGGTCTTTCTTGAAAGGAAGAACTCCAGATGAATGGAATTCTGCATTGGCAAAACTGCAACAAACTCCCGACATAACAGTTTTTAAAATATTGAAGATGAGTTTTGATGGACTTGATGAGATGGAGAAGAAAATTTTTCTGGACATTGCTTGTTTCCGCTGGTTGTATCGCAAGGAGTTTATGATTGAACTAGTAGACAGTTCTGACCCTTGCAATCGTATTACAAGAAGTGTTCTTGCTGAGAAATCTCTCTTAACTATTTCATCAGACAACCAGGTAGATGTGCATGACTTGATACACGAAATGGGATGTGAAATTGTTCGGCAAGAGAATAAAGAGCCTGGTGGACGTAGTCGGTTATGTCTTCGCGACGACATTTTTCATGTATTCACAAAGAATACGGGAACAGAAGCCATTGAAGGCATATTGTTAGACTTGGCTGAATTAGAAGAGGCAGATTGGAATCTTGAAGCCTTCTCTAAAATGTGTAAACTGAAGCTGCTCTACATTCATAATTTGAGGCTTTCTGTTGGCCCAAGATTGCTTCCTAATTCCTTGAGATTTCTGAGTTGGAGTTGGTATCCTTCAAAATCTCTCCCACCGTGTTTTCAACCGGATGAACTTGCTGAAATTAGTTTGGTTCATAGCAATATTGATCACCTCTGGAATGGAATAAAATACTTGGTCAATTTGAAATCCATCGATCTTAGTTACTCCATAAACTTGACAAGGACCCCAGATTTCACAGGTATTCCAAATCTTGAGAAGTTGGTTCTTGAAGGTTGTGCCAATTTAGTTAAGATTCATCCATCCATTGCATTGCTGAAGAGACTCAGAATTTGGAATTTAAGAAACTGCAAAAGTATTAGGAGTCTACCAAGTGAAGTAAATATGGAGTTTCTTGAAACATTTGATGTGTCCGGCTGCTCAAAACTGAAAATGATTTCAGAATTTGTGATGCAAATGAAAAGATTATCAAAGCTTTATTTAGGTGGGATTGCTGTTGAGAAACTGCCTTCATCAATTGAGCACTTGAGTGAGAGTTTGGTGGTGCTTGATTTGAGTGGAATTGTTATAAGAGAGCAGCCATACTCCCGTCTTCTTAAGCAGAATCTCATAGCATCATCTTTTGGCTTATTTCCAAGAAAGAGTCCTCACCCTTTGATTCCTCTGTTAGCTTCCTTGAAGCATTTCTCTTGTTTGAGGACATTAAATCTGAATGACTGTAATCTCTGTGAAGGAGAAATTCCCAATGATATTGGTTCTCTGTCCTCCTTACAGTGGTTGGAACTCGGAGGAAACAATTTTGTTAGCCTTCCTGCAAGCATTCATTTGCTTTCTAAGCTTGAAAGTATTGATGTGGAGAATTGCAAAAGGCTTCAACAATTGCCAGAACTTCCAGATCTGCCAAATTTGTGCAGATTAAGAGCCAATTTTTGGCTCAATTGCATCAATTGCCTGAGTATGGTCGGTAATCAAGATGCTAGTTATTTTTTATATTCAGTGCTAAAGCGGTGGATTGAGATTGAGGTACTCTCTCGTTGTGATATGATGGTTCATATGCAAGAAACCCATCGCTCTTTTAAGTATTTCCGTTTTCTAATTCCTGGAAGTGAAATTCCAGAGTGGTTCAATAATCAAAGTGTGGGAGACAGGGTAACTGAGAAGTTACCTTGGGATGCATGTAATAGCAAGTGGATTGGGTTTGCTGTGTGTGCTCTAATTGTACCTCACGACAATCCGTCTGCCGTTCCTGAAAAGTCCCATTTAGATCCTGATACCTGTCAAATTTGGTGTTTTTGGAACGATTATGGTATTGATGTTACAGGTGTTGGTACAATTAATGTAAAACAAATTGTTTCAGATCACCTTTACTTGCTTGTTTTGCCAAGCCCTTTCCGGAAACCTGAGAACTATCTGGAGGTTAATTTTGTCTTCCAAACCGCTCGAGCTGTAGGAAGCAACAGAGGCATGAAGGTGAAGAAATGTGGGGTCCGGGCACTGTACGAGCACGGCACGGAAGAGCTGATCAGTAAAATGAACCAATCCAAGAGCAGCAGCATTTCTCTCTGCGAAGAGGCCATGGATGAAGAAGAAGGTGCCATGGTTAAGGCAACACAAGAGGCAGCAACAAGCGGAAGTGGTGGCTCTGACGACGAATATTACTCTGCAGCAGAAGAAGAATGA
>R.da-6
atggcgttgagcacccaaattagagccttatcgagttccgctttcccgtggaaatacgacgtgtttttgagcttccgaggtgaagacacacgcaagggcttcacagaccacttatacgacaagttacagtggcgcggaattaggactttccgggacgacccacaacttgagagaggcacaaccatctctccggagctcctcacagcaatagagcaatcgaggtttgcgatcattgttctttcgccaaaatatgctacttccacgtggtgcttgcttgaactgtctaagattcttgaatgcatggaggagagggggagaattctaccaatcttttatgaggtggatctgtctcatgtcagacatcaaagaggcagctttgctgacgcgtttcaagaacatgaagagaagtttggggaaggtaataaggaggtggaagggtggagagatgctttaaccaaagttgccagtctcgctggatggacttcaaaggattatagatacgaaacacagctcatcaaagagattgtgcaagcactgtggagccaagtgcatcctagtctcactgtatttggttcatcagagcagttagtcggaatggatactaagctgaaggaaattgatgttcttttagataaagaagcaaatgatgttcggtttatagggatatgggggatgggtggtatcggtaagacaaccctggctagactagtttatgagaaaatctctcatcaatttgaagtctgcgtctttcttgctaatgtcagagaggtttccgcaacccatggtctagttcgcttacaaaaacagattctttcccaggtcttgaaggaagaacatgttcaagtgtgggatgtttttagtggaatcactatgacaaagatatgtttttgtaataaagcagttcttctagttcttgatgatgtggatcaatcaaagcaactggaacacttggtgggagaaacagattggtttggtttaaagagtagaatcattattacaactagagatcggcatgtactagtcacacatggtatagaaaaaccatatgagttaaagggattaaacaaaaaagaagctcttcagctctttagttggaaagcttttaggaaacatgagcctgaagaaggttacgcagaacagtctaagagttttgttaggtatgctggaggtcttcccatagctcttaaaattttggggtctttcttgtacaaaagaagttcagatgcatggaattctgaattggtaaaactacaacaaactcccaacagaacagtttttgacatactgaagataagttttgatggacttgatgagatagagaagaaaatttttctggacatagcttgtttccgcagcctgtaccacaacgagtttatgattgagctagtatacagttctgacctttgcaatcgtattacaatagatatccttgctgagaaatctctcttaactatttcatcaaacaaccggatatatgtgcatgacttgatacatgaaatgggatgtgaaattatccggcaagagaatgaagagcctggtggacgcagtcggttgtgtcatcgcactgacatttttcatgtattcactaagaatacgggaacagaagccatcgaaggcatattgttaaacttggctgaattggaagaggcagattggaatcttgaagcctcttctctaaaatgttacttgggcaagttgaaatccatcgatcttagatactccataaacttgacaaggactccagatttcacaggtattccaaatcttgagaagttggttcttgaaggttgtaccaatttagttaagattcatccatcaattgcattgctcaagagactcaaaatttggaattttagaaactgcaaaagtatcaagagtctaccaagtgaagtaaatatggagtttcttgaaacatttgatgtatctggctgttcaaaactgaaaatgattccagaatttatggggcaaacgaaaagattatcaaagctttgtttcggtgggactgctgttgagaaattgccttcattagagctcttgagtgagagtttggtggagcttgagttgaatggaattgttataagagagcagccatactccctttttcttaagcagaatttgatagtatcatctcttggcttatttccaagaaagagtcctcaccctttggttcctctgttagcttccttgaagcatttctcttctttgactgcattaaatctgaatgactgtaatctctgtgaaggagaaattcccaataatatcggttctctgtcctccttacagaagttggaactcggaggaaacaatttttttagccttcctgcaagcattcgtttgctttctaagcttgaatatattgatgtgaagaattgcaaaaggcttcaacaattaccagaccttccggtaaggggcaggttatctgtgaaaactgacaattgtacttccttacaagtgtttccagatccaccagatttgagcagagtattaacatttacgctctttggcatcaattgctcgagtgcggttggtaatcaaggttttagatatttcttatattcaatgctaaagcggttgcttgagttcgtaattcctggaagtgaaattcctgagtggttcaataatcgaagtgaaggaggctcggtgactgtgaagttaccttcggatgcatgtaatagcaagtggattgggcttgctgtgtgtgctctaattgtacctcaagacaatccatctgccgttcctgaagaccttgatttatttcttgtctgtggcattactcgtacttggaagggatctaattgggcggcaggtctttcagtccgtgcaaatcaaattgtttctgatcaccttttcttggttgttttgcccagtcatttacagaaacctcagaactgtctgggggaggacacatgcaatgagattaacaatcctgaagcagaagaatggagagtcctccggaacggtggatcgttttccctttcgatctctgttgggggaagaagccattga
>R.da-7
ATGGCGTTGAGCACCCAAGTTAGAGCCTCCTTGGATTCAGCTTTCACATGGACATACGACGTGTTTTTGAGCTTCCGAGGTGAAGACACCCGCAAGGGCTTCACAGACTACTTATACAAAGAGTTGCAGCGGCAAGGAATCAGGACTTTCAGGGACGATCCACAACTTGAAAGAGGCACAACCATCTCTCCTGAACTCCTCACAGCAATAGAGCAATCGAGGTTTGCGATCGTTGTTCTTTCGCCAAACTATGCTACTTCCACGTGGTGCTTGCTTGAACTGTCTAAGATTCTTGAATGCATGGAGGAAAGGGGGACAATTCTGCCAGTCTTTTATGAGGTGGATCCCTCTCATGTGAGACATCAAAGGGGCAGCTTTGCTGAAGCGTTTCAAGAACATGAAGAGAAGTTTGGGGAAGGTAATAAGGAGGTGGAAGGGTGGAGAGATGCTTTAACCCAAGTGGCCAGTCTCGCTGGATGGACTTCAAAGGATTATAGGTATGAAACAGAGCTTATCAGAGAGATTGTGCAAGCAATGTGGAGCAAAGTGCATCCTAGTCTCACTGTTTTTGGTTCATCAGAGAAGTTAGTCGGAATGGATACTAAGCTGGAGGAAATAGATGTTCTTTTAGATAAAGAAGCAAATGATGTTCGCTTTATAGGGATATGGGGGATGGGTGGTATGGGTAAGACAACCCTTGCTAGACTAGTTTATGAGAAAATCTCTCATCATTTTGAAGTTTGCATCTTTCTTGCTAATGTCAGAGAGGTTTCCACAACTCATGGTCTAGTTTATCTACAAAAACAGATTCTTTCCCAAATCTTGAAGGAAGAAAATGTTCAAGTAGGGGATGTTTATAGTGGAATGGCTATGATAAAGAGATGTTTTTGTAATAAAGCGGTTCTTCTAGTTCTTGACAATGTGGATCAATCAGAGCAACTGAAAAACCTGGTAGGAGAAAAAGACTGGTTTGGTTTAAGGAGTAGAATCATCATTACAACTAGAGATCGACATGTACTAGTCACACATGATATAGAAAACCCATATGAATTGAAGGGATTGAACAAATATGAAGCTGTTCGTCTCTTTAATTGGGAAGCCTTTAAGAAATTTGAGCCTGAAGAAGCTTATGCAAAACAGTCTAAGAGTTTTGTTAGGTATGCTGGAGGTCTTCCCTTAGCTCTTAAAATTTTGGGGTCTTTCTTGTACAAAAGAAGTCCAGATGCATGGAATTCTGCATTGGCAAAACTCCAACAAACTCCCAACAGAACAATTTTTGAAATACTGAAGATAAGTTTTGATGGACTTGATGAGATGGAGAAGAAAATTTTTCTGGACATTGCTTGTTTCCACAAGCTGTACTGCAACGAGTTTATGACTGAACTAGTATACAGTTCTGACCATTGCAACCGTATTGCAATAGATGTTCTTGTTGAGAAATCTCTCTTAACTATTTCATCAGACAACCGGGTAGGTGTGCATGACTTGATACACGAAATGGGATGTGAAATTGTTCGGCAAGAGAATGAAGAGCCTGGTGGACGCAGTCGGTTGTGTCTTCGCAATGATATTTTTCATGTCTTCACAAAGAATACGGGAACAGAAGCCATTGAAGGCATATTGTTACACTTGGCTGAATTAGAAGAGGCAGATTGGAATCTTGAAGCCTTCTCTAAAATATGTAAACTTAAGCTGCTCTACATTCATAATTTGAGGCTTTCTCTTGGCCCAAAATATCTTCCTAATACCTTGAGATTTCTGAACTGGAGTTGGTATCCTTCAAAATCTCTCCCACCATGTTTTCAACCGGATGAACTTACTGAACTTAGTTTGCTTCATAGCAATATTGATCACCTCTGGAATGGAATAAAATACTTGAGCAATTTGAAATCCATCAATCTTAGTTACTCCTTAAACTTGACAAGGACCGCAGATTTCACAGGTATTCCAAATCTTGAGAAGTTGATTCTTGAAGGCTGTACCAATTTAGTTAAGGTTCATCCATCCATTCCATTACTCAAGAGACTCAAAATTTGGAATTTTAGAAGCTGCAAAAGTATTAAGAGTCTACCAAGTGAAGTAAATATGGAGTTTCTTGAAACATTTGATGTATCTGGCTGCTCAAAACTGAAAATGATTCCAGAATTTGTGGGGCAAATGAAAAGATTATCAAAGATTTATTTAGATGGGACTGCTGTTGAGAAACTGCCTTCATCAATTGAGCACTTGAGTGAGAGTTTGGTGGAGGTTGATTTGAGTGGAATTGTTATAATAGAGAAGCCATACTTCCTTTTTCTTAAGCAGAATCTCGTAGGATCATCTTTTGGCTTATTTCCAAGAAAGAGTCCTCACCCTTTGATTCCTCTGTTTGCTTCCTTGAAGCATTTCTCTTCTTTGACGACATTAAAACTGAATGACTGTAATCTCTGTGAAGGAGAACTTCCTAATGATATTGGTTCTCTGTCCTCCTTAGGGAGGTTGGAACTCAGAGGAAACAATTTTGTTAGCCTTCCTGCAAGCATTCATTTGCTTTCTAAGCTTACGAGTATCAATGTGGAGAATTGCAAAAGACTTCAACAATTGCCAGAACTTCCGGAAACCCCTCGTTCTTTTATGTATTTCCATCTTGTAATTCCTGGAAGTGAAATTCCTGAGTGGTTCAATAATCAAAGTGTGGGAGACTCGATAACTGAGAAGTCACCTTCGTATGCATGTAATAGCAAGTTGATTGGGATTGCTTTCTGTGCTTTAATTGTAGCTCAAGACAATCCGTCTGCTGTTCCTAAAGTCCGTCATTTAGATCCTGATATCTATCACATGGGTTGTTCATGGAAGAAAAGATTTGAGGGGGGTTCGGTAAAGAAATGTGGGTCCCATGCACTTTACGAGAACGACATGGAAGAGCTGATCAGTAAAATGAACCGATCCAAGAGCAGCATTTCTGTTTACGAGGCTATGGATGAACAAGAAGGTGCCATGGTCAAGGCAACACAAGAGGCAGCAACAAGCGGAAGTGTTGGCTCTGACGACGAATATTACTCTGCAGAAGAATGA
>R.da-8
ATGGCGTTGAGCACCCAAGTTAGAGCCTCATCGGGTTCAGCTTTCCCGTGGAAATACGACGCGTTTTTGAGCTTCCGAGGTGAAGACACACGCAGGAGCTTCACAGACTACTTATATCACGAGTTGCAGCGGCGAGGAATCAGGACTTTCAGGGACGATCCACAGCTTGAAAGAGGCACTGCCATCTCTCCGGAGCTCCTCACATCAATCGAGCAATCGAGGTTTGCGATCGTTGTTCTTTCGCCAAACTATGCTTCTTCCACATGGTGCTTGCTTGAGCTGTCTAAGATTCTTGAATGCATGGAGGAGAGGAGGACAATTCTGCCAATCTTTTATGAGGTGGATCCCTCTCATGTGAGACATCAAAGGGGCAGCTTTGCTGAAGCGTTTCAAGAACATGAAGAGAAGTTTGGGGAAGGTAATAAGGAGGTGGAAGGGTGGAGAGATGCTTTAACCAAAGTGGCCAGTCTCGCTGGATGGACTTCAAAGAATTATAGGTATGAAACAGAGCTTATCAGAGAGATTGTACAAGCACTGTGCAAGAAAGTGCATCCTAGTCTCACAGTATGTGGTTCCTCAGGGAAGTTAGTTGGAATGGATGCTAAGCTGGAGGAAATAGATGTTCTTTTAGATAAAGAAGCAAATGATGTTCGCTTTATAGGGATATGGGGGATGGGTGGTATCGGTAAGACAAGCCTTGCTACACTAGTTTATGAGAAAATCTCTCATCATTTTGAAGTTTGCATCTTTCTTGCTAATGTCAGAGAGGTTTCCACAACTCATGGTCTAGTTTATCTACAAAAACAGATTCTTTCCCAAATCTTGAAGGAAGAAAATGTTCAAGTAGGGGATGTTTATAGTGGAATGGCTATGATAAAGAGATGTGCTTGTAATAAAGCGGTTCTTCTAGTTCTTGACAATGTGGATCAATCAGAGCAACTGGAAAACTTGGTGGGAGAAAAAGACTGGTTTGGTTTAAGGAGTAGAATCATCATTACAACTAGAAACCAACGTGTACTAGTCACACATGGTGTAGAAAAACCATATGAGTTGAAGGGATTGAACAAAGATGAAGCTCTTCGTCTCTTTAGTTGGGAAGCCTTTAAGAAATATGAGCCTGAAGAAGATTATGCAGGACACTCTATGACTTTTGTTATGTATGCTGGAGGTCTTCCCTTAGCTCTTAAAACTTTGGGGTCTTTCTTGTACAAAAGAAGTCTACATTCATGGAGTTCTGTATTGGCAAAACTACAGAATACTCCAGACAAAACAGTTTTTGATTTGCTAAGAGTGAGTTATGATGGACTTGATGAGATGGAGAAGAAAATTTTTCTGGACATCGCATGTTTTTCTTCGCAATGTACAGCCAAGTTAATCATTGAACTACTATATAGTTTTGACATTTGCACTCGTATTGCAATAGATGTTCTTGTTGAGAAATCTCTCTTAACAATTTCATCATGGGACAATCAAATAGTTATACATGATTTGATACGAGAAATGGGATGTGAAATTGTTCGGCAAGAGTCTTATGAAGAGCCTGGTGGACGCAGTCGGTTGTGGGTTCGCAACGACATTTTTCATGTATTCGCAAAGAATACGGGAACAGAAGTCACTGAAGGCATATTCTTACACTTACATGAATTAGAAGAGGCAGATTGGAATCTTGAAGCCTTCTCTAAAATGTGTAAATTGAAGCTGCTCTACATTCATAATTTGAGGCTTTCTCTTGGCCCAAAATTTCTTCCTGATGCCTTGAGAATTCTGAAATGGAGTTGGTATCCTTCAAAATCTCTCCCAACAGGTTTTCAACCAGATGAACTTACTAAACTTAGTTTGGTTCATAGCAATATTACTCACCTCTGGAATGGAATAAAATACTTGGGCAAGTTGAAATCCATCGATCTTAGTTACTCCATAAACTTGAGAAGGACCCCAGATTTCACAGGTGTTCCAAATCTTGAGACGTTGGTTCTTGAAGGTTGTACCAATTTAGTTAAGATTCATCAATCCATTGCATTGCTCAAGAGACTCAAAATTTGGAATTTTAGAAACTGCAAAAGTATTAAGAGTCTACCAAGTGAAGTAAATATGGAGTTTCTTGAAACATTTGATGTGTCCGGCTGCTCAAAACTGAAAATGATTCCAGAATTTGTGGGGCAAATGAAAAGATTATCAAAGCTTTGTTTAGGTGGGACTGCTGTTGAGAAACTGCCTTCATCAATTGAGCACTTGAGTGAGAGTTTGGTGGAGCTTGATTTGAGTGGAATTGTTATAAGAGAGCAGCCATTCTCCCTTTTTCTTAAGCAGAATCTCATAGTATCATCTTTTGGCTTATTTCGAAGAGAGAGTCCTCACCCTTTGATTCCTCTGTTAGCTTCCTTGAAGCATTTCTCTTCTTTGACGGAATTAAAACTGAATGACTGTAATCTCTGTGAAGGAGAACTTCCCAATGATATCGGTTCTCTGTCCTCCTTAAGGTACTTGGAACTCAGAGGAAACAATTTTGTTAGCCTTCCTGCAAGCATTCATTTGCTTTCTGAGCTTTATTATATTAATGTGGGGAATTGCAAAAGGCTTCAACAATTGCCAGAACTTCCGGCAAATCATGACTTATCTGTGATAACCGACAATTGTACTTCCTTACAATTGTTTCCACCAGATTTGTGCAGAATAACAACCAAGTTTAGTCTCAATTGCGTCAATTGCCTGAGTATGGTCGGTAATCAAGATGCTAGTTATTTTTTATATTCATTGCTAAAGCGGTGGATTGAGATTGAGGTACTCTCTCGTTGTGATATGATGGTTCATATGCAGGAAACCCATCGCCGCCCTTTGGATTTTCTCGAGTTTGTAATTCCTGGAAGTGAAATTCCAGAGTGGTTCAATAATCAAAGTGTGGGAGACAGGGTAACTGAGAAGGTACCTTCGGATGCATGTAATAGTAGCAAGTGGATTGGGTTTGCTGTGTGTGCTCTAATTGTACCTCACGACAATCCGTCTGTCGTTCCTGAAGACCCCCATTTAGATCCTGATACCTGTAAAATTCGGTGTAGTTGGAGCAATTATGGTACTAATTTGAGAGGTGTTGGTATCTTTGTAAAACAAATTGTTTCAGATCACCTTCGCTTACTTGTTTTGCAAAGCCCTTTCCGGAAACCTGAGAACTATCTGGAGGTTAATTTTGTCTTCGATGTCGAACGAGCTGTAGGGCACAACAGATGCATGAAGGTGAAGAAATGTGGGGTCCGGGCACTGTACGAGCACGACATGGAAGAGCTGATCAGTAAAATGAACCAATCCAAGAGCAGCAGCATTTCTCTCTACGAGGAGGCTATGGATGAACAAGAAGGTGCCATGGTCAAGGCCACAGGAGGCAGCAACAAGCGGAAGTGGTGCTCTGACGACGAATATTACTCTGCAGCAGAAGAATGA
>R.da-9
ATGGCGTTGAGCACCCAAGTCAGAGCATCATCGGGTTCAGCTTTCCCGTGGAAATACGACGTGTTTTTGAGCTTCCGAGGTGAAGACACACGGAACGGCTTCACAGACTACTTATACAACGAATTGCAGCGGCGAGGAATCAGGACTTTCAGGGACGATCCACAGCTTGAAAGAGGCACAGCCATCTCTCCGGAGCTCCTCACAGCAATCGAGCAATCAAGGTTTACGATCGTTGTTCTTTCGCCAAACTATGCTACTTCCACGTGGTGCTTGCTTGAACTGTCTAAGATTCTTGAATGCATGGAGGAGAGGGGGACAATTCTGCCAATCTTTTATGAGGTGAATCCCTCTGATGTGAGACATCAAAGGGGCAGCTTTGCTGAAGCGTTTCAAGAACATGAAGAGGAGTTTGGGGAAGGTAATGAGGAGGTGAAAGGGTGGAGAGATGCTTTAAACAAAGTGGCCAGTCTCGCTGGATGGACTTCAAGGGATTATAGGTATGAAACAGAGCTTATCAGAGAGATTGTGCAAGCACTGTGGAGCAAAGTGCATCCTAGTCTCACTGTATTTGATTCCTCAGAGAAGTTAGTCGGAATGGATACTAGGCTAAATGAAATAGAGGTTCTTTTAGATAAAGAAGCAAATGATGTTCGCTTTATAGGGATATGGGGGATGGGTGGTATAGAAAACCCGTATGAGTTGAAGGGATTAGAAGAAGATGAAGCTCTTCAGCTGTTTAGTTGGAAAGCCTTTAGAAAACATGAGCCTGAAGAAGATTATGCAGAACAGTCTAAGAGTTTTGTTAGGTATGCTGGAGGTCTTCCCTTAGCTCTGGAAATTTTGGGGTCTTTCTTGTATAAAAGAAGTTTAGAGTCATGGAGTTCTGCATTTCAAAAACTAAAACAAACTCCCAACCCAAAAGTTTTTGAAATACTGAAAATATATATGCATGACTTGATACAAGAAATGGGATGTGAAATTGTTCGGCAAGAGAATGAAGAGCCTGGTGGACGCAGTCGGTTGTGTCTTCGCAATGATATTTTTCATGTATTCACAAAGAATACGGGAACAGAAGCCATTGAAGGCATATTGTTACACTTGTATGAATTAGAAGAGGCAGATTGGAATCTTGACGCCTTTTCTAAAATGTGTGAACTGAGGCTGCTCTACATTCATAATTTGAGGCTTTCTGTTGGCCCAAAATTTCTTCCTAATGCCTTGAGATTTCTGAGTTGGAGTTGGTATCCTTCAAAATCTCTCCCACCATGTTTTCAACCGGATGAACTTACTGAACTCAGTTTGGTTCATAGCAATATTGATCACCTCTGGAATGGAAAAAAATGCTTGGGCAATTTGAAATCCATCAATCTTAGTTACTCCATAAACTTGACCAGGACACCAGATTTCACAGATATTCCAAATCTTGAGAAGTTGGTTCTTGAAGGTTGTACCAATTTAGTTGAGGTTCATCCATCCATTGCATTGCTCCTGAGACTCAGAATTTGGAATTTAAGAAACTGCAAAAGTATTAAGAGTCTACCAAGTGAAGTGCATATGGAGTTTCTTGAAGAATTTGATGTAATTGGCTGCTCAAAACTGAAAATGATTCCAAAATTTATGCAGAAAACGAAAAGATTATCGAAGCTTTCTTTAAGTGGGACTGCTGTTGAGAAACTGCCTTCAATTGAGCACTTGAGTGAGAGTTTGGTGGAGCTTGATTTGAGTGGAGTTGTTAGAAGAGAGCAGCCATACTCTCTTTTTCTTCAGCGAGTATTATCATCTTCTGGCTTATTTCCAAGAAAGAGTCCTCACCCTTTGATTCCTGTGTTAGCTTCCTTGAAGCATTTTTCTTCTTTGAATGAATTAAATCTGAACGACTGTAATCTCTGTGAAGGAGAAATTCCCAATGATATTGGTTCTCTGTCCTCCTTAGAGAGGTTGGAACTCGGAGGAAACAATTTTGTTACCCTTCCTGCAAGCATTCATTTGCTTTCCAAGCTTACGTTTATCGATGTGGAGAACTGCAAAAGGCTTCAACAATTTCCTGCACTCCCGGCAACTGACAAATTAGAAGTGAGAGCCAAAAATTGTACTTCCTTGCAAGTGTTTCCAGATCCATCAGATGTCAGCAGATGCAGATTATGGGATTTTGTGCTCGATTGCAGCAATTGCTTTAGTTGTCAAGATTCTAGTTATTTTATATATTCAGTGCTAAAGGGGTTGGAGGGAACCTCTTATTTTCACGATCTCCGGTTTATAATTCCTGGAAGTGAAATTCCTGAGTGGTTCAATAATCAAAGTGTTGGAAACTCGGTAACTGAGAAAGTACCTTGGGATGCATATAATAGCAAGTGGATTGGGTTTGCTGTGTGTGCTCTAATTGTACTTCCAGACAATCCGTCTGCCGTTCCTGATACTTTTGGAATTGATTGTCGTGGGACACGTTGTGGTACTTGTATCCTAGGTATTGCATCCGATCGAAATCAATTTGTTTCAGATCACCTTTACTTAGTTGTTTTGCCCGGTCCTTTCCGGCACCCTTGGATGCGTGTGGAGGACACACGCGATGAGGTTGAACGCATACGCAATGAGGTTAAGTTTGACTTCAACATCCGTCAAGATGTGGGAAAATGCATGCAGATAAAGAAATGTGGGGCCCGTGCATTTTACCAGCACGACGTGGACGAGCTGATCAGTAAAATGAACCAATCCAAGAGCAGCATTTCTCTTTACGAGGCTATGGATGAACAAGAAGGTGCTATGGTCAAGGCAACACAAGAGGCAGCAACAAGCAGAAGTGGTTGCTCTGACGACGACTATTACTCTGCAGAAGAATGA
>R.da-10
ATGGCGTTGAGCACCCAAGTTAGAGCCTCCGATGGTTCAGCTTTCCCGTGGAAATACGACGTGTTTTTGAGCTTCCGAGGCGAAGACACACGTAAGGGCTTCACAGACTACTTATACAAAGAGTTGCAGCGGCAAGGAATCCAGACTTTCAGGGACGATCCACAACTTGAAAGAGGCACAGCCATCTCCCCAGAACTCCTCACAGCAATTGAGCAATCGAGGTTTGCGATCGTTGTTCTTTCGCCGAAATATGCTACCTCCACGTGGTGCTTGCTTGAACTGTCTAAGATTCTTGAATGCATGGAGGAGAGGAGGACAATTCTGCCAATCTTTTATGAGGTGGATCCCTCTCATGTGAGACATCAAAGGGGCAGCTTTGCTGAAGCGTTTCAAGAACATGAAGAGAAGTTTGGGGAAGGTAATAAGGAGGTGGAAGGGTGGAGAGATGCTTTAACCAAAGTGGCCAGTCTCGCTGGATGGACTTCAAAGGATTATAGGTATGAAACAGAGCTTATCAGAGAGATTGTGCAAGCACTGTGCAAGAAAGTGCATCCTAATCCCACAGGATGTGGTTCCTCAGGGAAGTTAGTTGGAATGGATGCTAAGCTGGAGGAAATAGATGTTCTTTTAGATAAAGAAGCAAATGATGTTCGCTTTATAGGGATATGGGGGATGGGTGGTATCGGTAAGACAACCCTTGCTACACTAGTTTATGAGAAAATCTCTCATGAATTTGATGTTTGCATCTTTCTTGATGATGTCAGAAAGGCTTCCGCAGACCATGGTCTAGTTTATCTACAAAAACAAATTCTTTCCCAACTCTTGAAGGAAGAAAATGTTCCAGTATGGAATGTTAATGGTGGAATCACTATGATAAAGAGATGTTTTTGTAATAAAGCGGTTCTTCTAGTTCTTGACGATGTGGATCAATCAGAGCAATTGGAAAATTTGGTGGGAGAAAAAGACTGGTTTGGTTTAAGGAGTAGAATCATCATTACAACTAGAAACCGGCATGTACTAGTCACACATGGTATAGAAAAACCATATGAGTTGAAGGGATTAGAAGAAGATGAAGCTCTTCAGCTGTTTAGTTTGAAAGCCTTCGGGAAATATGAGCCGGATGAAGATTATGCAAAGCTCTCTCACTGTTTCGTTAACCATGTTGGAGGTCTTCCCTTAGCTCTTAAAACTTTGGGGTCTTTCTTGTACAAAAGAAGTCTACATTCATGGAGTTCTGCATTGGCAAAACTACAGAATACTCCAGACAAAACAGTTTTTGATTTGCTAAGAGTGAGTTATGATGGACTTGATGAGATGGAGAAGAAAATTTTTCTGGACATCGCATGTTTTTCTTCGCAATGTACAGCCAAGTTAATCATTGAACTACTATATAGTTTTGACATTTGCACTCGTATTGTAATAGATGTTCTTGTTGAGAAATCTCTCTTAACAATTTCACCATTCGACAATCAAATAATTATACATGATTTGATACGAGAAATGGGATGTGAAATTGTTCGGCAAGAGTCTTATGAAGAGCCTGGTGGACGCAGTCGGTTGTGGCTTCGCAACGACATTTTTCATGTATTCGCAAAGAATACGGGAACAGAAGCCATTGAAGGCATATTCTTACATTTACATAAATTAGAAGAGGCATATTGGAATCCTGAAGCCTTCTCTAAAATGTGTAATCTGAAGCTGCTCTACATTCATAATTTGAGGCTTTCTCTTGGCCCAAAATTTCTTCCTGATGCCTTGAGAATTCTGAAATGGAGTTGGTATCCTTCAAAATCTCTCCCACCAGGTTTTCAACCAGATGAACTTACTGAACTTAGTTTGGTTCATAGCAATATTACTTACCTCTGGAATGGAATAAAATACTTGGGCAAGTTGAAATCCATCGATCTTAGTTACTCCATAAACTTGAGAAGGACCCCAGACTTCACCGGTGTTCCAAATCTTGAGAAGTTGGTTCTTGAAGGTTGTACCAATTTAGTTAAGATTCATCCATCCATTGCATTGCTGAAGATACTCAAAATTTGGAATTTTAGAAACTGCAAAAGTATTAAGAGCCTACCAAGTGAAGTAAATATGGAGTTTCTTGAAACATTTGATGTATCTGGCTGCTCAAAACTGAAAATGATTCCAGAATTTGTGGGGCAAACGAAAAGATTATCAGAGCTTTTTTTAGGTGGGACTGCTGTTGAGAAACTGCCTTCATCAATTGAGCACTTGAGTGAGAGTTTGGTGGGGCTTGATTTGAGTGGAATTGTTATAAGAGAGCAGCCATACTCCCTTTTTCTTAAGCAGAATCTCATTGTATCATCTTTTGGCTTATTTCCAAGAAAGAGTCCTCACCCTTTGGTTCCTCTGTTAGCTTCCTTGAAGCATTTCTCTTCTTTAACTGCATTAAATCTGAATGACTGTAATCTCTGTGAAGGAGAAATTCCCAATGACATTGGTTCTCTGTCCTCCTTACAGTGGTTGAGACTCAGAGGAAACAATTTTGTGAGCCTTCCTGCAAGCATTCATTTGCTTTCTAAGCTTGAAAGTATTGATGTGGAGAATTGCACAAGGCTTCAACAATTGCCTAAACTTCCGGCAAGTGACGACTTAGAAGTGTTAACCGACAATTGTACTTCCTTACAAGTGTTTCCAGATCCACCAAATTTGAGCAGATTATCGGAATTTTGGCTCCATTGCAGCAATTGCTTGAGTTGTCAAGATTCTAGTTATTTTTTATATTCAGTGATAAAGCGGTTGGTTGAGGAACCCCCTTGTTCTTTTGAGTTTTTCCGTTTTGTAATTCCTGGAAGTGAAATTCCAGAGTGGTTCAATAATCAAAGTGTGGGAGACTCGGTAACTGAGAAGTTACCTTGGGATGCATGTAATAATAGCAGGTGGATTGGGTTTGCTGTGTGTGCTCTAATTGTACCTCAAGACAATCCGTCTGCCGTTCCTGAAGACCCCGATTTAGATCCTGATACCTGTCAAATTTGGTGTAATTGGAACGATTATGGTACTGGCACTGTAGGTGTTGGTTTCCCTGTAAAACAATTTGTTTCAGATCACCTTTTGTTAGTTGTTTTGCCAAGCCCTTTCCGGATGCCTGAGAACTGTCCGGAGGACACGTGCTGTCCGGAGGACACGTGCAATGAGGTTACGTTTTCCTTCGAAATCACTCGAGCTGTAGGAAACAACAGATGCATAAAGGTGAAGAAATGTGGGGTCTGGGCACTGTACGAGCACTTCACGGAACAGCTGATCAGTAAAATGAACCAATCCAAGAACAGCAGCATTTCTCTTTACGAGGCTGTGGATGAACAAGAAGGTGCCATGGTTAAGGCAACACTAGGCAGCAACAAGCGGAAGTGGTGCTCTGACGACGAATATTACTCTGCAGAAGAATGA
>R.da-11
ATGGTGTTGAGCACCCAAGTTAGAGGCTCATCGGGTTCAGCTTTCCCGTTGAAATACGACGTGTTTTTGAGCTTCCGAGGTGAAGACACCCGAAAGGGCTTCACAGACTACTTATACCACGAGTTGCGGCGGCAAGGAATCAGGACTTTCAGGGACGATCCACAGCTTGAAAGAGGCACAGTCATCTCTCCGGAGCTCCTCACAGCAATCGAGCAATCGAGGTTTGCGATCGTTGTTCTTTCACAAAACTATGCTACTTCAAAGTGGTGCTTGCTTGAACTGTCTAAGATTCTTGAATGCATGGAGGTGAGGGGGACAATTCTGCCAATCTTTTATGAGGTGGATCCCTCTCATGTGAGACATCAAAGGGGCAGCTTTGCTGAAGCGTTTCAAGAACATGAAGAGGAGTTTGGGGAAGGTAATAAGGGGGCGGAAGGGTGGAGAGATGCTTTAACCAAAGTGGCCAGTCTCGCTGGATGGGCTTCAAAGAATTATAGGTATGAAACAGAGCTTATCAAAGAGATCGTGCAAGCACTTTGGAGCAAAGTGCATCCTAGTCTCGGTTCCTCAGAGAAGTTAGTTGGAATGGATACTAAGCTGGAGGAAATAGATGTTCTTTTAGATAAAGAAGCAAATGATGTTCGCTTTATAGGGATATGGGGGATGGGTGGTATCGGTAAAACAACCCTTGCCAGACTAGTTTACGAGAATATCTCTCATCAATTTGAAGTTTGCATCTTTGTTGCTAATGTCAGAGAGGTTTCTTCAACCCATGGTCTAGTTCATTTACAAAAACAGATTCTTTCCCAGATCTTGAAGGAAGAAAATGTTCAAGTATGGGATGTTCACAGTGGAATCGCTATGATAAAGAGATGTGTTTGTAATAAAGAGGTTCTTCTAGTTCTTGATGATGTGGATCAATCAGAGCAACTGGAAAACTTGGTGGGAGAAAAAGACTGCTTTGGTTTGAGGAGTAGAATCATCATTACAACTAGAGATCGACATGTACTAGTCACACATGATGTACAAAAACCATATGAGTTGAAGGAATTAGAAAAAGATGAAGCTCTTCAGCTGTTTAGTTGGAAAGCCTTTAGGAAACATGAGCCTGAAAAAGATTATGTAGAACAGTCTAAGAGTTTTGTTAGGTATGCTGGAGGTCTTCCCTTAGCTCTTAAAATTTTGGGGTCTTTCTTGAGCAAAAGAAGTCCAGATGCATGGAATTCTGCATTGGCAAAACTCCAACAAACTCCCAACAAAACAATTTTTGAAATACTGAAGATAAGTTTTGATGGACTTGATGAGATGGAGAAGAAAATTTTTCTGGACATTGCTTGTTTCCGCAGGCTGTATGACAATAAGTCTATGATTGAACAAGTATACAGTTCCGAGTTTTGCGCTCGTATTGCAATCGAGGTTCTTGTTGAGAAATCTCTCTTAACTATTCCATTTGGCAACTACGTATATATGCATGACTTGATACAAGAAATGGGACGTGAAATTGTTCGTCAAGAGAATAAAGAGTCTGGTGGACGCAGACGGTTGTGGCTTCGCAACGACATTTTTCAAGTATTCACAGAGAATACGGGAACAGAAGCCATTGAAGGCATATTGTTACACCTGGATAAATTAGAAGAGGCAGATTGGAATCTTGAGGCCTTCTCTAAAATGTGTAAACTGAAGTTGCTCTACATTCATAAATTGAGGCTTTCTCTAGGCCCCAAATATCTTCCTAATGCCTTGAGATTTCTGAAATGGAGTTGGTATCCTTCAAAATCTCTCCCACCAGATTTTCAACCAGATGAACTTACTGAACTTAGTTTGGTTCATAGCAATATTGATCACCTCTGGAATGGAATAAAAAACTTAGGCAAGTTGAAATCCATCGATCTTAGTTACTCAAGAAACTTGACAAGGACCCCAGATTTCACAGGTATTCCAAATCTTGAGAAGTTGGTTCTTGAAGGTTGTTCGAATTTAGTTGAGATTGATCCATCCATTGCATTCCTCAAGGGACTCAAAATTTGGAATTTTAGAAACTGCAAAAGTATAAAGAGTCTACCAAGTGAAGTAAATATGGAGTTTCTTGAAACATTTGATGTATATGGCTGCTCAAAACTGAAAATGATTCCAGAATTTATGGGGCAAACGAAAAGATTATCAAAGCTTTCTTTTGGTGGGACTGCTGTTGAGAAACTGCCTTCATCAATTGAGCACTTGAGTGAGAGTTTGGTGGAGCTTGATTTGAATGGAATTGTTATAAGAGAGCAGCCATACTCCTTTCTTCGTAAGCTGCAGAATCACATAGTATCATTTTTTGGCTTATTTCCAAGAAAGAGTCCTCACCGTTTGATTCCTCTGATAGCGTCCTTGAAGCATTTCTCTTCTTTCAAGATATTAAAACTGAATGACTGTAATCTCAGTGAAGGAGAAATTCCCGATGATATTGGTTCTCTGTCCTCCTTAAAGTACTTGGAACTCAGAGGAAACAATTTTGTTAGCCTTCCTGCAAGCATTCATTTGCTTTGTAAGCTTAAAAGTATTGATGTGGAGAATTGCAAAAGGCTTCAACAATTGCCAGAACTTCCGGCAAGTGACGAATTAAGCGTGATAACCAACAATTGTACTTCCTTACAAGTGTTTCCAGATCCACCAGATTTGTGCAGAATAGGGAACTTTGAGCTCACTTGCATCAATTGCTCGAGTATGTTCGGTTATCAGGATTCTAGTTATTTATTATATTCAGTGCTAAAGCGGTTGCTTGAGGAAACCCCTTGTTCTTTTAACGAGTTCAAATTTGTAATCCCTGGAAGTGAAATTCCAGAGTGGTTCAATAATCAAAGTGTGGGAGGCAGGAATTGCACGATAGCTGAGAAGTTACCTTCGGATGCATGTAATAGCAAGTGGATTGGGCTTGCTGTGTGTGCTCTAATCGTACCTGAAGACAATCCATCTGCCTTTCCTGAAGACCAGAAATTAAGTATTTTTTCTGCCGTTTTTCCTCCTTGGAAGAAATTTACTTGGAAGGAATTTGCTGGGACAGTTGTTTTTATCCCTGCAAAACAAATTGTTTCAGATCACCTTTTCGTTCATGTTTTGCCCGGTCATTTACAGAAACCTCAGAACTGTCTGGAGGAGGACGCATGCAATGAGGTTGAGTTTTTCTTGTCAGTCGATCCACATTTTGGATTCAACTTACCCCCGGAGGCAATAAACAGATGCCCGCAGATAAAGAAATGTGGGGCCCGGGCATTTTACGAGCACGATATGGAAGAGCTGATCAGTAAACTGAACCAGATTAAGGCAACACGAGGCAGTGGATGA
>R.da-12
ATGGCGTTGAGCAGAGCCCCATCGGGTTCAGCTTTCCCGTGGAAATACGACGTGTTTTTGAGCTTCCGAGGTGAAGACACCCGCAAGGGCTTCACAGACTACTTATACCACGAGTTGGATCGGCATGGAATCAGGACTTTCAGGGACGATCCACAGCTTGAAAGAGGCACAGCCATCTCTAAGGAGCTCCTCACAGCAATCAAGCAATCGATGTCTGCGATCGTTGTTCTTTCACCAAACTATGCTACTTCAAAGTGGTGCTTGTTTGAACTGTCTAAGATTCTAGAATGCATGGAGGAGAGGGGAACAATTCTGCCAGTCTTTTATGAGGTGAATCCCTCTCATGTGAGACATCAAAGGGGCAGCTTTGCTGAAGCGTTTCAAGAACATGAAGAGAAGTTTGGGGAAGGTAATACGGAGGTGGAAGGGTGGAGAGTTGCTTTAACCAAAGTGGCCAGTCTCGCTGGATGGACTTCAGAGAATTATAGGTATGAAACAGAGCTTATCAGAGAGATTGTACAAGCACTGTGGAGCAAAGTGTATCCTAGTCTCGCTGTATTTGGTTCCTCAGAGAAGTTAGTTGGAATGGATACTAAGCTGAAGGAAATAGATGTTCTTTTAGATAAAGAAGTAAATGATGTTCGCTTTATAGGGATATGGGGGATGGGTGGTATCGGTAAGACAACCCTTGCTAGACTAGTTTACGAGAAAATCTCTCATCAATTTGAAGTTTGCATCTTTCTTGCTAATGTCAGAGAGGCTTCCAAAACCACCCATGGTCTAGTTGATCTACAAAAACAAATTCTTTCGCAAATCTTGAAGGAAGAAAATGTTCAACTATGGAATGTTTATAGTGGAATAGCTATGATAAAGAGATGTTTCTGTAATAAAGCGGTTCTTCTAGTTCTTGATGATGTGGATCAATCAGAGCAATTGGAAATCTTGGTAGGAGAAAAAGACTGGTTTGGTTTAAGGAGTAGAATCATCATTACAACCAGAAACCGACATGTACTAGTCAGACATGATATAGAAGAACCATATGAGTTGAAGGGACTAAACCAAGATGAAGCTCTTCAGCTCTTTAGTTTGGAAGCCTTTGGGAAATGTGAGCCTGAAGAAGATTATGCAAAACTGTGTAAGCGTTTTGTTACGTATGCTGCAGGTCTTCCGCTCGCTCTTAAAATTTTGGGGTCTTTCTTGTACAAAAGAAGTTTAGATTCATGGAGTTCTGCATTTCAAAAACTAAAACAAACTCCCAACACAAAAGTTTTTGAAATACTGAGAGTAAGTTTTGATGGACTTGATGATGAGGAGAAGAGAATTTTTCTGGACATCGCTTGTTTCCACGAGCTGTATCATGATAAGTCTATGATTGAACACAGTTCCAAGTCTTGCTCTCGTATTGTAATAGATGTTCTTGCTGAAAGATCTCTCTTAACTATTTCACACAACCAGATATATATGCATGACTTGATACAAGAAATGGGATGTAAAATTGTTTGTCAAGAGAATGCAGAGCCTGGAAGACGCAGTCGGTTGTGGCTTCGCAAAGACATTTTTCATGTATTCACAAACAATACGGGAACAGAAACCATTGAAGGCATATTTTTAAACTTGGCTGAATTAGAAGAGGCAGATTGGAATCTTGAAGCCTTCTCTAAAATGTGTAAACTGAAGCTGCTCTACATTCATAATTTGAGGCTTTCTGTTGGCCCAAAATTTCTTTCTAATGACTTTAGATTTCTGAGTTGGAGTTGGTATCCTTCAAAATCTCTCCCACCATGTTTTCAACCAGATGAACTTACTGAACTCAGTTTGGTTCATAGCAATATCGATCACCTCTGGAATGGAAAAAAATACTTGGGCAAGTTGAAAGCCATCGATCTTAGTTACTCCATAAACTTGACAAGGACTCCAGATTTCACAGGTATTCCAAATCTTGAGAAGTTGGTTCTTGAAGGTTGTACCAATTTAGTTCAGATTCACCCATCCATTGCATTGCTCGAGAGACTCAAAATTTGGAATTTTAGAAACTGCAAAAGTATAAAGAGTCTACCAAGTGAAGTAAATATGGAGTTTCTCGAAACATTTGATGTATCTGGCTGCTCAAAATTGAAAATGATTCCAGAATTTGTGGGGCAAATGAAAAGATTATCAAAGCTTTGTTTAGGTGGGACTGCTGTTGAGAAACTGCCTTCATTAATTGAGCAGTTGAGTGAGAGTTTGGTGGAGCTTGATTTGAGTGGAATTGTTGTAAGAGATCAGCCATACTCCCGTTTTCTTAAGCAGAATCTCATAGCATCATCGTTTGGCTTATTTCCAAGAAAGTGTCCTCAACCTTTGGTTCCTCTGTTAGCTTCCTTGAAGCATTTCTCTTCTTTGACGGAATTAATTCTGAATGACTGTAATCTCTGTGAAGGAGAAATTCCCAATGACATTGGTTCTCTGTCCTCCTTAGAGTGGTTGGAACTCAGAGGAAACAATTTTGTTAGCCTTCCGGCAAGCATTCATTTGCTTTCTAAGCTTGAATATGTTAATGTGGAGAATTGCAGAAGGCTTCAACAATTGCCAGAACTTCCGCCGGGAAATGACTACGGCGACGGCGTCAGGGTGGTAACCGACAATTGTACTTCCTTGCAAGTGTTTCCAGATCCCCCAGATGTGTGCAGATCATCGGTTTTTTCGCTCAGTTGCGTCAATTGCTTGAGTACGGGCGGTAATCAAGATGCTAGTTATTTTTTATATTCAGCGCTAAAGCGGTTGGTTGAGGAAACCCCTTGTTCTTTTGTACGCTTTGACTTTGTAGTCCCTGGAAGTGAAATTCCAGAGTGGTTCAATAATCAAAGTGCGGGAGACTCGGTAACTGAGAAGTTACCTTCGGATGCATGTAATAGCAAGTGGATTGGGTTTGCTCTGTGCGCTTTAATTGTACCTCAAGACAATCCGTTTGCCATTTTTGGATACCCCCATTTAAATCCTGATACCTTTCATATTGGTTGTCGCTGGAACAATTATGGTACCGATTTGGTAGGTGTTGATTTGCCTGTAAAACAATTTGTTTCAGATCACCTTTTGTTAGTTGTTTTGCCAAGCCCTTTCGGGAAACCTCTCACGTGTCTGGAGGTTAATTTTGTTTTCGAAGTCAGACAAGCTGTAGAATACAACAGATGCATGAAGGTGAAGAAATGTGGGGTCCGGGCACTGTACGAGCACGACACGGAGAAGCTGATCAGTAAAATGAACCAATCCAAGAGCAGCAGCATCTCTCTTTACCAGGGTATGGAAGAACAAGAAGGTGCCTCTGACGACGAATATTACTCTGCAGCAGAAGAAGAATGA
>R.da-13
ATGGCCTTGAGCACCCAAGTTAGAGCCTCCACTGGTTCTGCTTTCCCATGGAAATACGACGTGTTTTTGAGCTTCAGAGGCGAAGACACCCGAAAGGGCTTCACAGACCACTTATACGACAAGTTGCAGTGGAGAGGAATCAGGACTTTTCGGGACGACCCAGAACTTGAAAGAGGCACAGTCATCTCTCCGGAGCTCCTCTCAGCAATCAAGCAATCCAGGTTTGCGATCGTCGTTCTTTCGCCGCACTATGCTTCTTCCACGTGGTGCTTGCTTGAACTCTCTAAGATTTGTGAATGCATGGGAGAGAGAGGGACAATTCTTCCAATCTTTTATGAGGTGGATCCCTCTCATGTGAGACGCACCTTTGCTAAAGCGTTCAATAAACATGAAGAGAAGTTTGGGAAAGATAGTAAGGAGGTGGAAGGGTGGAGAGATGCTTTAACCAAAGTAGCCAATCTCGCTGGCTGGGCTTCAAAGGATTATAGGTACGAAACAGAGCTCATGAAAGAGATTGTGCAAGCACTGTGGAGCAAAGTGCATCCTACTTTAACCGTATCTGATTCCACAGAGAAGTTAGTCGGAATGGATGCTAATTTTGGGGAAATAGATGTTCTTTTAGATAAAGAAGCAAATGATGTTCGCTTTATAGGGATATGGGGGATGGGTGGGGTGGGTAAGACCACCCTTGCTAGAGTGGTGTATGAGAAAATTTCTTATCAGTTTGAAGTTTGCATCTTTCTTGCTAATGTCAGAGAGGCTTCTGCAACACTCGGTCTAGTTTGTCTACAGAAACAAATTCTTTCCCAAATCTTGAAGGAAGAAAATGTTCAAGTATGGGATGTTTATGATGGAATGACTAGGATAAAGAGATGTGTATGTAATAAAGCGGTTCTTCTAGTTCTTGACGATGTGGATCAACCAGAGCAACTAGAAAACTTGGTGGGAGAAAAAAACTGGTTTGGTATAAGGAGTAGAATCATCATTACAACCAGAAATCGACATGTACTAGTCACCCATGGTATAGAAAAACCATATGAGTTGATGGAATTAAACTATGATGAGGCTCTTCAGCTGTTTAGTTTGAATGCCTTCAGGAAATATGAGCCGGAAGAAGATTATGCAGAGCTCTCTGAGTGTTTCATTAGCTATGCTAAAGGTCTTCCCTTAGCTCTTAAAACTTTAGGGTCTTTCTTGTATAAAAGAAGTCCAGATGCATGGAGTTCTGCATTGGAAAAACTACGGAATACTCCCAACAGAACAGTTTTTGATTTGCTAAAAGTAAGTTATGATGGACTTGATGAGATGGAGAAGAAAACTTTTCTAGACATTACATGTTTCTCTTCGGAATGTGAAGCCAACTTTATTGTTGAACTACTATACAGTTCTGACGTTTGCACTCGTATTGCAATAGATGTTCTTGTTGAGAAATCTCTCTTAACTATTTCATCACACAATGAAATAGGTATACATGATTTGATACAAGAAATGGGATGTGAAATTGTACGACAAGAGTCGTATGAAGAGCCTGGTGGACGCAGTCGGTTGGGGCTCCGCAAAGACATTTTTCATGTATTCACAAAGAATACGGGAACAGAAGCCATTGAAGGCATATTCTTACACTTGCATGAATTAGAAGAGGCAGATTGGAATCTTGAAGCCTTATCTAAAATGCGTAAACTGAAGCTGCTCTACATTCATAATTTGAGGCTTTTTCTTGGCCCCAAATATCTTCCTAATTCCTTGAGATTTCTGAATTGGAGTTGGTATCCCTCAAAATCTCTACCACCAAGTTTTCAGCCGGATGAACTTACTGCACTTAGTTTGGTTCATAGCAATATTGATCACCTCTGGAATGGAAAAAAATACTTGGGCAAGTTGAAATCTATCGATCTTAGTTACTCCATAAACTTGACAAGGACCCCAGATTTCACAGGTATTCAAAACCTTGAGAAGTTGGTTCTTGAAGGTTGTACGAATTTAGTGAAGATTCATCCATCCATTGCATTTCTCAAGAGACTTAAAATGTTGAACTTTAGAAACTGCAAAAGTATTAGGAGTCTCCCAAGTGAAGTAGAATTGGAATCTCTTGAAACGTTTGATGTATCTGGCTGCTCAATACTGAAAATGATTCCAGAATTTATGGGGCAAATGAAAAGATTATCAAAGCTTTCTTTAAGTGGGACTGCTGTTGAGAAACTGCCTTCATCAATTGAGCGCTTCAGTGAGAGTTTGGAGGAGCTTGATTTGAGTGGAATTGTTACAAGAGAGCCGCCCTACTCCCTTTTTCTTAAGAGAAATGTCAATGGCAAACGCCCAAGATCATGGTACTCATTGCTCCCTTCTGTCTTATTTCCAAGAAAGAGTCCTCACTCTTTAATTCCTGTGTTAGCTTCTTTGAAGCATTTGTCTTCATTGACGAAATTAAATCTGAGTGACTGTAATCTCAGTGAAGGAGAAATTCCCAATGATATTGGTTCTCTGTCCTCCTTAGAGGGATTGGAACTCGGAGGAAACAATTTTGTTAGCCTTCCTGCGAGCATTCATTTGCTTTCAAAGCTTGTAACTATTAGCGTGGTGAATTGCAAAAGGCTTCAACAATTGCCATACTTGCCATTAAATGACAAATTATTTGTAAGGACCGACAATTGTACTTCGTTACAAGTGTTTCCAGATTCACCAGATTTGTGTAGTTATTTCTTATATCCAGTGCTAAAGCAGTTGCTTGAGGAAACCCCTTGTTCTTTTCAGCATTTCAGTTTTGTAATTCCTGGAAGTGAAATTCCTGAGTGGTTGAATAATCAAAGTGTGGGAGACTCGGTAACTCAGAAGTTACCTTCGTATGCATGTAATAGCCCAATCAAAGTGTTGACTGGGTTTGCTCTATGTGCTCTTTGTGTACCTCAAGACTCTCCGTCTGCCATTCCTGAACAGTTTCATTTCAATCGTGTTAACAGTCATGATAAGAGTTCTATTGTTTGTGAATGGAGTGGATTCAATTCTACCTCGTTGGTAGGTGTTGGTTTGTATGTAACCCAAATTGTTTCAGATCACCTTTTCTTAGTTGTTTTAGGCAGTCATTTATTTGAACCTAAGAACTGTCCCGAGGACACATGCAATCAGCAGGTCAAGTTTGTTTTCAAAACAGCTCGAGCTGTAGGAAACAACAGATGCATAAAGGTGAAGAAATGTGGGGCCCGTGCACTTTACAAGCATGACATGGAAGAGCTTATTAGTAAATTGTACCAATCCAAGAGCAGCATTTCTCCTTACGAGACTATGGATTGTGATGTAGGCAAATCAGCATATGAATCGTGA
>R.da-14
ATGGCGTTGAGCACCCAAGTTAGAGCCTCCACTGGTTCTGCTTTCCCATGGAAATACGACGTGTTTTTGAGCTTCAGAGGCGAAGACACCCGAAAGAGCTTCACAGACCACTTATACGACAAGTTGCAGTGGAGAGGAATCAGGACTTTCCGGGACCACCCAGAGCTTGAAAGAGGCACAGCCATCTCTCCGGAGCTCCTCACTGCAATCGAACAATCCAGGTTTGCGATCGTTGTTCTTTCGCCAAACTACGCTTCTTCCACGTGGTGCTTGCTTGAACTGTCTAAGATTTTTGAATGCATGGAAGAGAGGGGGGCAATTCTTCCAATCTTTTATGAGGTGGAGCCGTCTCATGTGAGACATCAAAGGGGCAGCTTTGCTGAAGCGTTCTATGAACATGAAGAGAAGTTTGGGGAAGATAGTAAGGAGGTGGAAGGGTGGAGAGATGCTTTAACCAAAGTAGCCAATCTCGCTGGGTGGACTTCAAAGGATTATAGGTACGAAACAGAGCTTATGAAAGAGATTGTGCAAGCACTGTGGAGCAAAGTGCATCCTACTTTAACCGTATTTGATTCCACAGAGAAGTTGGTTGGAATGGATGCTAAGTTTGAGGAAATAGATGTTCTTTTAGATAAAGAAGCAAATGATGTTCGCTTTATAGGGATATGGGGGATGGGTGGGGTGGGTAAGACCACCCTTGCTAGAGTGGTGTATGAGAAAATTTCTCATCAGTTTGAAGTTTGCATCTTTCTTGCTAATGTCAGAGAGGTTTCTGCAATTCACGGTCTAGTTCGTCTACAGAAACAAATTCTTTCCCAAATCTTGAAGGAAGAAAATGTTCAAGTATGGGATGTTTATGATGGAATGACTAGGATAAAGAGATGTGTATGTAATAAAGCGGTTCTTCTAGTTCTTGACGATGTGGATCAATCAGAGCAACTAGAAAACTTGGTGGGAGAAAAAGACTGGTTTGGTATAAGGAGTAGAATCATCATTACAACCAGAAATCGACATGTGCTAGTCACACATGGTATAGAAAAACCATATGAGGTGAGAGGATTAAACAAAGATGACGCCCTTCAGCTTTTTAGTTGGAAAGCCTTTAGGAAATATGAGCCAGAAGAAGATTATGCAGAACACTCGAAGAGTTTCGTTAGCTATGCTGAAGGTCTTCCCTTAGCTCTTAAAACTTTGGGCTCTTTCTTGTATAAAAGAAGTCCAGATGCATGGAGTTCTGCATTGAAAAAACTATGGAATACTCCCAACAGAACAGTTTTTGATTTGCTAAAAGTAAGTTATGATGGACTTGATGAGATGGAGAAGAAAATTTTTCTGGACATTACGTGTTTCTCTTCGGGATGTGGAGTCGAGTTTTTTATTGAACTACTATACAGTTCTGACGTTTGCACTCGTATTGCAATAGATGTTCTTGTTGAGAAATCTCTCTTAACTATTTCATCACACAATGAAATAGGTATACATGATTTGATACAAGAAATGGGATGTGAAATTGTACGACAAGAGTCGTATGAAGAGCCTGGTGGACGCAGTCGGCTGGGGCTTCGCAAAGACATTTTTCATGTATTCACAAAGAATACGGCAACAGAAGCCATTGAAGGCATATTCTTACACTTGCATGAATTAGAAGAGGCAGACTGGAATCTTGAAGCCTTATCCAAAATGCGTAAACTGAAGCTGCTCTACATTCATAATTTGAGGCTTTCTCTTGGCCCCAAATATCTTCCTAATTCCTTGAGATTTCTGAACTGGAGTTGGTATCCTTCAAAATCTCTACCACCAGGTTTTCAGTTGGATGAACTTACAGAACTTAGATTGGTTCATAGCAACGTTGATCACCTCTGGAATGGAATAAAATACTTGGGTAAGTTGAAATCTATCGATCTTAGTCACTCCATAAACTTGACAAGGACCCCAGATTTCACAGGTATTCAAAACCTTGAGAGGTTGGTTCTTGAAGGTTGTACGAATTTAGTTAAGATTCATCCATCCATTGCATTGCTCAAGAGACTCAAAATTTGGAATTTTAGATACTGCAAAAGTATCAAGAATCTACCAAGTGAAGTAAAAATGGAATTTCTTGAAACTTTTGATGTATCTGGCTGCTCAAAACTGAAAATGATTCCAGAATTTGCGGGGAAAATGAAAAGATTTTCAAAGCTTTCTTTAAGTGGGACTGCTCTTGAGAAACTGCCTTCATCAATTGAGCGCTTCAGTGAGAGTTTGGAGGAGCTTGATTTGAGTGGAATTGTTACAAGAGAGCTGCCATACTCCATTTTTCTTAAGCAGAATCTCAGAGTATCATCTTTTGGCTTATTTCCAAGAAAGAGTCCTCACCCTTTGATTCCTTTGTTAGCTTCTTTGAAGCATTTGTCTTCATTGACGACATTAAATCTTAATGACTGTAATCTCAGTGAAGGAGAAATTCCCCATGATATTGGTTCTCTGTCCTCCTTAGAGACATTGGAACTCAGAGGAAACAATTTTGTTAGCCTTCCAGCAAGCATTCATTTGCTTTCTAAGCTTCGTAAGATTAACGTGGAGAATTGCAAAAGGCTCCAACAATTGCCAGACCTTCCATTAAAGAGCGCTTTATCAGTAAGAACCAACAATTGTACTTCCTTACAAGTGTTACCAGTTCCATCAGATTTGTGCAAATTATGGACCTTTTCACTCAGTATCACCAATTGCCCCAACATTGATGGCAATCAAGGTTTTAGTCATTTCTTGTATTCAATGCTAAAGCCTTGGCTTGAGGCACCCTCCCTCCACTCCCCCTGCGGCTCCCGCTTCTTTCCTCAATCTTGTATTCAGGAAAGCCGTCTCTTTCTTCTGTACGACATTCAAATTACCGGAAGTGAAATTCCCGAGTGGTTCAGTAATCAAAATGTGGGAAACTCCATAACTGAAATTGTTGAACGTAATAGCAAGTGGATTGGGATGGTTGTATGTTCTTTAATTGCACCTCTATTCAATCCGTCTGAAGATCTTGCACCTATTGACTATTTGTCTTATCACACTAACGAAGATGGCCCTGGCATTAACGACGGTTACGGTTGCTGCAGTGGGCTAAACAACCAAATTACGTCGGATCACCTTTGGTTACTTTTTTTGTCATTTATTTTGGGGCCTCAAATTTTTTCCTGCCTTGAGCCTCTAAACTCACAGGGCCGGCCCTGCGCTTCAGCTACAGGATACAACCGCTACAGGACGGTGGAGGGGATGGTGAAGAAATGTGGGGCCCGTGCACTGTACGAGCACGACATGGAAGAGATCATCAGCAAAATGAACCAATCCAACGATAGCATTTCTATTTACGAGGCTACCCGTTCTGATTGCGCATATGAAAGTGGTGGCATTAGTAACAGAACAAACGAGGCAGCAACGAGCAGAAGTGGTGGCTCCGATGAAGAATATTACTCTGCAGAAGAATGA
>R.da-15
ATGGCCTTGAGCACCCAAGTTAGAGCCTCCACCGGTTCAGCTTTCCCATGGAAATACGACGTGTTTTTGAGCTTCAGAGGCGAAGACACCCGAAAGGGCTTCACAGATCACTTATACGACAAGTTGCAGTGGAGAGGAATCAGGACTTTCAGGGACGACCCAGAACTTGAAAGAGGCACAGCCATCTCTCAGGAGCTCCTCACTGCAATCGAGCAGTCCAGGTTTGCGATCGTTGTTCTTTCGCCAAACTATGCTTCTTCCACTTGGTGCTTGCTTGAACTCTCTAAGATTTTTGAATGCATGGGAGAGAGGGGGGCAATTCTACCAATCTTTTATGAGGTGGAGCCGTCTCATGTGAGACATCAAAGGGGCAGCTTTGCTGAAGCGTTCGATGAACATTTAGAGAAGTTTGGGGAAGATAGTAAGGAGGTGGAAGGGTGGAGAGATGCTTTAACCAAAGTGGCTAATCTCGCTGGGTGGGCGTCAAAGGATTATAGGTATGAAACAGAGCTTATGAGAGAGATTGTGCAAGGATTGTGGAGCAAAGTGCATCCTAGTCTCACATTATTTGGTTCCTCAGAGAAGTTAGTTGGAATGGACACTAAGCTTGAAGAAATAGATGTTCTTTTAGATAAAGAAGCAAATGATGTTCGCTTTATAGGGGTATGGGGGATGGGTGGGTTGGGTAAGACAACCCTTGCTAGACTAGTTTATGAGAAATTCTCTCATCAATTTGAAGTTTGCATCTTTCTTGCTAATGTCAGAGAGGTTTCCGCAACCCACGGTCTAGTTTATCTACAAAAGCAGATTCTTTCCCAAATCTTGAAGGAAGAAAATGTACAAGTATGGGATGTTTATAGTGGAATCACTATGACTAAGAGATGTTTCTGTAATAAAGCAGTTCTTCTAGTTCTTGACGATGTGGATCAAGTAGAGCAACTGGAAACCCTGGTGGGACAAAAAGATTGGTTTGGTTTGAGGAGTAGAATCATCATTACAACTAGAAATCGACATATCCTAGTCACACATGGTATAGAAAAACCATATGAGTTGAAGGGATTAAACGATGATACAGCTCTGCAGCTCTTTAGTTGGAAAGCCTTTAGGAAATATGAGCCAGATGAAGATTATGCAGAACAGTCTAATAGTTTTGTTATCTATGCTGGAGGTCTTCCCTTAGCTCTCAAAACTCTGGGGTCTTTCTTGTATAAAAGAAGTCCACATGCATGGAATTCTGCATTGGAAAAACTACGGAGTACTCCCAACAGAACAGTTTTTGAAATACTGAAAATAAGTTTTGATGGACTTGATGAGGCAGAGAGGAAAATTTTTCTGGACATTGCATGTTTCCGCAGGCTGTATTGCAACGAGTTTATGATTGAACAATTATACATATCTGACCTTTGCAATCGTATTACAATAGATGTTCTTGCAGAGAAATCTCTCATAACTATTTCCTCACACAACCAAATAGGTATACATGATTTGATACAAGAAATGGGATGTGAAATTGTTCGCCAAGAGTCTTATGAAGAGCCTGGTGGACGCAGTCGGTTGTGGCTTCGCAAAGACATATTTCATGTATTCACAAAGAATACGGGAACAGAAGCCATTGAAGGCATATTGTTAGACTTGCCTGAATTAGAAGAGGCAGATTGGAATCTTGAAGCCTTCTCTAAAATGTGTAAACTGAAGCTGCTCTACATTCATAATTTGAGGCTTTCTCTTGGCCCCAAATGTCTTCCTAATGCCTTGAGATTTCTGAAATGGAGTTGGTATCCTTCAAAATCTCTCCCACCAGGTTTTCAACCGGATGAGCTTACTGAACTTAGCTTGGTTCATAGCAATATTGATCACCTTTGGAATGGAATAAAATACCTGGGCAAGTTGAAATATATCGATCTTAGTTACTCTATAGACTTGAGAAGGACCCCGGATTTCGCAGGTATTCAAAACCTTGAACAGTTGGTTCTTGAAGGTTGTGCGAATTTAGTTGAGATTCATCCATCCATTGCATTTCTCAAGAGACTTAAAATTTTGAACTTTAGAGACTGCAAAAGTATTAAGTGTCTCCCAAGTAAATTAGAAATGGAATCTCTTGAAACATTTGATGTATCTGGCTGCTCAAATCTGAAAATGATTCCAGAATTTGTGGGGAAAGGTCTTGAGAGTTTAGGGCCTGAAGGTTGTACGAATCTAGTTGATATTCATCCATCCATTGCATTTCTCAATAGACTCAAAATTTTGAATTTGAGAAACTGCAAAAGTATTAAGAGTCTCCCAAGTGAAGTAGAAATGGAATCTCTTGAAACATTTGATGTATCTGGCTGCTCAAGACTGAAAATGATTCCAGAATTTGTGGGGCAAATGAAACGATTATCAAAGCTTTCTTTAAGTGGGACTGCTGTTGAGAAACTGCCTTCATCAATTGAGCGCTTCAGTGAGAGTTTGGAGGAGCTTGATTTGAGTGGAATTGTTACAAGAGAGCTGCCATACTGTCTTTTTCTTCAGCAGAATCTCAGAGTATCATCTTTTGGCTTATTTCCAAGGAAGAGTCCTCACCCTTTGATTCCTCTGTTAGCTTCCTTGAGGCATTTGTCTTCATTGACGAGATTAAATCTGAAGGACTGTAATCTCAGTGAAGGAGAAATTCCCAATGATATTGGTTCTCTGTCTTCCTTAGAGTACTTGAATCTCGGAGGAAACAATTTTGTCAGCCTTCCTTCTAGCATTCATTTGCTTTCTAAGCTCCAAGATTTTAATGTGGAGAATTGCAAAAGGCTTCAACGATTGCCAGACCTTCCATTAAACGAAAACATATATCTAAGATCGGATAATTGTACTTCCTTAGAAGTGTTTCCAGATCCTCCAGATTTAGGCAGATTATCAAAATTTTCGCTCGTTTGCACCAATTGCACGAGCACGGTCGGTAATCAAGATTCTAGTTATTACTTATATTCAGTGCTAAAGCGGTTGCTGGAGGAAACCCCTTGTTCTTTGGAGTTTTTCAGTTTCGTAATTCCTGGAAGTGAAATTTTGGAGTGGTTCAATAATCGAAGTGTGGGAGACTCGGTAACTCAGAGGTTTCCTTTGTATGGATGTAATAGCAAGTGGATTGGTGTTGCTGTATGTGCTCTACTTGTACCTCACGACAATCCGTCTGCCGTTCCTGAGGACCCTTCTTTAGATCCTGATAAAAGTTTATTTATGTGTGGATGGCATGGATACCATTTTGACTTGTCAGGTGTTGGTTACACAGTAAAACCAATTGTTTCAGATCACCTTTTCATAGTTGTTTTAGGCCGTCATTTATTAAAACCTCAGAATTGTCTAGAGGACACACGCAATCAGCAGGTTAAGTTTGACTTCGAAATCTCCCGAGCTGTAGGAAACAACAGATGCATAAAGGTGAAGAAATGTGGGGCGCGTGCACTTTACAAGCATGACATGGAAGAGCTGATTAGTAAAATGAACCAAACTAAGAGCAGCGTTTCTCTTTACAAGACTTTGGATTTTGATTTTGGCAAATCAGCATATGAGCAAGGTGGTGTCATCGTTAAGGGAAGACGAGAGGCAACAAGCGGAAGTGGTGGCTCTGACGACGAATATTTCTCTGCAGAAGAATGA
>R.mi-1
atggaggagaggggaacaattatgccaatcttttatgaggtggatccctctcatgtgagacatcaaaggggcagctttgctgaagcatttcaagaacatgaagagaagtttggggaagataataaggaggtggaagggtggagagatgctttaaccaaagtggccaggctcgctggatggacttcagagaattataggtacgaaacacagcttatcaaagagattgtgcaagaactgtggagcaaagtgcatcctagtctcacagcatttggttcctcagagaagttagttggaatggatactaagctggaggaaatagatgttcttttagataaagaagcaaatgatgttcgctttatagggatatgggggatgggagggttgggtaagacaacccttgctaaactagtttatgagaaaatctctcatcgatttgaagtttgcatctttcttgctaatgtcagagaggtttacgcagcccatggtctagtttatctacaaaaacaaattctttcccacatcttcaaggaggaaaatgttcaagtacgggatgtttacagtggaatcattatgacaaagagatgcttttgtaataaagcggttcttctagttcttgatgatgtggatcaatcagagcaactggaaaatttggtgggagaaaaagattggtttggtttaaggagtagaatcattattacaactagagatcggcatgtactagtcacacatggtatagaaaaaccatatgagttgaagggattagaagaaaatgaagctcttcaactgtttagttggaaagcctttaggaaacatgagccagaagaagcttatgcagaacagtctaagagttttgttaggtatgctggaggtcttcccttagctcttaaaactttggggtctttcttgtacaaaagaagtccagaggcatggaattctgcattggcaaaactccaacaaactcccaacaaaacaatttttgaaatactgaagataagttttgatggacttgatgagatggagaagaaaaattttctggacattgcttgtttctgcaagctgtactgcaacgagtttatgactgaactagtatacagttctgaccattgcaaccgtattgcaatagatgttcttgctgagaaatctctcttaactatttcatcagacaaccaggtaggtgtgcatgacttgatacacgaaatgggatgtgaaattgttcggcaagagaatgaagagcctggtggacgcagtcggttgtgtcttcgcaatgatatttttcatgtattcacaaagaatacgggaacagaagctattgaaggcatattgttacacttggctgaattagaagaggcagattggaatcttgaagcattctctaaaatgtggaaactgaagctgctctatattcataatttgacgctttctgttggcccaaaatttcttcctaatgccttgagatttctgagttggagttggtatccttcaaaatctctcccaccatgttttcaaccggatgaacttactgaactcagtttggttcatagcaaagtcgatcacctctggaatggaataaaatacttgggcaagttgaaatctatcgatcttagttactccataaacttgactaggaccccagatttcacaggtattccaaatcttgagaagttggttcttgaaggttgtaccaatttagttaagattcatccatccattgcattgctcaagagactcaaaatttggaattttagaaactgcaaaagtattaagagcctaccaagtgaagtaaatatggagtttcttgaaacatttgatgtatctggctgctcaaaactgaaaaagattccagaatttgtggggcaaatgaaaagattatcaaagctttatttaggtgggactgctgttgagaaactgtcttcatcaattgagcacttgagtgagagtttggtggagcttcatttgagtggaattgttataagagagcagccatactccctttttcttaagcagaatctcatagtatcatcttttggcttatttccaagaaagagtcctcaccctttgattcctgtgttagcttccttgaagcatttttcttctttgagggaattatatctgaatgactgtaatctctgtgaaggagagattcccaatgatattggttctctgtcctccttagagtggttggaactcagaggaaacaattttgttagccttcctgcaagcattcatttgctttctaagcttgaatgtataaatgtggagaactgcaaaaggcttcaacaattgccagatatgtgcagaataacaaccagattttggctcaattgcgtcaattgcctgagtatggtcggtaatcaagatgctagttattttttatattcagtgctaaagcggtggattgagattgaggtactctctcgttgtgatatgacggttcatatgcaggaaacccatcgccgccctttggagtttctcgactttgtaattcctggaagtgaaattccagagtggttcaataatcaaagtgtgggagactcggtaactgagaagttaccttcggatgcatgtaatagcaagtggattgggtttgctgtgtgtgctctaattgtacctcaagacaatccgtctgccgttcctgaagaccccgatttagatcctgatacctttccaattagttgtcgttggagcaattatggtatttattttcgtggtgttggtgtctctgtaaaacaatttgtttcagatcacctttgcttacttattttgctaagcccttttcggaaacctgagaactgtctggaggttaattttgtcttcaaagtcagacgagctgcaggaagcaacagatgcataaaggtgaagaaatgtgggatccgggcactgtacgagcacgacacggaagagctgatcagtaaaatgaaccaatccaagagcagcagcatttctctctacgaggaggctatggatgaacaagaaggtgccatggttaaggcaacacaagaggcagcaacaagcggaagtggtggctctgacgacgaatattactctgcagcagaagaatga
>R.mi-2
atggcgttgagcacccaagttagagcctccattggttcagctttcccatggaaatatgatgtgtttttgagctttagaggcgaagacacccgaaagggcttcacagatcacttatacgacaagttgcagtggcgaggaatcaggagtttccgggacaacccagaacttgaaaaaggcacagccatctctttggagctcctctcagcaatcgagcaatccagatttgcgatcgttgttctttcgccaaactatgcttcttccacgtggtgcttgcttgaattgtccaagattttcgaatgcatggaagagagggggacaattctaccaatcttttatgaggtggacccgtctcatgtgaggcatcaaaggggcagctttgctgaagcgttcgatgaacatgaagagaagcttgggaaaggtaataaggaggtggaagagtggagagatgctttaacaaaagtagccaatctcgctgggtggacttcaaagaattatagttatgaaacagagcttataagagagattgtgcaagcgctatggagcaaagtgcatcctagtctcacagcttttggttcctcagagaagttagttggaatggatactaagctggaggaaatagatgttcttttagataaagaagcaaatgatgttcgctttatagggatatgggggatgggtgggttgggtaagacaacccttgctagactagtttatgagcagatctctgatcaatttgaagtttgcatctttcttgctaatgtcagagaggtttccgcaacccacggtctacttcatctacaaaagcagattctttcccaaatcttgaaggaagaaaatgtacaagtatgggatatttatagtggaatcactatgactaagagatgtttatgtaataaagcagttcttctagttcttgacgatgtggataaagtagagcaactggaaaccttggtgggagaaaaagattggtttggtttgaggagtagaatcatcattacaactggaaatcgacatatcctagtcacacatggtatagaaaaaccatatgagttgaagggattagactatgataaagctctccagctctttagttggaaagcctttaggaaatatgagccagatgaagattatgcagaacagtctgatagttttgttatctatgctggaggtcttcccttagctctcaaaactatggggtctttcttgtataaaagaagtccacacgcatggaattctgcattggaaaaactacggagtactcccaatagaacagtttttgaaatactgaaaataagttatgatggacttgatgagacagagaagaaaatttttctggacattgcatgtttccgcaggctgtatcgtaacgagtttatgattgaacaagtatacgtatctgacctttgcaatcgtattacaatagatgttcttgatgaaaaatctctcataactctttcctcagacaaccaaataggtatacatgatttgatacaagaaatgggatgtgaaattgttcgccaagagtcttatgaagagcctggtaaacgcagtcggttgtggcttcgcaacgacatatttcatgtattcacaaagaatacgggaacagaagccattgaaggcgtgttgttagacttgcctgaattagaagaggcagattggaatcttgaagccttctctaaaatgtgtaaactgaagctgctctacattgataatttaatgctttctcttggccccaaatatattcctaatgccttgagatttctgaagtggagttggtatccttcagatatcctcccaccagattttcaaccggatgaacttactgaacttagcttggttcatagcaatattgatcacctctggaatggaataaaatacttgggcaagttgaaatctatcgatcttagttactccataaacttgttaaggaccccagatttcacaggtattcaaaaccttgagaagttggttcttgaaggttgtataaatttagttaagattcatccatccattgcatttctcaagagacttaaaattttgaactttagaaactgcaaaagtattaagagcctcccaagtaaagtagaaatggaatctcttgaaacatttgatgtatctggctgctcaaatctgaaaatgattccagaatttgtggggaaaagtcttgagagtttggttcttgaaggttgtacgaatttagttgatattcatccatccattgcatttctcaatagactcaaaagtttgaacctcagaaactgcagaagtattaagagtctcccaagtgaagtagaaatggaatctcttgaaacatttgatgtatctggctgctcaagactaaaaatgattccagaatttgtggggcaaatgaaacgattatcaaagctttctttaagtgggactgctgttgagaaactgccttcatcaattgagcgcttcagtgagagtttggaggagcttaatttgagtggaattgttacaagagatctgccctactccctttttcttaagaaaaatgtcaatggcaaacgcccaagatcatggtactcattgctcttttctggcttattttcaagaaagagtcctcaccctttaattcctgtgttagcttctttgaagcatttgtcttcattgacgacattaaatctgagtgactgtaatctcagtgaaggagaaattcccaatgatattggttctctgtcctccttagaaacgttggaactcggagggaacaattttgttagccttcctgcaagcattcatttgctttctaagcttggagattttaatgtggagaattgcaaaaggctccgacaattgcccgacttgccattaaatgacggattactggaaatgccttgttcttttgagtttttccgttctgtaattcctggaagtgaaattcctgagtggttcaataatcaaagtgtgggagactcggtaactgtggagttaccttcttatgcatcaaatagcaataagtggattgggtttgctgtttgtgctctattggtacctcatgacaatccgtctgctgttcctgaagaagacgatttaaatcctgacggaagttcaatcatatgtaactgggagagatatggtgatggttcaatagctctcggtttccgagtagaaaaaattgtttcagatcaccttttcttagttgttttgcccagtcatttctggaatcctcgggaacgtctggagtatgaggacacaatcaatgaggttaagtttgacttcactgtctcccgagctgtaggaaacaacagatgcataaaggtgaagaaatgtggggcccgtgcaatgtacgagcacgacatggaagagcgcgctgatcagtaa
>R.mi-3
atggcgttgagcacccaagttagagcctccactggttctgctttcccatggaaatacgacgtgtttttgagcttcagaggcgaagacacccgcaagggcttcacagaccacttatacgacaagttgcagtggagaggaatcaggactttccgggacgacccagaacttgaaagaggcacagtcatctctccggagctcctctcagcaatcgagcaatccaggtacgaaacagagcttatgaaagagattgtgcaagcactgtggagcaaagtgcatcctactttaaccatatttgattccacagagaagttagttggaatagatgctaagtttgaggaaatagatgttcttttagataataaagcaaatgatgttcgctttatagggatatgggggatgggtggggtgggtaagaccacccttgctagactggtgtatgagaatgtctctcatcagtttgaagtttgcatctttcttgccaatgtcagagaggtctccgcaacccatggtctagttcgtctacagaaacaaattctttcccaaatcttgaaggaagaaaatgttcaagtttgggatgtttatgatggaatgactaggacaaagagatgtgtatgtaataaagcagttcttctagttcttgacgatgtggatcaaccagagcaactgaaaaacttggtgggagaaaaagactggtttggtttaaggagtagaatcatcattacaaccagaaatcgacatgtactagtcacccatggtatagaaaaaccatatgagttgaagcgattaaactatgatgaggctcttcagctgtttagtttgaatgccttcaggaaatatgagccggaagaagattatgcagagctctctaagtgtttcattagctatgccagaggtcttcctttagctcttgaaactttggggtccttcttgtataaaagaagtctgggtgcatggggttctgcattggaaaaactacggaatactcccaacagaaccgtttttgatttgctaaaagtaagttatgatggacttgatgagatggagaagaaaatttttctggacattgcatgtttcaacaggctgtactgcaatgagtttatgattgaacaagtatacagttctgacccttccaatcgtattacaatagatgttcttgctgagaaatctctcataactatttcctcagacaaccaaataggtatgcatgatttgatacaagaaatgggatgtgaaattgtacgaaaagagtcgtatgaagagcctggtggacgcagtcggttggggcttcgcaaagacatttttcatgtattcacaaagaatacgggaacagaagccattgaaggcatattcttacacttgcatgaattagaagaggcagattggaatcttgaagccttatctaaaatgcgtaaactgaagcttctctacattcataatttgaggctttctcttggccccaaatatcttcctaattccttgagatttctgaattggagttggtatccttcaaaatctctaccaccaggttttcagccggctgaacttactgaacttagtttggttcatagcaatattgatcacctctggaatggaataaaacactttggcaagttgaaatctatcaatcttagctactctataaacttgataaggaccccagatttcacaggtattcaaaaccttgagaagttggttcttgaaggttgtacgaatttagttaagattcatccatccattgcatttctcaagagacttaaaatgttgaactttagaaactgcaaaagtattaagagtctccccagtcaagtagaaatggaatctcttgaaacatttgacgtatctggttgctcaaatctcaaaatgattccagaatttgtggggcaaatgaaaagattatccaagctttctttaagtgggactgcagttgagaaactgccttcatcaattgagcgcttcagtgagagtttggaggagcttgatttgagtggaattgttgttagacagctgccgtactccctttttattaagcagaatctcagagtatcatcttttggcttatttccaagaaagagtcttcaccctttgattcctctgttagcttccttgaagcatttctcttctttgacgacattaaatctgaatgactgtaatctttgtgaaggagaaatccccagtgatatcggttctctgtcctccttgagggagttggaactcagaggaaacaattttgttagccttcctgcaagcattcatttgctttctaagcttaataacattaacgtggagaattgcaaaaggctccaacaattgccagaccttccattaattgactatttaaggaaaaccccttgttctgttgagtttttccgttctgtaattcctggaagtgaaattcctgagtggttcaataatcaaagtgtgggagactcggtaactgtggagttaccttcttatgcatctaatagcaagtggattgggtttgctgtatgtgctctatttgcacctcaagacaacccgtctgccgttcctgaagaagaccttttagatcctgaccaaagtttaatcatgtgtggatggaaaagatatggtagtggtttgacaggtcttggtttccgtgcaaaacaaattgtttcagatcaccttttcttagttgttttgcccagtcatttctggaatcctccgaaccatccggcggggcggaagacattcaatgaggttaagtttgacttcaaaatcactcgagctgtaggaaacaacagatccataaaggttaagaaatgtggggcccgtgcactgtacgagcacgacacggaagagctgatcagtaaaatgaaccaatctaagagcggcgtttctgtttacgagactatggattgtgctttaggcaaatcagcatatgaacaaggtggtgccatcgttaaggcaaaacgagaggcaacaagcggaagtggtggttctgatgacgaatatttctctgcagaagaatga
>R.mi-4
atggcgttgagcagccaagttagaacctcatccggttcagctttcccttggaaatacgacgtctttttgagcttccgaggtgcagacacccgcaagggcttcacagactacttataccacgagttgcagcggcaaggaatcaggactttcagggacgatccacagcttgaaagaggcacagccatctctctggagctcctcacagcaatcgagcaatcgaggtttgcgatcgttgttctttcgccaaactatgcttcttctacatggtgcttgcgtgaaatgtctaagattcttgaatgcatggaggagagggggacaattctgccaatcttttatgaggtggatccctctcatgtgagacatcaaagaggcagctttgctgaagcgtttcaagagcatgaagagaagtttggggaagctaataaggaggtggaagggtggagagatgctttaaccaaagtatccaacctctctggatggacttcaaaggattataggtatgaaacagagcttatcagagagattgtgcaagcactgtggagcaaagtgtatcctagtctcgctgtatttgattcctcagagaagttagtgggaatggataccaagttgaaggaaatagatgttcttttagataaagaagcaaatgatgttcgctttatagggatatgggggatgggtggtatcggtaagacaacccttgctagactagtttatgggaaaatctcacatcaatttgatgtttgcatctttctttatgatgttagaaaggtttccacaatccatgatctggatgatctacaaaaacgaattcgttcccaaatcttgaaggaagaaaacgttcaagtaggggatgtttgtagtggactggctatgataaagagatatttttgtaataaagcggttcttctagttcttgacaatgtggatcaatcagagcaactggaacacttggtgggagaaaaagactgctttggtttgaggagtagaatcatcattacaactagagatcggcatgtactagtcacacatggtgtagaaaaaccatatgagttgaagggactcaacgaagatgaagctcttcagctctttagttggaaagccttcaggaaatgtgagcctgaagaagattatgcagaacagtctaagagctttgtttggtatgctggaggtcatcccttagctcttaaaactttggggtccttcttgtacaaaagaagtctaccttcatggagttctgcattggcaaacctacggaaaactcctgacaaaacagtttttgatttgctaaaagtgagttatgatggacttgatgagaagcagaagaaaatttttcgggacatcgcttgtttccacgtgctgtatcataatgagtctatgattgaacaagtatacaagtccgagttttcctcacgtattgcaatagatgttctggctgaaagatctctcttaactatttcacacaaccatatatatatgcatgacttgatacgagaaatgggatgtgaaattgttcgtcaagagaatgaagagcctggtggacgcagtcggttgtggcttcgcaacgacatttttcatgtattcacaaagaatacgggaacagaagccattgaaggcatattgttagacttggctgaattagaagaggcagattggaatgttgaagccttctctaaaatgtgtaaactgaagctgctctacattcataatttgaggctttctgttggcccagaatttctctctaatgacttgagatttctgagttggaggtggtatccttcaaaatctctcccaccgtgttttcaaccagatgaacttactacactcagtttggttcatagcaatattactcacctctggaatggaataaaaagcttgcgcaatttgaaatccatcaatcttagttactccataaacttgacaaggaccccagatttcacaggtattccaaatcttgaggagttggttcttgaaggttgtaccaatttacttgaggttcatcaatccattgcattgctccagagactcagaatttggaatttaagaaactgcaaaagtattaagagtctaccaagtgaagtgcatatggagtttcttgaaatatttgatgtaattggctgctcaaaactgaaaatgattccaaaatttatgcggaaaacaaaaagattatcaaagctttctttaagtgggactgctgttgagaaactgccttcaattgagcacttgagtgggagtttggtggagcttgatttgagtggagttgttagaagagagcagccatactctctttttcttcagcgagtattatcatcttctggcttatttccaagaaagagtcctcaccctttgattcctgtgttagcttccttgaagcatttttcttctttgaaggaattaaatctgaacgactgtaatctctgtgaaggagaaattcccgatgatattggttctctgtcctccttggagaggttggaactcggaggaaacaattttgttacccttcctgcaagcattcatttgctttctaagcttacgtttatcgatgtggagaactgcaaaaggcttcaacaatttcctgaacttccggcaaccaacgacttagctgtgagagccaaaaattgtacttccttacaagtgtttccagatccatccaatgtcagcagacgcagattttggaattttgtgctcgattgcagcaattgcttgagttgtcaagattctagttattttatatattcagtgctaaaggggttggagcaaaaccgttgttcttttcgctctctcaggtttcaaattcccggaagtgaaattcctgagtggttcaataatcaaagtgttggaaactcggtaactgagaaagtaccttgggatgcatataatagcaagtggattgggtttgctgtgtgcgctctaattgtacttccagacaatccgtctgccgttcctgatacttttgaaattgagtgtcattattcacgttatggtactggtatggcaggttttggatccggtcgaaatcaatttgtttcagatcacctttacttgcttgttttgcccggtccttttcggaaccgtgggatgtgtctggagacagcacgcaatgaggttaaaagcctacgcaataaggttgaagacacatgcaatgaggttaagtttgtcttcaacatccgtcaagctgtgggaaaatgcatgcagataaagaaatgtgggtgtcgtgcattttaccagcacgacatggacgagctgatcagtaaaatgaaccaatccaagagcagcatttctctttacgaggctgtggatgaagaagaaggtgccatggttaaggcaacacgaggcagcaacaagcggaagtggtgctctgacgacgaatactactccgcagaagaatga
>R.mi-5
atggcgttgagcacccaagttagagcctccaccacttcagctttcccatggacatacgacgtgtttttgagcttcagaggcaaagacacccgcaagggcttcacagactacttatacaatgagttgcagcggcatggaatcaggactttcagggacaagccacaacttgaaagaggcacagccatctctccggaactcctcacagcaatcaagcaatcaaggtttgcgatcgttgttctttcgccgaactatgctacttctacgtggtgcttgtttgaactgtctaagatttttgaatgcatggaggagaggcgggctattctgccaatcttttatgaggtagacccctctcatgtgagacatcaaaggggcagcttcgctgaagcgtttgaagaacatgatgagaagtttggggaaggtaataaagaggtggaagggtggagagatgctttaaccaaagtggccagtctcgctggatggacttcaaaggattataggtacgaaacagagcttatcagagagattgtgcaagcactgtggagcaaagtgcatcctagtctcactgtatttgggtcatcagagaagtttgtcggaatggatactaagctggaggaaatagatgttcttttagataaagaagcaaatgatgttcgttttatagggatatgggggatgggtggtttgggtaaaacaacccttgctagactagtttatgagaaaatctctcatcaatttgaagtttgcatctttctagctgatgtcagagaggtctccgcaacccatggtctagtttatctgcaaaaacaaattctttcccaaagcttgaaggaagaaaatgttcaaatatgggatgtttatagtggaatcatcatgataaataaatgtttttgtaataaagcggttcttctagttcttgacgatgtgaatcaatcagagcaactagaaaacttggtgggagaaaacgactgctttggttcaaggagtagaatcatcattacaactagagaccggcatgtactggtcacacatggtatagaagaaccatatgagttgaagcgattaaacaaagatgaagctcttgagctctttagttggaaagcttttaggaaatatgagcctgaagaagattatgtagaacactctaagagttttgttatgtatgctgaaggtcttcccttagctcttagaactttggggtctttcttgtacaaaagaagtctagatgcatggaattctgcattggcaaaactacggaatactccaaacagaacagtttctgatttgctaaaagtgagttatgatggacttgatgagatggagaagaaaatttttctgcacatcacatgtttttctttgcagtggaaaaccaagtttattattgaactactacacagttctgacgtttgcactcgtattgcaatagatgttcttgttgagaaatctctcttaactatttcatcaggcaatgaaataggtgtacatcatttgatacgagaaatgggatgtgaaattgctcgacaagagtcttctgaagagcctggtggacgcagtcggttgtggcttcgcaacgacatttttcatgtattcacaaagaatacgggaacagaagccattgaagtaatattcttacacttggacaaattagaagaggcagactggaatcttgaagccttctctaaaatgtgtcaactgaagctcctccacattcataagttgaggctttttcttggcccaaaatatcttcctaataccttgagagtcctgaattggagttggtatccttcaaagtctctcccaccaggttttcaaccggatgaacttactagactttgtttgtttcatagcaatattgatcagctctgggatggaataaaatacatggacaagttgaaatctatcaatcttagttactccaaaaacttgacaagcaccccagatttcacaggtattcaaaatcttgagaggttggttcttaaggattgtaccaatttagttaagattcatccatccataacattgctcaagagactcaaaatttggaattttagaaactgcaaaagtattaagagtctaccaagtgaagtaaatatggagtttcttgaaatatttgatgtgtctggctgctcaaaactgaaaatgattccagaatttgtggggcaaatgaaaagattatcaaagctttctttaggtgggagtgctgttgagaaactgccttcatcaattgagcgcttaagtgagagtttgttggagcttgaattgaatgaaattgttataagagagcagccatactctttttttctcaagcagaatctcatagtatcatattttggtttatttccaagaaagagtcctcaacctttgattcctttgttagcttccttgaagctgaagcatttctcttctttgagggcattaagactgaatgactgtaatctcggtgaaggagaacttcccaatgatattggttctctgtcctccttatggaggttggaactcaggggaaacaattttgttagccttcctgcaagcattcatttgctttctaagcttaaacgtattgatgtggagaattgcaaaaggcttcgacaattgccagaacttccggtaggtgacgaattaagggtggtaatcaacaattgtacttccttacaagcgtttccagatccaccagatttgagcagattgccggcattttctctctctggcatcaattgcttcagtgcggttgctaatcaaggtttcagatatttgttatattcaaggctaaagcggttgcttgagaaaacctcttgttctatgcaacatttccgttttgtacttcctggaagtggaattcctgagtggttcaataatcaaagtgcgggagactcggtaattgagaagttaccttcgtatgcatgtaatagcaagtggattggggttgctttatgtgctctaattgtacctcaagacaatccttctgccgttcctaaagtccgtcatttagatcctgatacctctgtcatttgtcgttggagcagaaattgtagtggctggaaagggttcagatcctatgtaaaacaaattgtttcagatcaccttttgttacttgttttgcccagtagtgtatggaaacctcgggactatctggaggacacatgtaatgaggttgagtttgtcttcgtcgtcgatcaagctgtgggaaacaacagatgcctgcaggtaaagagatgtggagcccgtgtactgtacgagcacggcatggaagagcttatcagtagaatgaatcaatccaagagcagcagcatttctctttacgaggaggctatggatgaacaagaaggtgccatggttaaggcaacacaagaggcatcaacaagcagaagtggtggctttgacgacgaatattactctgcagaagaatga
>R.mi-6
atggcgttgagcacccaagttagagcctcatctggttcgactttcccgtggaaatacgacgtgtttttgagcttccgaggtgaagacacacgtaagggcttcacagaccacttatacgacaagttacagtggcaaggaattaagactttccgggatgacccacaacttgaaagaggcacagccatctctccagaacttcttacagcaattgagcaatcgaggtttgcgattgttgttctttcgccaaaatatgctacttccacgtggtgcttgcgtgaactgtctaagattcttgaatgcatggaggagagggggacaattctgccaatcttttatgaggtggatccctctcatgtgagacatcaaagaggcagctttgctgaagcgtttcaagaacatgaagagaagtttggggaaggtaataaggaggtggaagcgtggagggatgctttaaccaaagtggccagtctcgctggatggacttcagagagttacaggtacgaaacacagcttatcagagagattgtgcaagaactgtggagcaaagtacatcctagtctcacagtatttggttcatcctcagagaaattagttggaatggatactaagctggaggaaatagatgttattttagataaagaagcaaatgatgttcgctttataggcatatgggggatgggtggtatcggtaagacaacccttgctagagtagtttatgagaaaatctttcatcaatttgatgtttgcatctttcttgctaatgtcagagaggtttccgcaacccatggtctagttcatctacaaaaacaaattctttcccaaatcttgaaggaagaaaatgttcaattatggaatgtttatagtggaatcactatggtaaagagatgtttttgtaataaagctgttcttctagttcttgacgatgtggatcaatcagagcaattggaaaatttggtgggagaaaaagactggtttggtttaaggagtagaatcatcattacaactagaaaccggcatgtactggtcacacatggtatagaaaaaccatatgagttgaagggattagaagaagatgaagctcttcagctgtttagtttgaaagccttcgggaaatatgagccggatgaagattatgcaaagctctctcactgtttcgttaaccatgttggaggtcttcccttagctcttaaaactttggggtctttcttgtgcaaaagaagtccagatgcatggaaatctgcattggcaaaactacagaatactccagagaaaacagtttttgatttgctaaaagtgagttatgatggacttgatgagatggagaagaaaatttttctggacatcacatgtttttcttcgcaatgtgaatccaagtttattattgaactactatatagttctaacgattgcactcgtattgcaatcgatgttcttgttgagaaatctctcttaactatttcatcagacaatgaaataggtatacatgatttgatacgagaaatgggatgtgaaattgttcgacaacagtcttatgaagagcctgggggacaaagtcggctgtggcttcgcgacgacattttgcatgtattcacaaagaatacgggaacagaagccattgaaggcatatttttacacttgtataaattagaagaggcagattggaatcctgaagccttgtctaaaatgtgtaaactgaagctgctctacattcataatttgaggctttctcttggccccaaatatcttcctaatgccttgagatttctgaaatggtgttggtatccttcaaaatctcttccaccaggttttcaaccagatgaacttgctgaactcagtttgccctatagcaaaattgatcacctctggaatggaataaaatacttgagaaatttgaaatccatcgatcttagttactccataaacttgacaaggactccagatttcacaggtattccaaatcttgagaagttggttcttgaaggttgtaccaatttagttaagattcatccatccattgcattgctgaagagactcaaaatttggaattttagaaactgcaaaagtattaagagtctaccaagtgaagtaaatatggagtttcttgaaacatttgatgtatctggctgctcaaaactgaaaatgattccagaatttgtggggcaaacgaaaagattatcagagctttttttaggtgggactgctgttgagaaactgccttcatcaattgagcacttgagtgagagtttggtggggcttgatttgagtggaattgttataagagaacagccatactaccttttacttaagcagaatctcattgtatcatcttttggcttatttccaagaaagagtcctcaccctttggttcctctgttagcttccttgaagcatttctcttctttaactgcattaaatctgaatgactgtaatctctgtgaaggagaaattcccaatgacattggttttctgtcctccttacagtggttgagactcggaggaaacaattttgttagccttcctgcaagcattcatttgctttctaagcttgaaagtattgatgtggagaattgcacaaggcttcaacaattgcctaaacttccggcaagtgacgacttagaagtgttaaccgacaactgtacttccttacaagtgtttccagatccaccaaatttgagcagattatcggaattttggctccattgcagcaattgcttgagttgtcaagattctagttattttttatattcagtgataaagcggttggttgaggaacccccttgttcttttgagtttctcaactttctaattcctggaagtgaaattccagagtggttcaataatcaaagtgtgggagactcggtaactgagaagttaccttcggatgcatgtaatagcaattggattgggtttgctgtgtgtgctctaattgtacctcaagacaatccgtctgccgttcctgaagaccccgatttagatcctgatacctgtcaaatttcgtgtaattggaacgattatggtactggtactgcaggtgttggtttccctgtaaaacaatttgtttcagatcaccttttgttagttgttttgccaagccctttccggatacctgagaactgtccggaggacacgtgctgtccggaggacacgtgcaatgaggttacgttttccttcgaaatcactcgagctgtaggaaacaacagatgcaaaaaggtgaagaaatgtggggtctgggcactgtacgagcactacacggaagagctgatcagtaaaatgaatcaatccaagagcagcagcgtttctctctacgaggaggctatggatgaacaagaaggtgccatggttaaggcaacactaggcagcaacaagcggaagtggtgctctgacgacgaatattactctgcagaagaatga
>R.mi-7
atggcgttgagcacccaagttagagcctccactggttctgatttcccatggaaatacgacgtgtttttgagctttagaggcgaagacacccgacagggcttcacagaccacttatacgacaagttgcagtggagaggaatcaggactttccgggaccacccggaacttgaaagaggcacagccatctctccggagctcctcactgcaatcgagcaatccaggtttgcgatcattgttctttcgccaaactacgcttcttccacgtggtgcttgcttgaactctctaagatttttgaatgcatggaagagaggggggcaattcttccaatcttttatgaggtggagccgtctcatgtgagacatcaaaggggcagctttgctgaagcgttcgatgaacatgaagagaagtttggggaagatagtaaggaggtggaagggtggagagatgctttaaccaaagtagccaatctcgctgggtggacttcaaaggattataggtacgaaacagagcttatgaaagagattgtgcaagcactgtggagcaaagtgcatcctactttaaccatatttgattccacagagaagttagttggaatagatgctaagtttgaggaaatagatgttcttttagataataaagcaaatgatgttcgctttatagggatatgggggatgggtggggtgggtaagaccacccttgctagagtggtgtatgagaaaatttctcatcagtttgaagtttgcatctttcttgctaatgtcagagaggtttctgcaacactcggtctagttcgcctacagaaacaaattctttcccaaatcttgaaggaagaaaatgttcaagtatgggatgtttatgatggaatgactaggacaaagagatgtgtatgtaataaagcggttcttctagttcttgacgatgtggatcaatcagagcaactagaaaacttggtgggagaaaaagactggtttggtataaggagtagaatcatcattacaaccagaaatcgacatgtactagtcacacatggtatagaaaaaccatatgaggtgaggggattaaacaaagatgaagcccttcagctttttagttggaaagcctttaggaaatatgagccagaagaagattatgcagaacgctcgaagagtttcgttagctatgctaaaggtcttcccttagcacttaaaactttggggtctttcttgtataaaagaagtccagatgcatggagttctgccttgaaaaaactacggaatactcccaacagaacagtttttgatttgctgaaagtaagttatgatggacttgatgagatggagaagaagatttttctggacatagcatgtttttcattgcaatgtcaagccaagtttattattgaactactatacagttttgacatgtgcactcgtattgcaatagatgttcttgttgagaaatctctcttaactatttcatcacacaatgaaataggtatacatgatttgatacaagaaatgggatgtgaaattgtacgacaagagtcgtatgaagagcctggtggacgcagtcggctggggcttcacaaagacatttttcatgtattcacaaagaatacggcaacagaagccattgaaggcatattcttacacttgcatgaattagaagaggcagactggaatcttgaagccttatccaaaatgcgtaaactgaagctgctctacattcataatttgaggctttctcttggccccaaatatcttcctagttccttgagatttctgaactggagttggtatccttcaaaatctctaccaccaggttttcagctggatgaacttacagaacttagattggttcatagcaacgttgatcacctctggaatggaataaaatacttgggtaagttgaaatctatcgatcttagtcactccataaacttgacaaggaccccagatttcacaggtattcaaaaccttgagaggttggttcttgaaggttgtacgaatttagttaagattcatccatccattgcattgctcaagagactcaaaatttggaattttagatactgcaaaagtatcaagaatctaccaagtgaagtaaaaatggaatttcttgaaacttttgatgtatctggctgctcaaaactgaaaatgattccagaatttgcggggaaaatgaaaagattttcaaagctttctttaagtgggactgctcttgagaaactgccttcatcaattgagcgcttcagtgagagtttggaggagcttgatttgagcgggattgttacaagagagctgccatactccatttttcttaagcagaatctcagagtatcatcttttggcttatttccaagaaagagtcctcaccctttgattcctttgttagcttctttgaagcatttgtcttcattgacgacattaaatcttaatgactgtaatctcagtgaaggagaaattccccatgatattggctccaacaattgccagaccttccattaa
>R.mi-8
atggcgttgagcacccaagttagagcctccagtggttcagctttcccatggaactacgacgtgtttttgagctttagaggcgcagacacccgccagggcttcacagatcatttatacgagaagctgaagtgtcgaggaatcaggactttcagggacgatccagaacttgaaagaggcacacccatctctccggagctcctcacagcaatcgagcaatccaggtttgcggtcgttgttctttcgccaaactacgcttcttccccgtggtgcttgcttgaactctctaagatttttgaatgcatggaagagaggaggggggcaattctgccaatcttttataaggtggacccttctcatgtgagatatcagacggatagctttgctaaagcgtttgacaaacatgaagagaagcttggggaaggtaataaggatgtggaagggtggagagatgctttaacaaaagtggccaatcttgctggatggacttcaaaggattatagatatgaaacagagcttatcaaagagattgtgcaaaaactgtggagcgaagtgcgtcctactttaacattatttggttcctcagagaagttagtcggaatggatactaagctggatgaaatagatgttcttttagatataacagcaaatgatgttcgcttcgtagggatatgggggatgggtgggttgggtaagacaacccttgctagactagtttatgagcagatctctgatcaatttgaagtttgcatctttcttgctaatgttagagaggtttccgcaacccatggtctagtttatctacaaaagcagattctttcccaaatcttgaaggaagaaaatgttcaagtatgggatgtttatagtggaatgactaggacaaagagatgtgtatgtaataaagcagttcttctagttcttgatgatgtggatcgatcagagcaactggaaaacttggtgggagaaaaagactggtttggtttaaggagtagaatcatcattacaactagaaatcggcatgtactagtctcacatggtatagaacaaccatatgagttgaagggattaaacgatgatgaagctctccaactctttagttggaaagcctttaggaaatatgaacctgatgaagattatgcagaacagtctaagagtttcgttatctatgttggaggtctacccttagctctcaaaatcttggggtcttttttgtacaaaagaaagccagatgcgtggaattctacattgaaaaaactacaacaaattcccaacacaagagtctttgaaatcctgaaaataagttatgatggacttgataagatggagaagaaagtttttctggatattgcatgcttttcatcgcaatgtaaacccaactttattattgaactactatacagttctgacatttgcactcgtattgcaatagatgttcttgttgagaaatctctcttaactatttcatcagacaacgaaataggtatacatgatttgatacaagaaatgggatgtgaaattgtttgtcaagataaagagcctggtgcacgcagtcggttgtggcttcgtgatgacatctttcgtgtattcacaaacaatacgggaacagaagccactgaaggcatattcttacacatagatgaactagaagaggcagattggaatcttgaagccttctctaaaatgtgtaaattgaagttgctctacattcataatttgaggctttctcttggccccaaatatcttcctaatgccttgagatttctgaattggagctggtatccttcaaaatctctcccaacaggttttcaaccggataaacttactgaacttagtttggttcatagcaatattgatcacctctggaatggaataaaatacttggacaagttgaaatctatcgatcttagttactccataaagttgacgaggaccccagatttcacaggtattcaaaacgttgagaagttggttctcgaaggttgtacgaatttagtgcagatccatccatccattgcattgctcaagagactcaaaatttggaattttagaaactgtaaaagtataagtagtctacccagtgaagtaaaaatggaatttcttgaaacatttgatgtatctggctgctcaagactgaaaatgattccagaatttgtggggcaaatgaaaagattatcaaagctttatataagtgggactgctgttgagaaactgcctccatcatttgagcacttgagtgagagtttggtggagcttgatttgtgtggaattgttataagagagctgccattctccctttttctcaagcagaatttcagattatcatcttttggcttatttccaagaaagagtcctcaccctctgattcctctgttatcttctttgaagcatttgacttctttgacgacattaaagctgaatgactgtaatctctgtgaaggagcaattcctgatgatattggttctctgtcctccttaaagacgttagaactcagaggaaacgattttattacccttcctgcaagcattcatttgctttctaagcttgaaactattgttgtggagaattgcaaaaggctccaacaattgccagaccttccatcaaatgacggattgaatgtagaaatggacaattgtacttccttactagtatttccagatctaccagatttgtgcagattatcggaattttggctcacttgcatcaattgctcgaggacggtcaatcaagattcttattattttttatactcagtgctaaaacggttgcttggggaaaccccttgttcttttgttaatttcagttttgtaattcctggaagtgaaattgttgagtggttcaataatcaaagtgtgggagactcggtaactcagaagttgccttcgtatgcctgtaatagcaagtggattgggtttgctgtatgtgctctatttgtacctcaagacaatccgtctgttcctgaagacgatgatttagatcgtgatcaaagtaaaattatatgtacatgggatggatcttatatctcgacaggttttggttcccttgtagcccaaattctttccgatcacattttcttagttattttgcccagtcataattggaggcctaagaactggccggaggacgacacatgcaatgaggttaagtttgttttcaaaaccactcgagctgtaggaaacaacagatgcataaaggtggagaaatgtggggcccgtgcactgtatgatcacgacatgggagagctgatcagtaaaatgaaccaatccaggaggagcatttctccttacgagactatggatcgtgatgtaggcaaatcagcatatgaacaaggtcgtgccatcgttaaggcaacacgagaggcagcaacaaccggaagtggtggctctgatgacgaatattactcggcagaagaatga
>R.mi-9
atggcgttgagcacccaagttagagcctccactggttcagctttcccatggaaatacgacgtgtttttgagcttcagaggcgaagacacccgaaagagcttcacagaccacttatacgacaagttgcagtggcgaggaatcaggactttcagggacgacccagaacttgaaagaggcacagccatctctccggagctcctcactgcaatcgagcaatccaggtttgccatcgtcgtcctttcgccaaattatgcttcttccacgtggtgcttgcttgaactctctaagattttgcaatgcatggaagagagggggacaattctaccaatcttttatgaggtggaaccgtctcatgtgagacagcaaaggggcagctttgctgaagcgtttgatgaacatgaagagaagtttggggaagatagtaaggaggtggaagggtggagagatgctttaacaaacgtagccaatctcgctggctgggcttcaagggattataggtacgaaacagagctcatgaaagagattgtgcaagcactatggagcaaagtgcatcccactttaaccgtatctgattccacagagaagttagtcggaatggatgctaagtttaaggaaatagatgttcttttagataaagaagcaaatgacgttcgctttatagggatatgggggatgggtggggtggaagattatgcagagctctctgagtatttcattagctatgccagaggtcttcctttagctcttgaaactttggggtccttcttgtataaaagaagttcgggtgcatggggttctgcattggaaaaactacggaaaactcccaacagaacagtttttaatttgctaaaagtaagttatgatggacttgatgagatggagaagaaaatttttctggacattacatgtttctcttcggaatgtgaagccaagtttattattgaactactatacagttttgacatttgcactcgtattgcaatagatgttcttgttgagaaatctctcttaactatttcatcaaacaaccaaataggtatacatgatttgataaaagaaatgggatgtgaaattgtacgacaagagtcgtatgaagagcctggtggatgcagtcggttggggcttcgcaaagacatttttcatgtattcacaaagaatacgggaacagaagccattgaaggcatattcttacacttgcatgaattagaagaggcagattggaatcttgaagccttatctaaaatgcgtaaactgaagctgctctacattcataatttgaggctttttcttggccccaaatatcttcctaattccttgagatttctgaattggagttggtatccctcaaaatctctaccaccaagttttcagccggatgaacttactgcacttagtttggttcatagcaatattgatcacctctggaatggaaaaaaatacttgggcaagttgaaatctatcgatcttagttactcaataaacttgacagggaccccagatttcacaggtattcaaaaccttgagaagttggttcttgaaggttgtacgcatttagtgaagattcatccatccattgcatttctcaggagacttaaaatgttgaactttagaaactgcagaagtatcaagagtctcccaagtgaagtagaaatggaatctcttgaaacatttgatgtatctggctgctcaagactgaaaatgattccagaatttgtggggcaaatgaaaagattatcaaagctttctttaagtgggactgctgttgagaaactgccttcatcaattgagcgcttcagtgagagtttggaggagcttgatttgagtggaattgttataagtgagccgccctactccctttttcttaagagaattgtcaatggtaaacgcccaagatcatggtactcattgctcttttctggcttatttccaagaaagagtcctcaccctttaattcctgcgttagcttctttgaagcatttatcttcattgacgacattaaatctgagtgactgtaatctcagtgaaggagaaattcccaatgatattggctctatgtcctccttgaagagcttggaactcggaggaaacaattttgttagccttcctgcaagtattcatttgctttctaagcttcaatatattaatgtggagaattgcaaaagactccaacaattgccagaccttccattaagcgactatttaacggaaaccccttgttcttttgcgtcttccactgctgtaattcctggaagtgaaattttggagtggttcaataatcaaagtgtgggaaactcggtaactgtggagttgccttcttatgcatctaattatagcaagtggattgctttatgtgctctattggtacctcaagacaatccgtctgcccttcctgataactgtacaattacgtgtggatggcaaacgcatgcttttactttctgcgcaaaacaaattgtttcagatcaccttttgttacttgttttgtccagtcattactgggatcctcggaactgttggatgggtcacatattcagtgaggttataaggtttgatttcgaaatcattcgacctttagaaaacgatagaggctttcaggtaaagaaatgtggggcccgtgcgctgtacgggcacgataaggaagagctgatcagtaaaatgaaccaatccaagagcagcatttctgttcatgagacaatggattgtgatttaggcaaatcagcatatgaacaaggtggtgtcatcgttaatggaacactagatgcgacaagcggaagtggtggctctgatgacgaatatttctctgcagaagaatga
>R.mi-10
atggcgtcgagctacagaatgagagcctccacgtctgcttcatcgtcatctactcaatggagatacgacgtgtttttgagtttcaggggcgaagatacccgcaagaagttcacagaccatttatacgaccaactgcggcggcgaggagtcaaaacttttcgggacgaccctgaacttgaaataggtgcaactatttctccagagctcctggctgcagttgaacaatcaaggcgcacaattctgccgatcttttatgaagtggttccctccgatgtgagacatcaaagagggagctttgcggaagcgttcggtaaacatgaaaagaagtttgggaaagacttgaccaaggtgcaagagtggagagatgctttgacaaaagtggctaatctctctggctggagttccctgaattataggtatgaaacagagcttatcaaagtgattgtggaagaattatggaagaaagtgcatcctacatttgcatcattagagtctgaggccttacacaacttgctgaatcttggaatttttacctgggataacaaatctgagttctcagtcttggttgatagtgccactggaggatccagcattcaagagggactgtgtctactggtcaatgatggtagaggggtgggtgaagcccttgatgaaacagtgtgcatcaagaataatacatgtcaaggactaacgactcatttccaggttcaaggaaactattatatgagcataaaccagctaggagaaggtgtccaatggcctcggacaactggccaagaagttaactcaccgcttgatctagctttcacccaagagtttctcatggcgtccagctaccacatgagagcctccacgtcttctgcttcagcttcaaaatggaaatacgacgtgtttttgagtttcaggggttcagatacccgccggaacttcacggaccatttatacgacaaactgcagtgtcgaggaatcacaactttcagggacgacacagagcttgaaagaggtacaactctttcttcggagctcctggctgcaattgaacaatcaaggtttgcagtggttgttctttcgccaaactatgcttcttccacttggtgcttgctagaacttgtcaagattgttgcttgcatgggagacagggggactattctgccaatcttttatgaagtggatccctctgatgtgagacatcagacaggaagctttgccgaggcctttgctgaacatgaagacaagctttctggggaagacttgaagaaggtgcaagagtggggagatgctttaacaacagtggccaatctatctggatgggattcaaaggattataggtatgaaacagagcttatcaaagagattgtggaagcactatggaagaaagtacatcctacatttgcatcatcagagtcctcagagaatttggtcggaattgattccaagctgatcgaaatagattttcttttagaaaaaaaagcgaagggtgtctgctttctaggaatatggggtatgtgtgggattgggaagacaacccttgctagacttgtttatcacagaatctgtcatcattttgaaattagcatttttcttcctgatgtcagagaggtttctacaacacacggtctagttaatctacaacaaaatcttctttgccagatattgaaggaaaaaaacattcaagtatgggatgttgatgatggaatgaccaagacaaagagctgtttttttaataaaaaggttctactagttcttgatgatgtggatcaattagaccaactggaaaacttggccggagaagaagactggtttggttcaggaagcatagttatcgttacaacaagagatcaacgtttactagtcttgcatggtatagaaacacaatataaaagcaagggattaaatgagtatgaagctcttcagctctttagttggaaagcctttaagaaagattatcctgaagaaggttatagggaactgtctaagagtatcttggattatgctagaggccttccattagctcttaagattctgggatcttttctgtataagagagaccgaggtgattgggaaagtacagtagccaagctaaagaaagctcctattgatcaagcactgtttaaagcactcagaataagttatgatggattagataagatgagccaacaagtttttctcgatgttgcatgtttcctcaaggggaatgacaaagaacgagtaattcgaaaactagatagcttttttggctttgacactagtatcatggtaagtgttctcattgagaaatccctgttaaccatttttgacaactgtgtggatatgcatgatctgatacaagaaatgggaagggaaattgtccgtttggagtctgagcaagagcctggccaacgcagtcagttgtggcttcgggacgacatttttcatgtactcaaagagaatacaggaacagaagcaattagaagcatagccatatgcttgcctaaggtggaagagttcgcttggaatccaaaagccttctctaagatgtctaaactgaagtttctcaaaatgcaaaatttggttctatgtcaaggccctgaatatcttcctgatgccataagggttcttgaatgggcttggtatccatcaaaatctcttccaccaaattttcagccggtggaacttattgagattattctgcatcatagcaaaattgagcacctttggcatggaataaaggttttcagtcctcaccggttgagtctggtattggcttctttcaaacatttctgttctctgaagggattacatctcaatgactgcaaacttggtgaaggagatattcccgatgatattggttgtttgtcctccttagaaaacttggatcttagtgtcaacaattttgtcagccttcctgccagccttagtcggctttctaagttgaagtatttgaacttggatgattgcaaaaggctccaacaattgccagaccttccattatttagcggcacatgtcatgtcaccgcggacaactgtatatccttaaaaaagtttccagatccaccagacttgtgcaaattatggaaactatccttcaactttattaactgctgtagcctcgaagatggaggaagttgttatataatacgttcacttctacagcggttccttcaggaaccccctcctttttttgagatgttcagtatagtcattcctggaaatgatactccttgctggttcaaacatcgagttgtgggagatacggtactggactgttcttcacctagtagtaagtggatcggatttgctctatgtgttctttttggagctgaagaaaacccaggtgtccctggtgaagatcatgatttagaacctcatgcaaaagcaatttcgtgttgttggaagcccggtgtttttgtacccagtctcagttttgatctaaaccaagaaagcaacgcatgcttgaaggtgaaggggtgcggggttcgtgctctgtacaagcaagacctgaaagaactcgaagaactcaacttaagaatgaatcgatacaatagagtttctgagaggaatttgggttgtatgatgaacaaaccccctctttttactgaggagttcagtttcatattttatggaaatgacattcctgagtggttcgaaactagtgcggagcacaactgggtgaacatagaccgaccttgtatttcatgtagtagtacgtggatggggtttgctttgtgtgttctctttggagctgaagaaaacccgggtgccctttgtgaagatcgtgatttagaacctcatgtacacaaaatttcatgtcgttggatgctctcctatggctccgttgttttgaaactagaacaagttgttcaattatcagatcacctctgtgtatttttcgttcctagggataaatgtctgcttacatggagatggtttacctttaaattcagaaccaggtgtgctaacaggaacgcatgcctgaaggtgaaagggtgcgggatccgtagtttgtacatgcaggacttgaaagagcccaacataagagagaaccaatgcaacatgtctaaggtggatggggttgcagattggatcgaacaactgagatcgtcaataaactga
>R.mi-11
atggcgtcgagctacagtctgagagcctccacgtctgcttcatcatcatcatcatctgctcggtggaaatacgacgtgttcttgagtttcaggggtgaagatacccgcaagaagttcacggaccatttatactcggcattgcagtggcggggaatcagaactttcagagacgacccaaatcttcagagaggtacaactatctctccagagctcctggctgcaattgaacaatcaaggttcgcagtggttgttctctcgccaaattatgcttcttccaaatggtgcttgctcgaactcgcaaagattgttcaatgcatgggagacaggggaactattctgccaatcttttatgaagtgtatccctctgatgtcttacatcagagagggagctttgctgcggcctttgctgaacaccaagtcaagtttggggagaactcaaacaaggtgcaagagtggagagatgctttgacaaaagtggctaatctcgctggctggacttcaaataactataggtatgaaactgagcttatcaaagagattgtggaagcactgtggcagaaagttcatcctacatttgcattatcagagtccatggagcatttagtcggaattgattccaaattgatggaaatagattttcttttagatacaagtgcaaatgatgtttgctttataggaatatggggtatgggtgggatcgggaagacaacccttgccagacttgtttatcacagaatttcccatcattttgaagttggcatatttcttactgatgtcagacaggtttctgcaaaacatatacaagaacaacttctttgccagatcttgaaggaaataaatgttgaagtacgagatgtagatgatggaatgaccaagataaagagatgtttattcaataaaaaggttcttctagttattgatgatgtggatcagttaaaacaactggaaatgttggctggagaaaaagactggtttggttcaggaagcataattatcgttacaacaagagatcaacatttactagactcacatggtatagagagacaatataagagcaagggattaaatgagcatgaagctcttcagctctttagttggaaagcatttaagaaagataaacctgcagaagataatgttttcggctttgaccctcatatcatgatagatgttctcattgataaatctctgttaactattttggacgaccgtgtgaatatgcatgatttgatacaagaaatgggaagacaaattgtccgtttggagtctgaaaaaaagcctgggcaacgcagtcgtttgtggcttcgtgacgacatctttcgtgtattgaaacaaaatgcgggaacagaaacaatcagaagcatagccttatgcttgcctaaagtggaagagttagcttggaatcccaatgccttccatatgatgtctgaactgaagtttctcaagattcaaaatttggttctatgtcaaggccctaaatgtcttcctgatgacataagggtcctcgaatggaatttgtatccatcaaagtctcttccagcagattttcagccggtggaactttttgagcttactctgcatcatagcaaaattgatcagatttggcatggaagaaagcacttggagaagttgacaattattgatcttagctactctgagaatttgacaatgtccccagatttctcaggtattccgaatcttgagaggctgattcttgaaggttgtacaaatttagttgccattcatccatcaattacatctctcagaagacttaaaattttgaattttaagaagtgccgacgtattaagagtcttccaagtgaattagaaattgattctcttgaaagagttgatctttctggctgctcaaatgtggatatatttccacgattcgtgttgcagatgaaaaaattatcagaactttcttttggtggaattggcatgcaaagttccgatgtatcatcatgttattcagtaggtcatcatcacccactgagtccggtattagcttctttgaaaaatttctgttttttgaagggattaaatctaaatggctgcaaactaggtgaaggagcaattcctgatgatattggttgtttgtcctccgtagaagaattggatcttagtgttaacaattttgtcagccttcctgcaagcattagtcggctattgaagctcaagtgtttaaacttggcagattgcaaaaggcttaaacaattgccatgccttccatcatttagtggcacatgtgatgtgaccgcggacaactgtatatccttagagaagtttccagatccaccagagttgtgcagattatggaaactatcgttcaacttcatcaactgctgcagcataggatccagaattgaagaaaagggtgtatatggaatagagacaagcatgtacaatatagatatttttgatcactttgatgtaggtagtagggttgaagatgacagtgaagatgaaaacgtagaagataatggtgtagatggaggcgttgtatatggaacagagagaaacatgtaccgaaacatgtaccatgtacagatctctgatcactttgatgtaggtagggttgaagatgacagtgaagatgaaagggttgaagatgacagtgaagatgaaaacgttgaagataatggtgtagatggaggcgttgtatatggaacagagagaaacatgtaccgaaacatgtaccatgtacagatctctgatcactttgatgtaggtagggttgaagatgacagtgaagatgaaactgttgaagtagatggaggcgttgaagattatggaagcacttgttatatagtatattcaatgctacagcggttccttcagggagactcagcgagacaggcgccaccagattgttcttcatgtagaagtaagtggatcgggtttgctctatgtgttatttttggggctgaagaaaacctgagtgcctttggtgaagatcatgcaaagacaatttcgtgttcttggaagcctggtctttttatacccgccagtttcagtttaaatctaaaccaagtagttaagtcagatcacctttgtgtattccttttgccttcgaaacattatccggagtatactaattcaacagatccgaaattcatcgacttttttttcggagccgactcaggtttgaaggtgaagaagtgtggtgtccgtactctgtacaaacaagaagtgaaagaacttgacctaagaatagaccaatacaatagaagcatttgtatggtgcacgaaccccctccttcttatgagattttcagtactgtaattcctggaaatgacattcctgtgtggttcgaaactagaaggaagcgagcagactcagtgagccaagagcgaccttgtatctcatgttgtaatacgtggatggggtttgctttatgtgttctttttggagctgaagaaatctcaggtgaattcttatatgatgatcttggcaggggattacacatacatctcaacagcattatatggtgtagttggaaggccaatcatttctctcgcgccagatacagttgtgttgttaattcatcagatcacctttgtgtattctttattcctggggataaatttctgcatttaccaaaacgggtccactttgagttcaaaagcagccatgcatacttcaaggtgaaaggatgcggggtccgttctttgtacgagcatgacttgcccaggaatttgggcaacgcaagtttaaaaggacaactgctccggtcaataaacaattgcagatcttcatga
>R.pe-1
atggcgttgagcgcccaagttggagcttccgggggttcagcttttcggtggaaatacgacgtgtttttgagcttccgaggtgaagacacacgtaagggcttcacagaccacttatacgacaagttacagtggcgaggaattaagactttccgggacgacccacaacttgaaagaggcacagccatctctccagaactccttacagcaattgagcaatcgaggtttgcgatcgttgttctttcgccaaactatgcttcttccacatggtgcttgcttgaactgtctaagattcttgaatgcatggaagagagggggacaattctgccaatcttttatgaggtggatccctctgatgtgagacatcaaaggggcagctttgctgaagcgtttcaagaacatgaagagaagtttggggcaggtaatnaggaggtggnagggtggagagatgctttaaccaaagtggccngtctcgctggatggacttcanagnattataggtatgaaacacagcttatcaaagagattgtggaagaactgtggagcaaagtgcatcctagtctcacagcattcggttcctcagagaagttgtttggaatggattctaagctggaggagatagatgttcttttagataaagaagcaaatgatgttcgctttatagggatatgggggatgggtgggttgggtaagacaacccttgccagactagtttatgaggaaatctctcatagatttgatatttgcatctttcttgctaatgtcagagaggtttccgcaacccacggtctagtttatctacaaaaacatattctttcccaaatcttgaaggaagaacatgttcaagtatgggatgtttttagtggaatcactatgacaaagagatatttctgtaataaagcggttcttctagttcttgacgatgtggatcaatcacagcaactggaacacttggtgggagaaaaagactggtttggtttaaggagtagaatcattattacaactagagatcggcatgtactagtcacacatggtatagaaaaaccatatgagttgaagggactaaacgaagatgaagctcttcagctctttagttggaaagcctttaggaactgtaagcctgaagaatattatgcagaaccgtgtaagagttttgttatgtatgctgcaggtcttccgttagcacttaaaattttggggtctttcttgaacggaagaactctagatgaatggaattctgcatcggcaaaattacaacaaactcccaacagaacagtttttgaaatattgaagataagttttgatgggcttgatgagatggagaagaaaatttttctggacattgcttgtttccgcaggttgtatcgcaaggagtttatgattgaactagtagacagttctgacccttgcaatcgtattacaagaagtgttcttgctgaaaaatctctcttaactatttcatcagacaaccaggtagatgtgcatgacttgatacacgaaatgggatgtgaaattgttcggcaagagaatgaagagcctggtggacgcagtcggttgtgtcttcgcgacgacatttttcatggaacagaagccattgaaggcatattgttagacttggctgaattagaagaggcagattggaatcttgaagtcttctctaaaatgtgtaaactgaagctgctctacattcataatttgaggctttctgttggcccaagattgcttcctaattccttgagatttctgagttggagtcggtatccttcaaaatctctcccaccatgttttcaaccggatgaacttactgaactcagtttgccctttagcaatattgatcacctctggaatggaaaaaaatacttggtcaatttgaaatccatcgatcttagttactccataaacttgataaggacaccagatttcacaggtattccaaatcttgagaagttggttcttaaaggttgtaccaatttagttaagattcatccatccattgtattgctgaagagactcaaaatttggaattttagaaactgcaaaagtattaagagcctaccaagtgaagtaaatatggagtttctaaaaacatttgacgtatctggctgctcaaaactgaaaatgattccagaatttgtggggcaaatgaaaagattatcaaagctttatttaggtgggactgctgttgagaaactgccttcatcaattgagcagttgaaatctcatagtatcatcttttggcttatttccgagaaagagtcctcaccctttgattcctctgttagcttccttgaagcatttctcttttttgaaggcattaaagctgaatga
>R.pe-2
atggcgttgagcacccaagttagagcctccactggttcagctttcccatggaaatacgacgtgtttttgagctttagaggcgaagacacccgaaagggcttcacagatcacttacacaacaagttgcagtggcgaggaatcaggactttccgggacgacccagaacttgagaaaggcacagccatctctttggagctcctctcagcgatcgagcaatccagatttgcgatcgttgttctttcgccaaactatgcttcttccacgtggtgtttgcttgaactgtctaagatttttgaatgcatggaagagagggggacaattctaccaatcttttatgaggtggagccgtctcatgtgagacatcaaaggggcagctttgctgaagcgttcgatgaacatgaagagaagcttggggaaagtaataaggaggtggaagggtggagagatgctttaacaaaagtagccaatctctctgggtggacttcaaagaattataggtatgaaacagagcttatcagagagattgtgcaagcactgtggagcaaagtgcatcccagcctcacagtatttggttcctcagagaagttggttggaatggataataagctggaggaaatagatgttcttttagataaagaagcaaatgatgttcgctttataggagtatgggggatgggtgggttgggtaagacaacccttgctagactagtttatgagcagatctctgatcaatttgaagtttgcatctttcttactaatgttagagaggtttccgcaacccatggtccagtttatctacaaaagcagattctttcccaaatcttcaaggaagaaaatgtacaagtatgggatgtttatagtggaatcactatgacaaagagatgtttatgtaataaagcagttcttctagttcttgacgatgtggatcaagtagagcaactggaaaccttggtgggagaaaaagattggtttggtttgagaagtagaatcatcattacaactagaaatcgacatatcctagtcacacatggcatagaaaaaccatatgagttgaaggggttaaactatgatgaagctctccagctctttagttggaaagcctttaggaaatatgagcctgaagaagattatgcagaacactccaagagttttgttatgtatgctggaggtcttcccttagctctcaaaactttgggctctttcttgtataaaagaagtctacatgcatggagttctacactgcaaaaactacaacaaattcccaacacaacagtctttgaaatactgaaaataagttatgatggacttgatgagatggaaaagaaagtttttctggatattgcatgtttccacaggctatactacgatgagtttatgattgaacaagtatatagttctgacttttgcatttgtattgcaatagatgttctggttgagaaatctctcttaactatcgtactagaaaaagacatagagatacatgaattgatagaagaaatgggacgtgaaattgttcgaagagagtgctgtgaagagcctggtggacgcagtcggttgtggcttcgcaaagacatttttcatgtgttcatgaagaatacgggaacagaagtcatcgaaggcatattcttacacttagacgaattagaagaggcagattggaatcttgaagccttctctaaaatgtgtaaactgaagctgctctacattcataatttgaggctttcttttggccccaaatgtcttcctaatgccttgagatttctgaaatggagttggtatccttcaaaatctctcccaccaggttttcaaccggatgagcttactgaacttagcttggttcatagcaatattgatcacctctggaatggaataaaatacttgggcaaattgaaatctatcgatcttagttactccataaacttgacaaggaccccagatttcacaggtattcaaaaccttgagaagttggtttttgaaggttgtacgaatttagttgatattcatccatccattgcatttctcaatagactcaaaattttgaacttcagaaattgcaaaagtattaagtgcctcccaagtgaagtaaaattggaatcacttgaaacatttgatgtatctggctgctctatactgaaaatgattccagaatttgtggggcaaatgaaaagaatatcaaagctctatataagtgggactgctattgaaaaaccgccttcatcaattgagcgcttcagtgagagtttggtggagcttgatttgagtggaattgttacaagagggctgccatactccctttttcttaagcagaatctcagtgtatcatcttttggcttatttccaaggaagagtcctcaccctttgattcctctgttggcttctttaaagcatttctcttctttgacgtcattaaatctgaatggctgtaatctccgtgaaggagaaattcccaatgatattggttctatgtcctccttggagaacttggatctcagaggaaacaattttgttaaccttcctgcaagcattcatttgctttctaagcttgaatatattaatgtggaggattgcaaaaggctccaacaattgccagacctcccatcaaatgactatttatcagtaaaagccgacaattgtacttcgttacaaatgtttccacatccacaagtgtacggtcgacaattttactatgtttgcataaattgcttgagtatagtcgttaatcaagattctagttacttcttatattcgctgctaaagcggttgcttgaggaaaccccttgttctttttactatttcagttttataatccctggaagtgaaatttttgggtggttcagtaatcagagtttgggagactcggtgactgctaagttaccttcgtatgcatgtaacagcagcaagtggattgggattgctgtatgtgctctatttgtacctcaagacaatccgtctgccgttcctgaagacgatgagttagatcctaatacctgtcaaattggctgtaaatgggatggctacagttctggcttgtcaggtgtcggtcagagcgtaaaacaaattgttgcagatcacctttactttgttgttttacacaagcgattcttcaaacctcagtactgtctggaggacacgtgcaatgaggttaagtttgttttccaaaccattcgagctgtaggaaacaacagatgcttgcaggtgaagaaatgtggggcctatgcactgtacaagcaccacacggaagagctgatcggtaaaatgaatcaatccaacagcagcatttctctttacatggaagagactatggattgtgatttagacaaatcagcatatgaagaaggcggtgccatcgttcagggaacacccgaggcagcagcgagcactagtggtggctgtgaggatgaatactactctgctgaagagtga
>R.pe-3
atggcgttgagcacccaagttagagcctccaccggttctgctttcccatggaaatacgacgtgtttttgagcttcagaggcgaagacacccgcaagggcttcacagaccacttatacgacaagttgcagtggcgaggaatcagaactttccgggacgacccagaacttgaaagaggcacagccatctctccggagctcctcactgcaatcgagcaatccaggtttgccgtcgtcgttctttcgccaaaatatgcttcttccacgtggtgcttgcttgaactgtctaagatttttgaatgcatggaagagaggggggcaattcttccaatcttttatgaggtggagccgtctcatgtgagacatcaaaggggcagctttgctgaagcgttcgatgaacatgaagagaagtttggggaagataggatatgggggatgggtggggagggtaagaccacccttgctagagtggtgtatgagaaaatttctcatcagtttgaagtttgcatctttcttgctaatgtcagagaggtttctgcaacactcggtctagttcgtctacagaaacaaattctttcccaaatcttgaaggaagaaaatgttcgagtatgggatgtttatgatggattgactaggataaagagatgtgtatgtaataaagcggttcttctagttcttgacgatgtggatcaatcagagcaactagaaaacttggtgggagaaaaagactggtttggtataaggagtagaatcatcattacaaccagaaatcgacatgtactagtcacacatggtatagaaaaaccatatgaggtgagaggattaaacaaagatgaagcccttcagctttttagttggaaagcctttaggaaatatgagcctgaagaagattatgcagaacactcgaagagtttcgttagctatgctaaaggtcttcccttagctcttaaaactttggggtctttcttgtataaaagaagtccagatgcatggagttctggattgaaaaaactacagaatactcccaacagaacagtttttgatttgctaaaagtaagttatgatggacttgatgacatggagaagaaaatttttctggacattacatgtttttcttcgggatgtggagccaagttttttattgaactactatatagttttgacatgtgcactcgtattgcaatagatgttcttgttgagaaatctctcttaactatttcatcacacaatgaaataggtatacatgatttgatacaagaaatgggatgtgaaattgtacgacaagagtcgtgtgaagaacctggtggacgcagtcggttggggcttcgcacagacatttttcatgtattcacaaagaatacggcaacagaagcaattgaaggcatattcttacacttgcatgaattagaagaggcagattggaatcttgaagccttatctaaaacgtttaaactgaagctgctctacattcataacttgaggctttctcttggccccaaatattttcctaattcgttgagatttctgaattggagttggtatccttcaaaatctctaccaccaggttttcagccggatgaacttacagaacttagattggttcatagcaatgttgatcacctctggaatggaataaaatacttgggtaagttgaaatctatcgatcttagtcactccataaacttggcaaggaccccagatttcacaggtattcaaaaccttcagaggttggttcttgaaggttgtacaaatttagttaagattcatccatcaattgcattgctcaagagactcaaaatttggaattttagatactgcgaaagtatcaagaatctacgaagtgaagtaaagatggaatttcttgagacttttgatgtatcactgaaaatgattccagaatttgaggggaaaatgaaaagactatcaaagctttctttaagcgggactgctcttgagaaactgccttcatcaattgagcgcttaagtgagagtttggaggagcttgatttgagtggaattgttacaagagagctgccatactccctttttcttaagcagaatctcagggtatcatcttttggattatttccaagaaagagtcctcaccctttgattcctctgttagcttctttaaagcatctgtcttcattgacgacattaaagctgaatgactgtaatttctgtgaaggagaaattcccaatgatattggttctctgtcctccttagagagattggaactcagaggaaacaattttgttagccttcctgcaagcattcatttgctttctaagcttcataagattaacgtggagaattgcaaaaggctccaacaattgccagaccttccattaaacaactttccatcagatttgtgcaaattatggagattttcactcagtatcaccaattgcctcaacattgatggcaatcaaggttctagtcatttcttatattcaatgctaaagcgttggcttgaggaaacccctaatgtttgtacgtacgacattcaaattactggaagtgaaattcccgacttgttcagtaatcaaaatgtgggaaactccataactgaaactgttgaacgtaataacaagcatcactgggatcgtctgggggacaatcgcaatgaggttaagtttactatccaaaccggttcagctacaggataccacagattcgtgaaggtgaagaaatgtggggcccgtgcactgtacgagcacgacacggaagatatcatcagcaaaattaaccaatccaacaacaacatttctatctacgaggctacccgttctgattgcgcatatgaaagtggtgacattggtaacagaacaaacgaggcagcaacgagcagaagtggtggctccgatgaagaatattactctgcagaagaatga
>R.la-1
atggcgttgagcacccaagtcaaagcctcttcgggttcagctttcccgtggaaatacgacgtgtttttgagcttccgaggtgaagacacacgtaagggcttcacagactgcttataccacgagttgctgcggcaaggaatcaggactttcagggacgatccacaacttgaaagaggcacagccatctctccggagctcctcacagcaattgagcaatcgaggtttgcgatcgttgttctttcgccaaaatatgctacttccacgtggtgcatgcttgaactgtctgagattattgaatgcatggaggagaggggaacaattatgccaatcttttatgaggtggatccctctcatgtgagacatcaaaggggcagctttgctgaagcatttcaagaacatgaagagaagtttggggaaggtaataacgaggtggaagggtggagagatgctttaaccaaagtggcgagtctcgctggatggacttcagagaattataggtatgaaacagagcttatcagagagattgtgcaagcactgtggagcaaagtgcatcctagtctcactgtatttggttcctcagagaagctagttggaatggatactaagctggaggacatagatgttcttttagataaagaagcaaatgatgttcgctttatagggatatgggggatgggtgggttgggtaagacaacccttgctagagtagtttatgaggaaatctctcatagatttgatgtttgcgtctttcttgctaatatcagagaggtttctgcaactcatggtctagtttatctacaaaaacaaattctttcccaaatcttgaaggaagaaaatgttaaagtatgggatgtttatagcggaatcactatgacaaagagatgtctttgtaataaaacggttcttctagttctagacgatgtggatcaatcagagcaactagaacatttggtgggagaaaaagactggtttggtttaaggagtagaatcatcattacaactagaaatcagcgtgtactagtcacacatggtgtagaaaaaccatatgagttgaagggactaaacaaagatgaagctcttcagctctttagttggaaagcctttaggaaatgtgagcctgaagaagattatgcagaactgtgtaagagttttgttacgtatgctggaggtcttcccttagctcttaaaactttggggtctttcttatataagagaagtctacattcatggagttcggcattgcaaaaactacaacaaactcccaaccgatctgtttttgaaatactaaaattaagttttgatggacttgatgagatggagaagaaaatatttctggacattgcttgtttccgtagactgtatgacaatgagtctatgattgaacaagtacacagtttcgacttttgccctcgtattacaatagatgttcttgttgagaaatctctcttaactatttcatcagacaacagggtagatgtgcatgatttgatacacgaaatgggatgtgaaattgttcgtcaagagaataaagagcctggtggacgcagtcggttgtgtcttcgcaacgacatttttcatgtattcacaaagaatacgggaacagaagccatcgaaggcatactgttacacttggctgaattagaagaggcagattggaatcttgaagccttctctaaaatgtgtaaactggagttgctctacattcataatttgaggcttcctgttggcccaaaatatcttcctaatgccttgagatttctgaattggagctggtatccttcaaaatctctcccaccatgttttcaaccggatgaacttactgaacttagtttggttcatagcaatattgatcacctctggaatggaataaaatatttgggcaacttgaagtccattgatcttagttactccataaacttgacgaggaccccagatttcacaggtattcaaaatcttgagaagttgattcttaaaggttgtaccaatttagttaagattcatccatccataacattgctcaagagactcaaaatttggaactttagtaactgcaaaagtattaagagtctaccaagtgaagtgaatatggagtttcttgaaacatttgatgtatctggctgctcaaaactgaaaatgattccggaatttgtggggcaaacgaaaacattatcaaagctttgtataggtgggagtgctgttgagaatctgccttcatcatttgagcgcttgagtgagagtttggtggagcttgatttgaatggaattgttataagagagcagccatactccctttttcttaagcagaatctcagagtatcgtcttttggcttatttccaagaaaaagtccttgccctttgactcctctgttagcttccttgaagcatttctcttctttgacgaaattaaaactgaatgactgtaatctctgtgaaggagaaattcccaatgatattggttatctgtcctccttagagttgttgcaactcagaggaaacaattttgttaaccttcctgcaagcattcatttgctttctaagcttaaacgtattaatgtggagaactgcaaaaggcttcaacaattgccagaacttccggcaactgacgaattaagggtggtaaccgacaattgtacttccttagaagtgtttccagatccaccaaatttgagcagatgcccggaattttggctgtctggcatcaattgcttcagggcggttggtaatcaaggttttagatattttttatattcaaggctaaagcagttgcttgaggaaaccccttggtctttgtactatttccgtcttgtaattcctggaagtgaaattcctgagtggttcaataatcaatgtgtgggagactcggtaattgagaagttaccttcgtatgcatgtaatagcaagtggattggggttgctttatgttttctaattgtacctcaagacaatccgtctgctgttcctgaagtccgtcatttagatccttttacccgtgtcttttgttgttggaacaaaaattgtagtggccacagtcgcttggtaaccattgtaaaacaaattgtttcagatcaccttttgttaattgttttgcccaattttatatggaaacctcagaattgtgtggaggacacatgcactgagcttaagtttgtcttcgtagtcgatcaaagtgtgggaaacagcagaggcctgcaggtaaagaaatgtggggcccgtatactgtacgagcacgacacggaagagcttatcagtaaaatgaatcaatccaagagcagcagcatttctctttacgaggaggctatgcatgaacaagaaggtgccatggttaaggcaacacaagaggcatcaacaagcaggagtggtggctctgacgacgaatattactctgcagaagagtga
>R.la-2
atggcgttgagcacccaagttagagcctccgcgggttcagctttcccatggacatacgacgtgtttttgagcttccgaggtgaagacacccgcaagggcttcacggactacttataccacgagttggagcggcaaggaatcaggactttcagggatgatccacagcttgaaagaggcacagccatctctccggagctcctcacagcaattgaacaatcgaggtttgcgatcgttgttctttcgccaaactatgcttcttccgcatggtgcttgcttgaactgtctaagattcttgaatgcatggaggagaggggaacaattctgccaatcttttatgaggtggatccctctgatgtgagacatcaaaggggcagctttgctgaagcgtttcaagaacatgaagagaagtttggggaaggtaataaggaggtggaagggtggagagatgctttaaccaaagtggccagtctcgctggatggacttcagaggattataggtacgaaacacagcttatcagtgagattgtgcaagcactgtggagcaaagtgcatcctagtctcactgtatttggttcctcagagaagttatttggaatggattctaagctgaaggagatagatgttcttttagataaagaagcaaatgatgttcgctttatagggatatgggggatgggtggtatcggtaaaacaacccttgccggtctagtttacgagaaaatatctcatcaatttgaagtttgcatctttcttgctaatgtcagagaggtttccaaaacaacccatggtctagttcatctaaaaaaacaaattctttcccaaatcttgaaggaagaaaatgttcaagtatggaatgtttatattggaagaaatatgataaagagatgtgtttgtaataaagtggttcttctagttcttgatgatgtggatcaatcagagcaaatggaaaacttggtgggagaaaaagactgctttggtttgaggagtagaatcatcattacaactagagatcggcgtgtactagtcacacatggtgtagaaaaaccatatgaattgaagggaataaaggaagatgaagctcttcagctctttagttggaaagcctttaggaaatgtgagccggaagaagattatgcagaactgtgtaagagttttgttacgtatgctggaggtcttccgttagctcttaaaattttggggtctttcttgaaaggaagaactccagatgaatggaattctgcattggcaaaactacaacaaactcccgacataacagtttttaaaattttgaagatgagttttgatggacttgatgagatggagaagaaaatttttctggacattgcttgtttccgccggctgtatcgcaacgagtttatgattgaactagtagacagttctgacccttgcaatcgtattacaagacgtgttcttgctgagaaatctctcttaaccatttcatcagacaaccaggtagatgtgcatgacttgatacacgaaatgggatgtgaaattgttcggcaagagaatgaagagcctggtggacgcagtcggttgtgtcttcgtgatgacatttttcatgtattcacaaagaatacgggaacagaagccattgaaggcatattgttagacttggctaaattagaagaggcagattggaatcttgaagccttctctaaaacgtgtaaactgaagctgctctacattcataatttgaggctttctgttggcccaaaatgtcttcctaatgccttgagatttctgagttggagttggtatccttcaaaatctctcccaccatgttttcaaccggatgaacttactgaactcagtttggttcatagcaatattgatcacctatggaatggaataaaatacttgggcaagttgaaatccatcgatcttagatactccataaacttgacaaggaccccagattttacaggtatttcaaatcttgagaagttggttcttgaaggttgtaccaatttagttaagattcatccatccattgcattactcaagagactcaaaatttggaatttaagaaactgcaaaagtattaagagtctaccaaatgaagtacatatggagtttcttgaaacatttgatgtatctggctgctcaaaactgaaaatgattccaaaatttatgcggaaaacgaaaagattatcaaagctttctttaagtgggactgctgttgagaaactgccttcaattgagcacttgagtgagagtttggtggcacttgatttgagtggaattgttataagagagcagccatactcccgttttcttaagcagaatctcatagcatcatcttttggcttatttccaagaaagagtcctcaccctttgattcctctgttagcttccttgaagcatttctcttctttgacgcgattaaatttgaatgactgtaatctctgtgaaggagaaattcccaatgatattggttctctgtcctccttaaagtggttgtatctcagaggaaacaattttgttagccttcctgcaagtattcatttgctttctgagcttagacgtattgatgtggagaattgcacaaggcttcaacaattgccagaacttccggcaactgaggaattaagggtgataaccgacaattgtacttccttacaagtgtttccagatccacaagatttgtgcagaatagggcattttgagctcaattgcgtcaattgcttaagtacggtcggtaatcaagatgctaattattttttatattcagtgctaaagcggttgcttgaggaaacccatcgcacttttgagtatttccgttttgtaattcctggaagtgaaattccagagtggttcaataatcaaagtgtgggggactcggtaactgaaaagttaccttcggattacatgtggattgggtttgctgtgtgtgctttaattgtacctccagacaatccgtctgccgttcctgaagaaatagacattaattgtagatggaccaattatagtcttcctatcgcaggtgctagtttcgatgtaaaacaaattgtttcagatcaccttttcttacttgttttgcccagtcatgatttccggaaacctgagaactgtctggaggacacatgcaatgaggttaagtttgtcttcagcatcaacaattgcataaaggtcaagaaatgtggggcccgtgcattttaccagcacgacatggacgagctgatcagtaaaatgaaccgatcaaaaagcagcatttctctttacgaggctatggatgaacaagaaggtgctatggttaaggcaacacaagaggcagcaacaagcagaagtggttactctgacgacgaatattactctgcagaagaatga
>R.la-3
atggccttgagcacccaagttagagcctccaccggttcagctttcccatggaaatacgacgtgtttttgagcttcagaggcgaagacacccgaatgggcttcacagaccatttatacgacaagttgcagtggagaggaatcagaactttcagggacgacccagaacttgcaagaggcacagccatctctccggagctcttcactgcaatcgagcaatccaggtttgcgatcgttgttctttcgccaaactatgcttcttccacttggtgcttgcttgaactctctaagatttcgcaatgcatggaagagagagggacaattcttccaatcttttatgaggtggatccctctcatgtgagacatcaaaggggcagctttgctgaagcgttcgatgaacatgaagagaagcttggagaaggtaataaggaggtggaagggtggagagatgctttaacaaaagtagccaatctcgctggctgggcttcaagggattataggtacgaaacagagcttatgaaagagattgtgcaagcactgtggagcaaagtgcatcctactttaaccgtatctgattccacagagaagttagtcggaatggatgctaagtttgaggaaatagatgttcttttagataaagaagcaaatgatgttcgctttataggggtatgggggatgggtggggtgggtaagaccacccttactagagtggtgtatgagaaaatttctcatcagtttgaagtttgcatctttcttgctaatgtcagagaggtttctgcaacactcggtctagttcgtctgcaggaacaaattctttcccaaatcttgaaggaagaaaatgttcaagtatgggatgtttatgatggaatgactaggacaaagagatgtgtatgtaataaagcagttcttctagttcttgacgatgtggatcaaccagagcaactgaaaaacttggtgggagaaaaagactggtttggtttaaggagtagaatcatcattacaaccagaaatcgacatgtactagtctcccatggtatagaaaaaccatatgagttgaagggattaaactatgatgaggctcttcagctgtttagtttgaatgccttcaggaaatatgagccggaagaagattatgcagggctctctgaatgttttgttagctatgccagtggtcttcctttagctcttgaaactttggggtccttcttgtataaaagaagtctggctgcatggggttctgcattggaaaaactaaggaatactcccaacagaacagtttttgatttgctaaaagtaagttatgatggacttgatgagatggagaagacaatttttctggacattgcatgtttccgcaggctgtatcgcaacgagtttatgattgaacaagtatatagttctgacctttgctatcgtattacaatagatgttcttgctgagaaatctctcataactgtttcgtcagacaaccaagtaggtatgcatgatttgatacaagaaatgggatgtgaaattgttcgccaacagtcttatgaagagccgggtggacgcagtcggttgtggcttcgcaacgacatatttcatgtattcacaaagaatacgggaacagatgccattgaaggcatattgttagacttgcttgaattagaagaggcagattggaatcttgaagccttctctaaaatgtgtaaactgaagctgctctacattgatagtttaaaactttctgtgggccccaaaaatcttcctaatgccttgagatttctgaaatggagttggtatccttcaaaatctctcccactaggttttcaaccggatgagcttactgaacttagcttggttcatagcaatattgatcacctttggaatggaataaaatacttgggcaagttgaaatctatcgatcttagttactccataaacttgacaaggaccccagatttcacaggtattcaaaaccttgagaagttggttcttgaaggttgtacgaatttagttaagattcatccatccattgcatttctcaagagacttaaaatgttgaactttagaaactgcaaaggtattaagattctcccaagtaaagtagaaatggaatctcttgaaacatttgatgtatctggctgctcaaatctgaaaatgattccagaatttgtggggcgaaatcttgagaatttggttcttgaaggttgtacaaatctaattgatattcacccatccattccatttctcaatagactcaaaattttgaacttgagaaactgcaaaagtattaagagtttcccaagtgaagtagatatggaatctcttgaaacatttgatgtatctggctgctcaagactgaaaatgattccagaatttgtggggcaaatgaaaagattatcaaagctttctttaagtgggactgcagttaagaaactgccttcatcaattatgcgcttcagtgagagtttattggagcttgatttgagtggaattgttacaagagagctgccatactctctttttctcaaggcgaatctcagaatatcatcttttggcttatttccaagaaagagtcctcaccctttgatgcctctgttagcttctttgaagcatttgtcttcattgacgacattaaatctgaatgactgtaatctcagagaaggagaaatacccaatgatattggttctctgtcctccttagagcgcttacaactcggaggaaacaattttgttagccttcctgcaagcattcatttgctttcaaagcttttaactattaacttggcgaattgcaaaaggcttcaacaattgccatacttgccattaaatgacagattatttgtaaggaccgacaattgttcttcattacaagtgtttccagatccaccagatttgtgtagttatttcttatatccagtgctaatgcagttgcttgaggaaacccctcgttcttttgactactgcagttttgtaattcctggaagtgaaattcctgagtggttcaataatcaaagtgtgggagactcggtagctgagaagttaccttcgtatgcatgtaatagcccaatcaaagtgttgactgggtttgctctatgtgctctatgtgtacctcaagactctccgtctgccattcctgaacagtttcatttcaatcctgataacagtcatgatgagagttctatagtttgtcaatggaagggattcaattctaccttgttgacaggtgtcggtaactatgtaacccaaattgtttcagatcaccttttcttagttgttttaggcagtcatttatttgaacctaagaactgtcccgaggacacatgcaatcagcaggtcaagtttattttcgaaacagctcgaactgtaggaaataacagatgcataaaggtgaagaaatgtggggcctgtgcactttacaagcatgacatggaagagcttattagtaaaatgtaccaatccaagagcagcatttctccttacgagactatggattgtgattgcctcaaagcaaaaagaaaggctaacgctgctattcgcactattcataacaagggagaagagtggcctcttggggagatgcatgacagatctgccatgggacagtggtgggcaaacaatagaaaggatggaagaaaacctgtcatggcagctttagatttgttatatttgcacactgaagattccacgcctgttgccaaactgaagttacagacatacagtcaggaggttaagtag
>R.la-4
atggaagagagggggacaattttaccaatcttttatgaggtggagccgtctcatgtgagacatcaaagaggcagctttgctgaagcgttcgatgaacatgaagagaagcttggggaaggtaataaggaggtggaagggtggagagatgctttaacaaaagtagccaatctcgctgggtggacttcaaagaattataggtatgaaacagagcttatcagagagattgtgcaagcactatggagcaaagtgcatccttgtctcacagtatttggttcctcagagatgttagttggaatggatgctaagctggaggaaatagacgttcttttagatacagaagcaaatgatgttcgctttatagggattctttcccaaatcttgaaggaagaaaatgtacaagtatgggatgtttatagtggaatctctatgacaaagagatgtttatgtaataaagtagttcttctagttcttgacgatgtggatcagatagagcaactggaaaccttggtgggagaaaaagattggtttggcttgaggagtagaatcatcattacaactagaaatcgacatatcctagtcacacatggtatagaaaaaccatatgagttgaaggggttaaatgatgatgaagctctccagctctttagttggaaagcctttaggaaatatgagcctgaagaagattatgcagaacactctaagagttttgttatgtatgctggaggtcttcccttagctctcaaaactttggggtctttcttgtataaaagaagtccacatgcatggagttctacactgcaaaaactacaacaaattcccaacacaacagtctttgaaatactgaaaataagttatgatggacttgatgagatggaaaagaaagtttttctggatattgcatgtttccacaggctgtactacaatgagtttatgattgaacaagtatatagttctgacttttgcatttgtattgcaatagatgttcttgttgagaaatctctcttaactattgtactagaaaaagacatagatatacatgaattgatagaagaaatgggacgtgaaattgttcgaagagagtgctgtgaagagcctggtaggcgcagtcgcttgtggcttcgcaaagacatttttcacgtgttcatgaagaatacgggaacagaagtcatcgaaggcatattcttacacttggacgaattagaagaggcagattggaatcttgaagccttctctaaaatgtgtaaactgaagctgctctacattcataatttgaggctttctcttggccccaaatgtcttcctaatgccttgagatttctgaaatggagttggtatccttcaaaatctctcccaccaggttttcaaccggatgagcttactgaacttagcttggttcatagcaatattgatcacctctggaatggaataaaatacttgggcaagttgaaatctatcgatcttagttactctataaacttgacaaagaccccagatttcacaggtattcaaaaccttgagaagttggtttttgaaggttgtacgaatttagttgatattcatccatccattgcatttctcaatagactcaaaattttgaactttagaaattgcaaaagtattaagtgtctcccaagtgaagtagaaatggaatcacttgaaacatttgatgtatctggctgctcaatgctgaaaatgattccagaatttgtggggcaaatgaaaagaatatcaaagctctatataagtgggactgctattgagaaactgccttcatcaattgagcgcttcagtgagagtttggtggagcttgatttgagtggaattgttacaagagggctgccatactccctttttcttaagcagaatctcagagtatcatcttttggcttatttccaaggaagagtcctcaccctttgattcctctgttggcttctttaaagcatttgtcttctttgacgtcattaaatctaaatggctgtaatctccgtgaaggagaaattcccaatgatattggttctatgtcctccttggagaatttggatctcagaggaaacaattttgttagccttcctgcaagcattcatttgctttctaagcttcaatatattaacgtggaggattgcaaaagactccaacaattgccagacctcccatcaaatgactatttatcagaaaccccttgttctttttactatttcagttttataattcctggaagtgaaatttttgagtggttcagtaatcaaagtttgggagactcggtgactgctaagttaccttcgtattcatgcaacagcagcaagtggattggggttgctgtatgtgctctatttgtacctcaagacaatccgtctgccattcctgaagacgatgagctagatcctaatacctgtcaaattttctgcacatgggatggatacagttctggcttgtcagctgttggtcacagcgtaaaacaaattgttgcagatcacctttactttgttgttttacacaagcaattcttagaacctcagtattgtctggaggacacgtgcaatgaggttaagtttgttttccaaaccgttcgagctgtaggaaacaacagatgcttgcaggtgaagaaatgtggggcctatgcactgtacaagcaccacacggaagagctgatcagtaaaatgaatcaatccaacagcagcatttctctttacatggaagagactatggattgtgatttagacaaatcagcatatgaagaaggtggtgccatcgttaagggaacacccgaggcagcagcgagcacaagtggtggctgtgaggatgaatactactctgctgaagagtga
>R.la-5
atggcgttgagcacccaagttagagctccatcgggttcaactttcccgtggaagtacgacgtgtttttgagcttccgaggtgaagacacacgtaagggcttcacagaccacttatacgacaagttacagtggcaaggaattaagactttccgggacgacccacaacttgaaagaggcacagccatctctccagaacttcttacagcaattgagcaatcgaggtttgcgattgtggttctttcgccaaaatatgctacttccacgtggtgcttgcgtgaactgtctaagattcttgaatgcatggaggagagggggacaattctgccaatcttttatgaggtggatccctctcatgtgagacatcaaagaggcagctttgctgaagcgtttcaagaacatgaagagaagtttgggaaaggtaataaggaggtggaagggtggagagatgctttaaccaaagtggccagtctcgctggatggacttcagagagttataggtacgaaacacagcttatcagagagattgtgcaagaactgtggagcaaagtacatcctagtctcacagtatttggttcctcagagaaattagttggaatggatactaagctggaggaaatagatgttcttttagataaaggagcaaatgatgttcgctttataggcatatgggggatgggtggtatcggtaagacaacccttgctagagtagtttatgagaaaatctttcaccaatttgatgtttgcatctttcttgctaatgtcagagaggtttccgcaacccatggtctagttcatctacaaaaacaaattctttcccaaatcttgaaggaagaaaatgttcaattatggaatgtttatagtggaatcactatgataaagagatgtttttgtaataaagcggttcttctagttcttgacgatgtggatcaatcagagcaattggaaaatttggtgggagaaaaagactggtttggtctaaggagtagaatcatcattacaactagaaatcggcatgtactagtcacacatggtatagaaaaaccatatgagttgaagggattagaagaagatgaagctcttcagctgtttagtttgaaagccttcgggaaatatgagccggatgaagattatgcaaagctctctcactgtttcgttaaccatgttggaggtcttcccttagctcttaaaactttggggtctttcttgtgcaaaagaagtccagaagcatggaaatctgcattggcaaaactacagaatactccagagaaaacagtttttgatttgctaaaagtgagttatgatggacttgatgagatggagaagaaaatttttctggacatcacatgtttttcttcgcaatgtgaatccaaatttattattgaactactatacagttctgacgattgcactcgtattgcaatcgatgttcttgttgagaaatctctcttaactatttcatcagacaatgaaataggtatacatgatttgatacgagaaatgggatgtgaaattgttcgacaacagtcttatgaagagcctgggggacaaagtcggctgtggcttcgcgacgacatttttcatgtattcacaaagaatacgggaacagaagccattgaaggcatatttttacacttgtatacattagaagaggcagattggaatcctgaagccttgtctaaaatgtgtaaactgaagctgctctacattcataatttgaggctttctcttggccccaaatatcttcctaatgccttgagatttctgaaatggtgttggtatccttcaaaatctcttccaccaggttttcaaccagatgaacttgctgaactcagtttgccctatagcaaaattgatcacctctggaacggaataaaatacttgggcaatttgaaatccatcgatcttagttactccataaacttgacaaggactccagatttcacaggtattccaaatcttgagaagttggttcttgaaggttgtaccaatttagttaagattcatccgtccattgcagtgctgaagagactcaaaatttggaattttagaaactgcaaaagtattaagagtctaccaagtgaagtaaatatggagtttcttgaaacatttgatgtatctggctgctcaaaactgaaaatgattccagaatttgtggggcaaacgaaaagattatcaaagctttgtttaggtgggactgctgttgagaaactgccttcatcaattgagcacttgagtgagagtttggtggggcttgatttgagtggaattgttataagagagcagccatactccctttttcttaagcagaatctcattgtatcatcttttggcttatttccaagaaagagtcctcaccctttggttcctctgttagcttccttgaagcatttctcttctttaactgcattacatctgaatgactgtaatctctgtgaaggagaaattcccaatgacattggttctctgtcctccttacagtggttgagactcggaggaaacaattttgttagccttcctgcaagcattcatttgctttctaagcttgaaagtattgatgtggagaattgcacaaggcttcaacaattgcctaaacttccggcaagtgacgacttagaagtgttaaccgacaattgtacttccttacaagtgtttccagatccaccaaatttgagcagattatcggaattttggctccattgcagcaattgcttgagttgtcaagattctagttattttttatattcagtgataaagcggttggttgaggaacccccttgttcttttgagtttctcaactttctaattcctggaagtgaaattccagagtggttcaataatcaaagtgtgggagactccgtaactgagaagttaccttcggatgcatgtaatagcaagtggattgggtttgctgtgtgtgctctaattgtacctcaagacaatctgtctgccgttcctgaagaccccgatttagatcctgatacctgtcaaatttcgtgtaattggaacaattatggtactggtactgcaggtgttggtttccctgtaaaacaatttgtttcagatcaccttttgttagttgttttgccaagccctttccggatacctgagaactgtccggaggacacgtgctgtccggaggacacgtgcaatgaggttacgttttccttcgaaatcactcgagctgtaggaaacaacagatgcataatggtgaagaaatgtggggtctgggcactgtacgagcactacccggaagagctgatcagtaaaatgaaccaatccaagagcagcatctctctttaccagggtatggatgaacaagaaggtgccatggttaaggcaacactaggcagcaacaagcggaagtggtgctctgacgacgaatattactctgcagaagaatga
>R.la-6
atggcgttgagcacccaagttagagcctccgcgaattcagctttcacatggacatacgacgtgtttttgagcttccgaggtgcagacacccgcaagggcttcacagactacttatacaaagagttgcagcggcaaggaatcaggactttcagggacgatccgcaacttgaaagaggtacagccatctctcctgaactcctcacagcaatagagcaatcgaggtttgcgatcgttgttctttcgccaaactatgctacgtccacgtggtgcttgcttgaactgtctaagattcttgaatgcatggaggaaagggggacaattctgccagtcttttatgaggtggatccctctcatgtgagacatcaaaggggcagctttgctgaagcgtttcaagaacatgaagagaagtttggggaagcttgggatttgttatattcttcttgtaggtatgaaacagagcttatcagagagattgtgcaagtactgtggagcaaagtgcatcctagtctcatacgatttggttcctcggagaagttagttggaatggatactaagctggaggaaatagatgttcttttagataaagaagcaaatgatgttcgctttatagggatatgggggatgggtggtatcggtaagacaacccttgctacactagtttatgagaaaatctctcatgaatttgatgtttgcatctttcttgatgatgtcagaaaggctaccgcggaccatggtctagtttatctacaaaaacaaattctttcccaactcttgaaggaagaaaatgttccagtatggaatgttaatggtggagtcactatgataaagagaagtgtttgtaataaatcggttcttctagttcttgacaatgtggatcaatcagagcaactgaaaaacttggtgggagaaaaagactggtttggtttaaggagtagaatcatcattacaactagaaaccagcgtgtactagtcacatgtggtgtcgaaaaaccatatgagttgaagggattgaacaaatatgaagctcttcgtctctttaattgggaagcctttaagaaatttgagcctgaagaagcttatgcaaaacagtctaagagttttgttaggtatgctggaggtcatcccttagctcttaaaattttggggtctttcttgtacaaaagaagtccagatgcatggaattctgcattggcgaaactccaacaaactcccaacagaacaatttttgaaatactgaagatcagttttgatggacttgatgagatggagaagaaaattttctggacattgcttgtttccgcaagctatgttcttgttgagaaatctctcttaactatttcatcagacaaccgggtaggtgtgcatgacttgatacacgaaatgggatgtgaaattgtttggcaagagaatgaagagcctggtggacgcagtcggttgtgtcttcgcaatgatatttttcatgtcttcacaaagaatacgggaacagaagccattgaaggcatattgttacacttggctgaattagaagaggcagattggaatcttgaagccttctctaaaatatgtaaacttaagctgctctacattcataatttgaggctttctcttggcccaaaatatcttcctaatacgttgagatttctgaactggagttggtatccttcaaaatctctcccaccatgttttcaaccagatgaacttactgaactcagtttggttcatagcaatatcgatcacctctggaatggaaaaaaatacttgggcaaattgaaatccatcaatcttagttactccataaacttgactaggactccagatttcacaggtattccaaatcttgagaagttggttcttgaaggctgtaccaatttagttcagattcatccatccattccattactcaagagactcaaaatttggaattttagaaactgcaaaagtataaagagtctaccaagtgaagtaaatatggagtttctcgaaacatttgatgtatctggctgctcaaaattgaaaattattccagaatttgtggggcaaatgaaaagattatcaaagctttgtttaggtgggactgctgttgagaaactgccttcattaattgagcagttgagtgagagtttggtggagcttgatttgagtggaattgttataagagagcagccatactcccgttttcttaaacagaatctcatagcatcatctcttggcttatttccgagaaagagtcctcaccctttgattcctctgttagcttccttgaagcatttctcttctttgaaggaattaaagctgaatgactgtaatctctgtgaaggagaaattcccaatgatattggttctctgtcctccttaaagaagttggaactcagaggaaacaattttgttagccttcctgcaagcattcatttgctttctaatctttattatattaatgtggagaattgcaaaagactccaacaattgccagaacttccagcaactgacgacttacgggtgataacggacaattgtacttccttacaagtgtttccagatccagcagatttgtgcagattatcgcaattcaggctctattgcgtcaattgcctgagtatggtcggtaatcaagatgctagttattttatatattcagtgctaaagcggttgcttgaggaaaccccttcttattttcggtatcacgagtttgtaattcctggaagtgaaattccagagtggttcaataatcaaagtgtgggagactcggtaactgagaagtttccttcggatgcatgtaattatagcaagtggattgggtttgctgtgtgtgctctaattgtacctcaagacaatccgtctgccgcttctcaacgccttggcattacttgtcagtggaataattatggtcatgctttgccaggtgtttgtttctatgtaaaacaaattgtttcagatcaccttgtcctacttgttttgcccagtcatttctggaaacctgagaactgtctggaggacacatgcaatgaggttaagtttgtcttcggaaccgatccaggctcgcatataaagaaatgtggggcccgtgcactgtacgagcacgatgtggaagagctgatcagtaaaatgaaccaatccaagagcagcagcatttctctttacgaggctgtggatgaacaagaaggtgccatggttaaggcaacaggaggcagcaacaagcggaagtggtgctctgacgacgaatactactccgcagaagaatga
>R.la-7
atggcgttgagcacccaagttagagcctccactggttcagctttcccatggaaatacgacgtgtttttgagctttagaggcgaagacacccgaaagggcttcacagatcacttatacgacaagttgcagtggcgaggaatcaggagtttccgggacgacccagaacttgaaaaaggcacagccatctcttcggagctcctctcagcaattgagcaatccagatttgcgatcgttgttctttcgccaaactatgcgtcttccgcgtggtgcttacttgaactgtctaagatttttgaatgcatggaagagagggggacaattctaccaatcttttatgaggtggacccgtctcatgtgagacatcaaaggggcagctttgctgaagcgttcgatgaacatgaagagaagcttggggaaggcaataaggaggtggaagtgtggagagatgctttaacaaaagtagccaatctcgctgggtggacttcaaagaattataggtatgaaacagagcttatcggagagattgtgcaattactgtggagcaaagtgcatcccagcttgacagtatttggttcctcagagaagttagttggaatggatactaagctggaggaaatagatgttcttttagataaagaagcaaatgatgttcgctttatagggatatgggggatgggtggggtgggtaagaccacccttgctagagtggtgtatgagaaaatttgtcatcattttgaagtctgcatctttcttgctaatgtcagagaggtctccacaacccatggtctagttcatctacaaaaacaaattctttcccaaatcttcaaggaagaaaatgttctagtatgggatgtttatagtggaatcactatgacaaagagatgtttatgtaataaagcagttcttctagttcttgacgatgtggatcaatcagagcaactcgaaaacttagtgggagaaaaagattggtttggtttgaggagtagaatcatcattacaaccagaaatcgacatgtactagtcacacatggtatagaaaaaccatatgaggtgaggggattaaacgaaaatgaagctcttcaactgtttagtttgaaagcctttaggaaatatgagccggaagaagattacacagagctttctgagtgtttcattagctacgccagaggtcttcccttggctcttaaaactttggggtctttcttgtataaaagaagtccagatgcatggagttctgcattggaaaaactacggagtactcccaacagaacagtttttgatttgctaaaagtaagttatgatggacttgatgacatggagaagaagatttttctggacatcgcatgtttttcattgcaatgtgaagccaagtttattattgaactactttacagttctgacgtttgcactcgtattgtaatagatgttcttgctgagaaatctctcttaactatttcatcaagtaatgaaataggtatacatgatttgataagagaaatgggatgtgaaattgttcgacgagagtgttatgaagagcctggcgggcgcagtcggttgtggcttcgcaacgacatttttcatgtattcacaaagaatacgggaacaaaagccattgaaggcatattgttagacttgcctgaattagaagaggcagattggaatcttgaagccttctctaaaatgtgtaaactgaagctgctctacattgacaatttgaggctttctcttggccccaaatgtcttcctaatgccttgagatttctgaattggagttggtatccttcaaaatctctcccacaagattttcaaccggatgaacttactgaactcagtttgccctatagcaatatagatcgcctctggagtggaataaaatacttgggaaagttgaaatctatcaatcttagttactccataaacttgacaaggaccccagacttcacaggtattccaaaccttgagaagttggttctcgaaggttgtacgaatttagttcagattcatccatccattgcattgctcaagagactcagaatttgtaattttagaaattgtaaaagtataaggagtctacccagtgaagtaaaaatggaatttcttgaaacttttgatgtatctggctgctcaagactgaaaatgattccagaatttgtggggcaaatgaaaagattatcaaagctttctttaagtgggactgttgttgagaaactgccttcatcgattgagcgcttcagtgagagtttggaggagcttgatttgagtggaattgttattagacagctgccatactccctttttattaagcagaatctcagagtatcatcttttggcttatttccaagaaagagtcttcaccctttgattcctctgttagcttccttgaagcatttctcttctttgacgacattaaatctgaatgactgtaatctttgtgaaggagaaatccccagtgatatcggttctctatcctcattaaagaagttggaactcagaggaaacaattttgttagccttcctgcaagcattcatttgctttctaagcttgaatatattgatgtggacaattgcaaatggctccaacgattcccagaccttccattatctgacgaactaagagtgagaactgacaattgtacttccttacaagtgtttccagatccaccagatttgtgcagattatcggaattctcgctctcttgcatcaattgcttgagtacggtcggcaatcaagattctagttattttctatattcagtgctaaagcggttggttgaggaagcccctcgttcttttgaccatttctgttttgtacttcctggaagtgaaattcctcagtggttcaacaatcaaagtgtgggcgactcggtaacttataagttaccttcgtatgcatgtaatagcaagtggattgggtatgctgtatgtgcgctatttgaagctcaagacgatccgtctgccgttcctgaagatgatgatttagatcctgatacaagttcaattttctgtagatggcatggatactgttgtcgtaatttcttgtcaggtgtcggtttcatcctaacacaaattgtttcagatcatcaccttttcttagttgttttacccagtcatgacgtgaaacctcagaactgtcttgaggacacatgcaatcaggtcaagtttgttttcgaaaccgctcgagctttaggaaacaacagatgcttgaaggtgaagaaatgtggggcccgtgctctccatgagcacgacatggaagagatgatctgcaaaatgaatcactccaacagcagcatttctctttacgaggccatggatgtttgtgatttaggcaaatcagcatatgaacaaggaggttgtgaggcagcaacgagcagtagtggttactgtgaggacgactactactctgccgaagagtga
>R.la-8
atggcgttgagcacccaagttagagcctccactacttcagctttcccatggacagacgacgtgtttttgagcttcagaggcaaagacacccgcaagggcttcacagactacttatacaacgagttgcagcggcaaggaatcaggactttcagggacgagccacaacttgaaagaggcacagccatctcttcggaactcctcacagcaatcaagcaatcgaggtttgcgatcgttgttctttcgccaaactatgctacttctacgtggtgcttgattgaactgtctaagatttttgaatgcatggaggagaggggggctattctgccaatcttttatgaggtagacccctctcatgtgagacatcaaaggggcagcttcgctgaagcatttgaagaacatgatgagaagtttggggaaggtaataaagaggtggaagggtggagagatgctttaaccaaagtggccagtctcgctggatggtcttcaaaggattataggtacgaaacagagcttaacagagagattgtgcaagcactgtggagcaaagtgcatcctagtctcactgtatttgggtcatcagagaagttaatcggaatggatactaagctggaggaaatagatgttcttttagataaagaagcaaatgatgttcgttttatagggatatgggggatgggtggtttgggtaagacaacccttgctagactagtttatgagaaaatctctcatcaatttaaagtttgcatctttctagctgatgtcagagagtggaaaaccaagtttatcattgaactactatacagttctgacgtttgcactcgcattgcaatagatgttcttgttgagaaatctctcttaactatttcatcagacaatgcaataggtgtacatcatttgatacgagacatgcgatgtgaaattgctagacaagagtcttatgaagagcctggtggacgcagtcggttgtggcttcgcaacgacatttttcatgtattcacaaagaatacgggaacagaagccattgaagtaatattcttacacttcgatgaattagaagaggcagactggaatcttgaagccttctctaaaatgtgtcaactgaagctcctccacattcacaagttgaggctttttcttggcccaaaatatcttcctaataccttgagagtcctgaattggagttggtatccttcaaagtctctcccaccaggttttcaaccggatgaacttactagactttgtttggttcatagcaatattgatcagctctgcgatggaataaaatacctgggcaagttgaaatctatcaatcttagttactccaaaaacttgacaagcaccccagatttcacaggtattcaaaatcttgaaaggttggttcttaaggattgtaccaatttagttaagattcatccatccataacattgctcaagagactcaaaatttggaattttagaaactgcaaaagtgttaagagtctaccaagtgaagtaaatgtggagtttcttgaaatatttgatgtgtctggctgctcaaaactgaaaatgattccagaatttgtggggcaaatgaaaagattatcaaagctttctttaggtgggagtgctgttgagaaaatgccttcatcaattgagtgcttaagtgagagtttgttggagcttgaattgaatgaaattgttataagagagcagccatgctccttttttctcaagcagaatctcatagtatcatattttggtttatttccaagaaggagtcctcaacctttgattcctctgttagcttccttgaagctgaagcatttctcttctttgagggcattaagactgaatgactgtaatctcggtgaaggagaaattcccaatgatattggttctctgtcctccttatggaggttggaactcaggggaaacaattttgtgagccttcctgccagcattcatttgctttctaagcttaaacgtattgatgtggagaatttcaaaaagcttcgacaattgcaagaacttcctgtaagtgacgaattaagggtaaccaacaattgtacttccttacaagtgtttccagatccgccagatttgagcagattgccggcattttcgctctctggcatcaattgcttcagtgcggttgagattgttaagaaaacctcttgttctatgcatcatttccgttttgtaattcctggaagtggaattcctgagtggttcagtaatcaaagtgcgggagactcagtaattgagaagttaccttcgtatgcatgtaataacaagtgcattggggttgctttatgtgctctaattgtacctcaagacaatccgtctgccgttcctaaagtccgtcatttagatcctgatacctctgtcatttgccgttggagcagaaattgtagtgggtggaaaggtttcagatcctatgtaaaacaaattgtttcagatcaccttttgttccttgttttgcccagtagtgtatggaaacctcggaactgtctggatgacacatgtaatgaggttgagtttgtcttcgtcgtcgatcaagctgtgggaaacaacagatgcctgcaggtaaagagatgtggggcccgtgtactatacgagcacggcatggaagagcttatcagtagaacgaatcaatccaagagcagcagcatttctctttacgaggaggctatggatgaacaagaaggtgccttggttaaggcaacacaagaggcatcaacaagctga
>R.la-9
atggcgttgagcacccaagttagagcctcatccggttcagctctcccgtggacatacgacgtgtttttgagcttccgaggtgaagacacacgcaagggcttcacaggctacttataccacgagttgcagcggcgaggaatcaggactttcagggacgatgcacgacttgaaaaaggcacagccatctctccggagctcctcacagcaatagagcaatcgaggtttgcgatcgttgttctttcaccaaattatgctacttcagagtggtgcttgcgtgaactgtctaagattattgaatgcatgaaggagaggggaacaattatgccaatcttttatgaggtggatccctctcatgtgagacatcaaagaggcagctttgctgaagcgtttcaagaacatgaagagaagtttggggaaggtaatgaggaggtggaagggtggagagttgctttaaccaaagtggccagtctcgctggatggccttcagaggattatatgtatgaaacagagcttatcagagagattgtgcaagcactgtggagcaaattgcatcctagtctcactgtatttggttcctcagagaagttagttggaatggatactaagctggagcacatagatgttcttttagataaagaagcaaatgatgttcgcgcaaatgatgttcgctttatagggatatgggggatgggtggtatcggtaagacaacccttgctagactagtttattgtaaaatctctcatcaatttgatgtttgcatctttcttgatgatgtcagaaaggtttccacaatccatgatctggatgatctacaaaaacgaattcgtttccaaatctttaaggaagaaaatgttcaaggattggatgtttatagtaaaatggctatgataaagaaacatttttataataaagcggttcttctagttcttgacaatgtggatcaatcagaagaattggaaaacttggtgggagaaaaagtctgctttggtttgaggagtagaatcatcatcacaaccagaaactggcgtgtactagtcacacatggtatagaagaaccatatgagttgaagggactaaacgaagatgaagctcttcagctctttagttggaaagccttcaggaaatatgagcctgaagaagattatgcagaacagtctaagagctttgttaggtatgctggaggtcatcccttagctcttaaaactttggggtccttcttgtacaaaagaagtctaccttcatggagttctgcattggcaaacctacggaaaactcctgacaaaacagtttttgatttgctaaaagtgagttatgatggacttgatgagatgcagaagaaaatttttcgggacatcgcttgtttccgcgtgctgtatcataatgagtctgtgattgaacaagtatacaagttcgacttttcctcacgtattgcaatagatgttcttgctgatagatctctcttaactatttcacacaaccatatatatatgcatgacttgatacgagaaatgggatgtgaaattgttcgtcaagagaatgaagagcctggtggacgcagtcggttgtggcttcgcaacgacatttttcatgtattcacaaagaatacgggaacagaagccattgaaggcatattgttagacttggctgtattagaagaggcagattggaatcttgaagccttctctaaaatgtgtaaactgaagctgctctaccgtcataatttgaagctttctgttggcccaaaattccttcctaatgccttgagatttctgagttggagttggtatccttcaaaatctctcccaccgtgttttcaaccggatgaacttactacactcaggttgtacttggacaagttgaaatccatcgatcttagttactccataaacttgacaaggactccagatttcacaggtattccaaatcttgaggagttgattcttgaaggctgtatcagtttagttaagattcatccatccattgcatcgctcaagagactcaaaatttggaattttagaaattgcaaaagtattaagagtctaccaggtgaagtggatatggagtttctggaaacatttgatgtatcttgctgctcaaaactgaaaatgattccagaatttgtggggcaaacgaaaagattatcaaagctttgtttaggtgggactgctgttgagaaactgccttcatcaattgagcacttgggtgagagtttggtggagcttgatttgagtggaattgttataagagagcagccatactcccgttttcttaagcagaatctcatagcatcatcgtttggcttatttccaagaaagagccctttggttccttttttagcttccttgaagcatttctcttctttggaggaattatatctgaatgactgtaatctctgtgaaggagaaattcccaatgatattggttctctgtcctccttacggtggttggaactcagaggaaacaattttgatagccttcctgcaagcattcatttgctttctaaccttttttatattgatgtggagaattgcaaaaggcttcaacaattcccagaacttccggcaagtatctgcttattgatggcggacaattgtacttcctttcaagtgtttccagatgtttgcagcttagagagcctctattgcatcaattgcttgagtttggtcggtaatcaagatgctagttgttttatatattcagtgctaaagcggttggttgaggcaggcatgcagacaacctctccttattatggcgatatcgagatattggtaattcctggaagtgaaattccagagtggttcaataatcaaagtgtgggagacagggtaactgagaagttaccttcggatgcatgtaatagcaagtggtttgggtttgctgtgtgcgctctaatcgtacctcaagacaatctgtctgccacatttggtgtaaatgggatcaccttttcctatttttgtttgcgtccggtcatttctgtgaacctgagtaccgtctggaggacacatgcaatgaggttaagtttgtcttcagaaccaaatccacgctcgcgtgtaaagaaatgtggggcccgtgcactgtacgagcacgatgtgggagagctgatcagtaaaattaaccaatccaagagcagcagcatttctctttacgaggctgtggatgaacaagaaggtgccgtggttaaggcaacacgaggcagcaacaagcggaagtggtgctctgacgacgaatactactccgcagaagaatga
>R.xa-1
atggcattgagcacccaagttagagcctcatcgagttcagctttcccgtggaaatacgacgtgtttttgagcttccgaggtgaagacacacgcaagggcttcacagactacttataccacgagttggagaggcaaggaatcaggactttcagggacgatccacagcttgaaagaggcacagccatctctccggagctcctcacagcaatcgagcaatcgaggtttgcgatcgttgttctttcgccaaactatgcttcttccacatggtgcttgcttgaactgtctaagattattgaatgcatggaggagaggggaacaattctgccaatcttttatgaggtggatccctctcatgtgagacatcaaagggccagctttgctgtagcgtttcaagaacatgaagagaagtttggagaaggtaataaggaggtggaaggatggagagatgctttaaccaaagtggccaatctcgctggatggacttcaaatgattatatgtatgaaacagagcttatcagagagattgtgcaagtatcttggagcaaattgcacccttgtctcacagtattcggttcctcagagaagttagttggaatggatactaagctaaaggatatagatgttcttttagataaagaaacaaatgatgttcgctttatagggatatgggggatgggtgggttgggtaagacaacccttgctagactagtttatgagaaaatctctcatcaatttgaagtttgcgtctttcttgctaatgtcagagaggtttccgcaacccatggtctagtttatctacaaaaacaaattctttcccaaatcttgaaggaagaaaatgttcaagtaccggatgtttacagtggaatcactatgacaaagagatgctattgtaataaagcggttcttctagttcttgatgatgtggatcaatcagagcaactggaaaatttggtgggagaaaaatattggtttggtttaaggagtagaatcatcattacaactagaaaccggcatgtactagtcacacatggtacagaaaaaccatatgagttgaagggattaaacgaagataaagctcttcagctctttagttggaaagcctttaggaattatgagcctgaagaagattatgcagaacaatctaagagttttgttatgtatgctggaggtcttcccttagctcttaaaactttggggtctttcttgtacagaagaagtccagatgcatggaattctgcattggcaaaactacaacaaactcccaacagaacagtttttgaaatactgaagataagttttgatggacttgatgagatggagaagaaattttttctggacattgcttgtttccgcaggctgtaccacaacaagtttatgattgaactacaatacggttctgacctttgcaatcgtattataatagatgttcttgttgagaaatctctcttaactatttcatcagacaaccgggtggatgtgcatgacttgatacacgaaatggggtgtgaaattgttcgtcaagagaatgaagagcctggtggacgcagtcggttgtggctgcgcaacgacatatttcatgtatttataaagaatacgggaacagaagccattgaaggcatattgttacacttacatatattagaagaggcagattggaatcttgaagccttctctaaaatgtgtaaactgaagctgctctacattcataatttgaggctttctcttggcccaaaatatcttcctaatgccttgagatttctgaattggagttggtatccttcgaaatctctcccaccatgttttcaaccagatgaacttactgaacttagtttggtccatagcaatattgatcacctctggaatggaataaaatatttgggcatgttgaaatccatcgatcttagttactccataaacttgacaaggaccccagatttcacaggtataccaaatcttgagaagttggttcttaaaggttgtaccaatttagttaagattcatccatccattgcatttctcaagagactcaaaatttggaattttagaaactgcaaaagtattaagagtctaccaagtgaaataaatatggagtttcttgaaacatttgatgtatctggctgctcaaaactgaaaatgataccagaatttgtggggcaaatgaaaagattatcaaagctttgtttaggtgggactgctgttgagaaattgccttcatcaattgagcagttgagtgagagtttggtggagcttgatttgagtggaattgttataagagagcagccatactgcctttttcttgagcagaatctcatagtatcatcttttggcttatttccaagaaagaatcctcaccatttgattcctctgttagcttccttgaagcatttttcttctttgacgatattaaatctgaatgactgtaatctctgtgaaggagaaattcccaatgacattggttctctgtcctccttaaagaggttagaactcagaggaaacaattttgttagccttcctgcaagcatttatttgctttctaagctttattatattaatgtggagaattgcaaaaggcttcagcaattgccagactttccggcggtaagtgacagcttatgtgtgagaaccaacaattgtacttccttacaagtgtttccagattcaccatatttgagcagattattgacatttactctctttggcatcaattgctcgagtgcggttggtaatcgaggttgtagatatttcttatattcaatgctaaagcggtggcttgaggaaaccccttgttcttttgactttcacacgtctgtaattcctggaagtgaaattcctgagtggttcaataatcaaaacaatccgtctgccattcctgaatgtatgattagttttacttttttggataatactggtttgtctattgttaatttcgttgtaaaccaaattgttttagatcaccttttgttagttatgtggcccagtcatttctggaaacctcataactctctggaggacacatgcaatgaggtaaagtttgccttcaaaattcaagctgtgggaaacaacagaagcctgcaggtaaagagatgtggggcccgtgcattttacgagcacgacatggaagagctgatcagtaaaatgaaccaatccaagagcagcatttctctttgcgaggctatggatgaacaagaaggtgctatggttaaggcaacacaagaggcagcgacaagcagaagtggttgctctgacgaggaatattactctgcagaagaatga
>R.xa-2
atggcgttgagcacccaagttaaagcctcttcgggttcagctttcccgtggaaatacgacgtgtttttgagcttccgaggtgaagacacccgcaagggcttcacagactacttataccacgagttgcagcggcgaggaatcaggactttcagggacgatccacaacttgaaagaggcacagccatctctccggagctcctcacagcaatagagcaatcgaggtttgcaatcgttgttctttcaccaaattatgctacttcaaagtggtgcttgcgtgaactgtctaagattattgaatgcatggaggagaggggaacaattatgccaatcttttatgaggtggatccctctgatgtgagacatcaaaggggcagctttgctgaagcgtttcaagaacatgaagagaagtttggggaaggtaatgaggaggtggaagggtggagagatgctttaaccaaagtggccagtctcgctggatggccttcagaggattataggtatgaaacagagcttatcagaaagattgtgcaagcactgtggagcaaagtgcatcctagtctcactgtatttgattcctcagagaagttagttggactgaacactaagttgaaggacatatatgttcttttagataaagaagcaaatgatgttcactttatagggatatgggggatgggtgggttgggtaagacaacccttgctagagtagtttatgagcaaatctctcatagatttgatgtttgcgtctttcttgctaatatcagagaggtttctgcaacccatggtctagtttatctacaaaaacaaattctttcccaaatcttgaaggaagaaaatgttaaagtatgggatgtttatagtggaatcactatgacaaagagatgtctttgtaataaagcggttcttctagttcttgacgatgtggatcaatcagagcaactagaacacttggtgggagaaaaggactggtttggtttacggagtagaatcatcattacaactagaaatcagcgtgtactagtcacacatggtgtagaaaaaccatatgagttgaagggactaaacaaagatgaagctcttcagctctttagttggaaagcctttaggaaatgtgagcctgaagaagattatgcagaactgtgtaagagttttgttacgtatgctggaggtcttcccttagctcttaaaactttggggtctttcttatataaaagaagtctacattcatggagttcggcattgcaaaaactacaacaaactcccaaccgatctgtttttgaaatactaaaattaagttttgatggacttgatgagatggagaagaaaatatttctggacattgcttgtttccgtaggctgtatgacaatgagtctatgattgaacaagtacacagtttcgacttttgccctcgtattacaatagatgttcttgttgagaaatctctcttaactatttcatcagacaaccgggtagatgtgcatgatttgatacacgaaatgggatgtgaaattgttcgtcaagagaataaagaacctggtggacgcagtcggttgtggcttcgcaaagacatttttcatgtattcacaaacaatacgggaacagaagccattgaaggcatattgttagacttggctgaattagaagaggcagattggaatgttgaagccttctctaaaatgtgtaaactgaagctgctctacattcataatttgaggcttcctgttggcccaaaatatcttcctaatgccttgagatttctgaattggagctggtatccttcaaaatctctcccaccatgttttcaaccggatgaacttactgaacttagtttggttcatagcaatattgatcacctctggaatggaataaaatatttgggcaacttgaagtccattgatcttagttactccataaacttgacgaggaccccagatttcacaggtattcaaaatcttgagaagttgattcttgaaggttgtaccaatttagttaagattcatccatccataacattgctcaagagactcaaaatttggaactttagaaactgcaaaagtattaagagtctaccaagtgaagtgaatatggagtttcttgaaacatttgatgtatctggctgctcaaaactgaaaatgattccggaatttgtggggcaaacgaaaacattatcaaagctttgtataggtgggagtgctgttgagaatctgccttcatcatttgagcgcttgagtgagagtttggtggagcttgatttgaatggaattgttataagagagcagccatactctctttttcttaagcagaatctcagagtattgtcttttggcttatttccaagaaaaagtccttgccctttgactcctctgttagcttccttgaagcatttctcttctttgacgcaattaaaactgaatgactgtaatctctgtgaaggagaaattcccaatgatattggttatctgtcctccttagagttgttgcaactcagaggaaacaattttgttaaccttcctgcaagcattcatttgctttctaagcttaaacgtattaatgtggagaactgcaaaaggcttcaacaattgccagaacttccggcaactgacgaattaagggtggtaaccgacaattgtacttccttacaagtgtttccagatccaccaaatttgagcagatgcccggaattttggctgtctggcatcaattgcttcagggcggttggtaatcaaggttttagatattttttatattcaaggctaaagcagttgcttgaggaaaccccttggtctttgtactatttccgtcttgtaattcctggaagtgaaattcctgagtggttcaataatcaaagtgtgggagactcggtaattgagaagttaccttcgtatgcatgtaatagcaagtggattggggttgctttatgttttctaattgaacctcaagacaatccgtctgccgttcctgaagatcctattacccgtgtcttttgttgttggaacaaaaattgtagtggccacactcgcttgataaccggtataaaacaaattgtttcagatcaccttttgtttattgttttgcccaattttatatggaaacctcagaattgtctggaggacacatgcactgaggttaagtttgtcttcgtagtcgatcaaactgtgggaaacagcagaggcctgcaggtaaagaaatgtggggcccgtatactgtacgagcacgacacggaagagcttatcagtaaaatgaatcaatccaagagcagcagcatttctctttacgaggaggctatggatgaacaagaaggtgccatggttaaggcaacagaagaggcatcaacaagcagaagtggtggctctgacgacgaatattactctgcagaagagtga
>R.xa-3
atggcgttgagcacccaagttagagcctccactggttcagctttcccatggaaatacgacgtgtttttgagctttagaggcgaagacacccgaaagggcttcacagatcacttatacgacaagttgcagtggcgaggaatcacgactttccgggacgacccagaacttgaaaaaggcacagccatctcttcggagctcctctcagcaatcgagcaatccagatttgcgatcgttgttctttcgccaaactatgcttcttccacgtggtgtttgcttgaactgtctaagatttttgaatgcatggaagagagggggacaattctaccaatcttttatgaggtggagccgtctcatgtgagacatcaaaggggcagctttgctgaagcgttcgaagaacatgaagagaagcttggggaaggtaataaggaggtggaagggtggagagatgctttaacaaaagtagccaatctcgctgggtggacgtcaaagaattataggtatgaaacagagctcatcagagagattgtgcaagcactatggagcaaagtgcatcctagtctcacagtatttggttcctcagagaagttatttggaatggatactaagctggaggaaatagatgttcttttagataaagaagcaaatgatgttcgctttataggggtatgggggatgggtgggttgggtaagacaacccttgctcgactagtttatgagcaaatctctgatcaatttgaagtttgcatctttcttgctaatgtcagagaggtttccgcaacccatggtctagtttatctacaaaagcagattctttcccaaatcttgaaggaagaaaatgtacaagtatgggatgtttatagtggaatcactatgacaaagagatgtttatgtaataaagcagttcttctagttcttgacgatgtggatcaagtagagcaactggaaaccttggtgggagaaaaagagtggtttggtttgaggagtagaatcatcattacaactagaaatcgacatatcctactcacacatggtatagaaaaaccatatgagttggaggggttaaacgatgatgaagctctccagctcttttgttggaaagcctttaggaaatatgagcctgaagaagattatgcagaacactctaagagttttgttatgtatgctggaggtcttcccttagctcttaaaactttggggtctttcttgtataaaagaagtccacatgcctggagttctacactgcaaaaactacaacaaattcccaacacaacagtctttgaaatactgaaaataagttatgatggacttgatgagatggaaaagaaagtttttctggatattgcatgtttccacaggctgtactataatgagtttatgattgaacaagtatatagttctgacttttgcattcgtattgcaatagatgttcttgttgagaaatctctcttaactattgtactagaaaaagacatagagatacatgaattgatagaagaaatgggacatgaaattgttcgaagagagtgctgtgaagagcctggtggacgcagccggttgtggcttcgcaaagacatttttcatgtgttcatgaagaataccggaacagaagtcatcgaaggcatattcttacacttagacgaattagaagaggcagattggaatcttgaagccttctctaaaatgtgtaaactgaagctgctcttcattcataatttgaggctttcttttggtcccagatgtcttcctaatgccttgagatttctgaaatggagttggtatccttcaaaatctctcccaccaggttttcaaccggatgagcttactgaacttggcttggttcatagcaatatcgatcacctctggaatggaataaaatacttgggcaagttgaaatctatcgatcttagttactccataaacttgacaaggaccccagatttcacaggtattcaaaaccttgagaagttggttcttgaaggttgtactaatttagttgatattcatccatccattgcatttctcaatagactcaaaattttgaactttagaaattgcaaaagtattaagagtctcccaagtgaagtagaaatggaatcacttgaaacatttgatgtatctggctgctctgtactgaaaatgattccagaatttgtggggcaaatgaaaagaatatcaaagctctatataagtgggactgctattgagaaaccgccttcatcaattgagcgcttcagtgagagtttggtggagcttgatttgagtggaattgttacaagagggctgccgtactccctttttcttaagcagaatctcagtgtatcatcttttggcttatttccaaggaagagtcctcaccctttgattcctctgttggcttctttaaagcatttgtcttctttgacgtcattaaatctgaatggctgtaatctccgtgaaggagaaattcccaatgatattggttctatgtcctccttggagaggttggatctcagaggaaacaattttgttagccttcctgcaagcattcatttgctttctaagcttgaatatattaatgtggaggattgcaaaaggctccaacaattgccagacctcccatcaaatgactatttatcagaaaccccttgttcgttttactatttcagttttgtaattcctggaagtgaaatttttgagtggttcagtaatcaaagtttgggagactcggtgactgctaagttaccttcgtatgcatgtaacaacagcaagtggattggggttgctgtatgtgctctatttgtacctcaagacaatccgtctgctgttcctgaagacgatgagttagatcctaatacctgtgaaattagctgtacatgggatggatacagttctggcttgtcagctgtcggtcacagcgtaaaacagattgttgcagatcacctttactttgttgttttgcacaagcgattcttcgaacctcagtactgtctggaggacacgtgcaatgaggttaagtttgttttccaaaccattcgagctgtaggaaacaacagatgcttgcaggtgaagaaatgtggggcctatgcactgtacaaggacgacacggaagagctgatcggtaaaatgaatcaatccaacagcagcatttctctttacatggaagagactatggattgtgatttagacaaatcagcatatgaagaaggtggtgccatcgttaagggaacacccgaggcagcagcgagcacaagtggcggctgtgaggatgaatactactctgctgaagagtga
>R.xa-4
atggcgttgagcacccaagttagagcctcatcgggttcagctttcccttggaaatacgacgtgtttttgagcttccgaggtgaagacacccgcaagggcttcacagactacttataccacgagttggagcggcaaggaatctggactttcagggacgatccactgcttgaaagaggcacagccatctctccggagctcctcacagcaataaagcaatcaaggtttgcgattgttgttctttcaccaaactatgctacttccacgtggtgcctgcttgaactgtctaagattcttgaatgcatggacgagagaggacaaattctgccaatgcacgagagagggcaaattctgccaatcttttatgaggtggatccctctgatgtgagacatcaaaggggcagctttgctgaagcgtttcaagaacatgaagagaagtttggggtaggtaatgaggaggtgggagggtggagagatgctttaaccaaagtggccagtctcgctggatggacttcaaaggattataggtacgaaacacagattatcaaagagattgtgcaagaactgtggagcaaagtgcatcctagtctcacagtatttggttcctccgagaagttatttggaatggataataagtgggaggaaatagatgttcttttagataaagaagcaaatgatgttcgctttatagggatatgggggatgggtggtatgggtaaaacaacccttgctagactagtttatgagaaaatctcttatcaatttgatgtttgcatctttcttgatgatgtcagaaaggctcacgcagaccatggtctagtttatctacaaaaacaaattctttcccaactcttgaaggaagaaaatgttcaagtatggaatgtttatagtggaatcgcttggataaagagatgtgtttgtaataaagcggttcttctagttcttgacaatgtggatcaatcagagcaactggaaaagttggtgggagaaaaagactggtttggtttaaggagtagaatcatcattacaactagaaaccagcttgtactagtcactcatggtgtagaaaaaccatatgagttgaagggattaaacaatgatgaagctcttcaactctttagttggaaagcctttaggaaatatgagcctgaagtagattatgtaaaacactctatgagttttgttaggtatgctggaggtcatcccttagctcttaaaactttggggtctctcttgtacaataaaagaagtctacattcatggagttctgcattggcaaaactacagaatactccagacaaaacagtttttgatttgctaaaagtgagttatgatggacttgataagatggagaagaaaatttttctggacattgcttgtttccgcaggttgtatgtcgatgagtttatgattgaacaagtatacaagttcgagtcacgtattgcaatagatgttctggctgacagatctctcttaactatttcacacaaccatatatatatgcatgacttgatacgagaaatgggatgtgaaattgttcgtcaagagaatgaagagcctggtggacggagtcggttgtggcttcgcaacgacatttttcatgtattcacaaagaatacgggaacagaagccattgaaggcatattgttatacttggctgaattagaagaggcagattggaatcttgaagccttctctaaaatgtgtaaactgaagctgctctaccttcataatttgaagctttctgttggcccaaaatttcttcctaatgccttgagatttctgaattggagttggtatccttcaaaatctctcccaccatgttttcaaccggatgaacttactgaacttagtttggttcatagcaatattgatcacctctggaatggaataaaatactcgcgcaatttgaaatccatcgatcttagttactccataaacttgacaaggaccccagatttcacaggtattccaaatcttgagaagttggttcttgaaggttgtaccaatttagttgaggttcatcaatccactggattgctccagaagctcagaattttgaatttaagaaactgcaaaagtattaagagtctaccaagtgaagtgcatatggagtttcttgaaacatttgatgtgtccggctgctcaaaactgaaaataattccagaatttgtggggcaaatgaaaagattatcaaagctttatttaaatgggactgccgttgagaaactgccttcatcaattgagcacttgagtgagagtttggtggagcttgatttgagcggaattgttataagagagcagccatactccctttttcttaagcagaatctcatagtatcatcttttggcttatttccgagaaagagtcctcaccctttgattcctctgttagctcccttgaagcatttctcttctttgacggaattaaagctgaatgactgtaatctctgtgaaggagaaattcccaatgatattggttctctgtcctccttagagaggttggaactcagaggaaacaattttgttagccttcctgcaagcattcatttgctttctaagcttgaatgtattaatgtggagaattgcaaaaggcttcaacaattgccagaacttccgccagcaagtggctactccttacaattaaggtgctaa
>R.xa-5
atggcgttgagcacccaagttagagcctcatccggttcagctttcccttggaaatacgacgtctttttgagcttccgaggtgcagacacccgcaagggcttcacagaccacttatacgacaagttacagtggcgaggaatcaggactttcagggacgatccacagcttgaaagaggcacagccatctctccggagctcctcacagcannnnnnnnnnnnnnnnnnnnnnnnnnnnnnnnnnnnnnnnnnnnnnnnnnnnnnnnnnnnnnnnnnnnnnnnnnnnnnnnnnnnnnnnnnnnnnnnnnnnnnnnnnnnnnnnnnnnnnnnnnnnnnnnnnnnnnnnnnnnnnnnnnnnntcaagaacatgaagagaagtttggggaaggtaataaggaggtggaagggtggagagatgctttaaccaaagtggccaacctctctggatggacttcaaaggattacaggtatgaaacagagcttatcagagagattgtgcaagcactgtggagcaaagtgcatcctagtctcgctgtatttgattcctcagagaagttagtgggaatggatatgaagctgaaggaaatagatcttcttttagataaagaagcaaatgatgttcgctttatagggatatgggggatgggtggtattggtaagacaacccttgctagactagtttatgggaaaatctcacatcaatttgatgtttgcatctttcttgatgatgtcagaaaggtttccacaatccatgatctggatgatctacaaaaacgaattcgttcccaaatcttgaaggaagaaaatgttcaagtaggggatgtttatagtggactggctatggtaaagagatgtttttgtaataaagcggttcttctagttcttgacaatgtggatcaatcagagaaattggaaaacttggtgggagaaaaagactggtttggtttaaggagtagaatcatcattacaactcgagatcggcatgtactagtcagacatggtatagaagaaccatatgagttgaagggactaaaccaatatgaagctcttcagctctttagtttggaagcctttaggaaatgtgagcctgaagaagattatgcagaattgtgtaagagttttgttacgtatactggaggtcttccgttagctcttaaaatcttggggtctttcttgaaaggaagaactccagatgaatggaattctgcattggcaaaactacaacaagctcccgacagaagagtttttgaaatattgaagataagttttgatggacttgataaggaggagaagaaaatttttctggacattgcttgtttccgcaggctgtatcgcaatgagtttgtgattgatctagtatacggttctgacctttccaatcttattaaaagacgtgttcttgctgagaaatctctcttaactatttcatcaaacaaccaggtagatgtgcatgacttgatacatgaaatggcatgtgaaattgttcggcaagagaatgaagagcctggtggacgcagtcggttgtgtcttcgcaacgacatttttcatgtattcacaaagaatacgggaacagaagccattgaaggcatattgttagacttggctgaattagaagaggcagattggaatcttgaagccttctctaaaatgtgtaaactgaagctgctctacattcataatttgaggctttctgttggcccaaaatgtctccctaatgccttgagatttctgagttggagttggtatcctgcaaaatctctcccaccatgttttcaaccggatgaacttactgaactcagtttggttcatagcaatattgatcacctatggaatgaagtaaaatacttgggcaagttgaaatccatcgatcttagttactccataaacttgacaaggaccccagattttacaggtatttcaaatcttgagcagttggttcttgaaggttgtaccaatttagttcagattcatccatccattgcattgctcaagagactcaaaatttggaattttagaaactgcaaaagtattaagagtctaccaagtgaagtaaatatggagtttcttgaaacatttgatgtatctggctgctcaaagctgaaaatgattccagaatttttggggcaaacgaaaagattatcaaagctttgtttaggtgggactgctgttgagaaactgccttcatcaattgagcagttgagtgagagtttggtggagcttgatttgagtggaattgttataagtgagcagccatactcccgttttcttaagcagaatcgcatagcatcatctcttggcttatttccaagacagagttctcaccctttggttcctctgttcgcttccttgaagcatttctcttctttgattagattaaatctgaatgactgtaatctctgtgaaggagaaattcccaatgatattggtactctatcctccttaaggagtttggaactcggaggaaacaattttgttagccttcctgcaagcattcatttgctttctaaactcctacatattaatgtggagaattgcaaaagactccaacaattgccagaacttccggcaagtttcgagttaacggtgataaccgacaattgtacttccttgcgagtgtttccagatccaccgaatttgcgcagattgtggagtttttcgctcagttgcattaattgtccgagtatggttggttatcaagattctatatattcagtgctaaagcggttggttgaggaaaccccttatattcgccatcaccggtttgtaattcctggaagtgaaattcctgagtggttcaataatcaaagtgtgggaaactcggtaactgagaagttaccttcggatgcatgttatagcaagttgattgggtttgctgtgtgcgctctaattgtacctccatacaatccgtctgccgttcctgaaggatgttgtgtagatgaatacctttacattcggtgtctttggaatgattaccgctctgattgtactaattcgctaggtgtttctttggatataaaacaaattgtttcagatcaccttgtcttatttgtttggcccgttcatttccggaaacgtaagaacacatgcaatgaggttgaggttttcttcgtaatggatccatacaacagatggtggcagttaaagaaatgtggggtccgtgcactgtacgagcacgacagggaagagctgatcagtaaaattaaccaatccaagagcagcagcgtttctctttatgaggctgtggatgaacaagaaggtgccatggttaaggcaacacaagaggcagcaacgagcggaagtggtggctctgacgacgaatactactactctgcagaagaatga
>R.xa-6
atggaagagagagggacaattctaccaatcttttatgaggtggagccgtctcatgtgagacatcaaaggggtagctttgctgaagcgtttgatgaacatgaagagaagtttggggaagatagcaaggaagtgcaagggtggagagatgctctgtcaaaagtggctaaccttgctggatggactacaaaggattatgggtacgaaacagagcttatgaaagagattgtgcaagaactgtggagcaaagtgcatcctactttaaccgtatttgattccacagagaagttagtcggaatggatgctaagtttgaggaaatagatgttcttttagatatagaagcaaatgatgttcgctttatagggatatgggggatgggtggggtgggtaagaccacccttgctagagaggtgtatgagaaaatttctcatcagtttgaagtttgcatctttcttgctaatgtcagagaggtttctgcaacacacggtctagtttgtctacagaaacaaattctttcccaaatcttgaaggaagaaaatgttcaagtatgggatgtttatgatggagtgactaggacaaagagatgtgtatgtaacaaagcggttcttctagttcttgacgatgtggatcaaccggagcaactggaaaacttggcggggggaaaagactggtttggtgtaaggagtagaatcatcattacaactagaaaccgacatgtactagtcacacatgatatagaaaaaccatatgaggtgaggggattaaactatgataatgctcttcagctgtttagttggaaagccttcagcaaatatgagcctgaggaggattatgcagagctctctgggcatttcgttagctatgccagaggtcttcccttggctcttagaactatggggtctttcttgtataaaagaagtccagatgcatggagttctgcattggaaaaactacagaatactcccgacagaaaagtttttgatttgctaaaagtaagttatgatggacttgatgagatggagaagacaatttttctggacattgcatgtttccgcaggctgtatcgcaacgagtttatgattaaacaagtatacagttctgacctttgcaatcgtattacactagatgttcttgctgagaaatctctcataactatttcgtcaaacaaccaaataggtatgcatgatttgatacaagaaatgggatgcgaaattgttcgccaagagtcttatgaagagcctggtggacgcagtcggttgtggcatcgcaacgacatatttcatgtattcacaaagaatacgggaacagaagccattgaaggcatattgttagacttgcctgaattagaagaggcagattggaatcttgaagccttctctaaaatgtgtaaactgaagctgctctacattcataatttaaagctttctcttggccccaaatatcttcctaatgccttgagatttctgaaatggagttggtatccttcaaaatctctcccaccaggttttcaaccggatgagcttactgaacttagcttggttcatagtaattttgatcacctctggaatggaataaaatacttgggcaagttgaaatctatcgatcttagttactctataaacttgagaaggaccccagatttcacaggtattcaaaaccttgagaacttggttcttgaaggttgtacgaatttagttaagattcatccatccattgcatttctcaagagacttaaaattttgaactttagaaactgcaaaagtattaagtgtctccctagtaaattagaaatggaatctcttgaaacatttgatgtatctggctgctcaaatctgaaaatgattccagaatttgtggggaaaggtcttgagagtttagagcttgaaggttgtacgaatctagttgatattcatccatccattgcatttctcaatagactcaaaattttgaacttgagaaactgcaaaagtattaagagtctcccaagtgaagtagatatggaatctcttgaaacatttgatgtatctggctgctcaagactgaaaatgattccagaatttgtggggcaaatgaaaagattatcaaagctttctttaagtgggactgctgttgagaaactgccttcatcaattgagcgcttcagtgagagtttggaggagcttgatttgagtggaattgttacaagagagccgccctactccctttttcttaagagaaatgtcaatggcaaacgcccaagatcatggtactcattgctcccttctgtcttatttccaagaaagagtcctcaccctttaattcctgtgttagcttctttgaagcatttgtcttcattgacgaaattaaatctgagtgactgtaatctcagtgaaggagaaattcccaatgatattggttctatgtcctccttggagaggttggatctcagaggaaacaattttgttagccttcctgcaagcattcatttgctttcaaagcttgaaactattagcatggtgaattgcaaaaggcttcaacaattgccatacttgccattaaatgacaaattatctgtaaggaccgacaattgtacttcgttacaagtgtttccagattcaccagatttgtgtagttatttcttatatccagtgctaaagcagttgcttgaggaaaccccttgttcttttcagcatttcagttttgtaattcctggaagtgaaattcctgagtggttgaataatcaaagtgtgggagactcggtaactgagaagttaccttcgtatgcatgtaatagcccaatcaaagtgttgactgggtttgctctatgtgctctatgtgtacctcaagactctccgtctgcccttcctgaacagtttgatttcaatcatgttaacagtcatgataagagtactattgtttgtaattggaatggattcaattctacctcgttggtaggtgttggtgactttgtaacccaaattgtttcagatcaccttttcttagttgttttaggcagtcatttatttgaacctaagaactgtcccgaggacacatgcaatcagcaagtcaagtttgttttcaaaacagctcgagctgtaggaaacaacagatgcataaaggtgaagaaatgtggggcccgtgcactttacaagcatgacctggaagagcttattagtaaattgtaccaatccaagagcagcatttctccttacgagactatggattgtgatgtaggcaaatcagcatatgaatcgtga
>R.xa-7
atggcgttgagcacccaagttagagcctccagtggttcagctttcccatggaactacgacgtgtttttgagctttagaggcgcagacacccgccagggcttcacagaccatttatacgagaagctgaagtggcgaggaatcaggactttcagggacgacccagaacttgaaagaggcacagccatctctccggagctcctcactgcaatcgagcaatccaggtttgccatcgtcgttctttcgccaaattatgcttcttccacgtggtgcttgcttgaactctctaagattttgcaatgtatggaagagagggggacaattctaccaatcttttatgaggtggagccctctcatgtgagacatcaaaggggcagctttgctaaagcgtttgacaaacatgaagagaagcttggggaaggtaataaggatgtggaagggtggagagatgctttaacaaaagtggccaatcttgctggatggacttcaaaggattatggatatgaaacagagcttatcaaagagattgtgcaagcactgtggagcgaagtgcatcctactttaacattatttggttcctcagagaagttagttggaatggatactaagctggaggaaatagaagttcttttagataaagaagcaaatgatgttcgctttataggggtatgggggatgggtgggttgggtaagacaacccttgctagactagtttatgagaaaatctctcatcaatttgaagtttgcatctttcttgctaatgtcagagaggtttccgcaacccacggtctagtttatctacaaaaacagattctttcccaaatcttgaaggaagaaaatgttcgagtatgggatgtttatagtggaatcactttgaataagcgatgtttatgtaataaagcaattcttctagttcttgacgatgtggatcaagtggagcaactggaaaccttggtgggagaaaaagattggtttggtttgaggagtagaatcatcattacaactagaaatcgacatatcctagtcacacatggtatagaaaaaccatatgagttgaagggattaaactatgataaagctctccagctctttagttggaaagcccataggaaatatgagcctgatgaagattatgcagaactgtctaaaagttttgttatctatgccggaggtcttcccttagctctcaaaactttggggtctttcttgtataaaagaagtccacatgcatggaattctgcattggaaaaactacagaatactcccaacagaacagtttttgaaatactgaaaataagttttgatggacttgatgagatggagaagaaaattttcctggacattgcgtgtttcggcaggctgtatcgcaacgagtttatgattgaaaaagtatacagttctgacctttgcaatcgtattacaatagatgttcttgctgagaaatctctcttaactacttcatcagacaactatataggtatgcatgatttgatacgagaaatgggatgtgaaattgttcgccaagagtcttatgaagagcctggtggacgcagtcggttgtggcttagcaacgacatttttcatgtattcacaaagaaaacgttggttcttgaaggttgtacaaatttagttaagattcatccatccattgcatttctcaagagacttaaaatgctgaactttagaaactgcaaaagtattaagagtctcccaagtaaagtagaaatggtatctcttgaaacatttgatgtatccggctgctcaaatctgaaaatgattccagaatttgtggggcaaaatcttgagaatttggttcttgaaggttgtgtgaatctagttgatattcatccatccattgcatttctcaatagactcaaaattttgaactttagaaactgcctaagtattaagagtctcccaagtgaagtagaaatggaatctcttgaaacatttgatgtatctggctgctcaagactgaaaacgattccagaatttggggggcaaatcaaaagattatcaaagctttctttaagtgggactgctgttgagaaactgccttcatcatttgagcacttgagtgagagtttggtggagcttgatttgagtggaattgttacaatagagctgccatactccctttttattaagcagaatctcagagtatcatcttttggcttatttccaagaaagagtcctcaccctttgattcctgtgttagcttctttgaagcatttgtcttcattgacgacattaaatctgagtgactgtaatctcagtgaaggagaaattcccaatgatattggttctgtgtcctccttgaagacgttggaacttggaggaaacaattttgttacccttcctgcaagcattcatttgctttctaagcttgaagattttaatgtgaagaattgcaaaaggctccaacaattgccagacttgccattgaatgaagatttatatgaaaccccttgttcttttgagtgtttccgttatgtaattcctggaagtggattttttaagtggttcattaatcaaagtgtgggagactcggtaaatgtggagttgccttcgtatgcctgtaatagcaagtggattgggtttgctgtatgtgctctatttgtacctcaagacaatccgtctgccgttcctgaagacgatgagttagatcctgatacctgtgaaattatgtgtagatggaaaagatatggtgttggtttgtcaggtgttggtttcgatgtaaaacaaattgtttcagatcaccttttcttagttgttttgcccagtcatttctggaatcctctgaaccgtgaggagtggcaggacacattcaatgaggttaagtttgacttcaaaatctcccgagctgtaggaaacaacagatgcataaaggtgaagaaatgtggggcccgtgcactgtacaagcatgacatggaagagctcatcagtaaaatgacccaatccaagagcagcctctctccttacgagactatggattgtgatttaggcaaatcagcatatgagcaaggtggtgtcatcgttaagggaacaccagatgcagcaagcggaagtggtggctctgatgacgaatatttctctgcagatgaatga
>R.xa-8
atggcgttgagcacccaagttagagcctccgcgggtttagctttcccatggacatacgacgtgtttttgagctttagaggcaaagacacccgcaagggcttcgctgactacttatacaacgagttgcagcggcaaggaatcaggactttcagggacgagccacaacttgaaagaggcacagccatctctccggaactcctcacagcaatcaagcaatcgaggtttgcgatcgttgttctttcgccaaactatgctacttctacgtggtgcttgattgaattgtctaagatttttgaatgcatggaggagaggggggctattctgccaatcttttatgaggtagacccctctcatgtgagacatcaaaggggcagcttcgctgaagcgtttgaagaacatgatgagaagtttggggaaggtaataaagaggtggaagggtggagagatgctttaaccaaagtggccaatcttgctggatggacttcaaaggattataggtacgaaacagagcttatcagagagattgtgcaagcactgtggagcaaagtgcatcctagtctcacagtatttgggtcatcagagaagttagtcggaatggatactaagctggaggaaatagatgttcttttagacaaagaagcagatgatgttcgttttatagggatatgggggatgggtggtttgggtaaaacaaccgttgctagactagtttatgagaaaatctctcatcaatttgaagtttgcatctttctagctgatgtcagagaggtctccgcaacccatggtctagtttatctgcaaaaacaaattctttcccaaatcttgaagaaagaaaatgttcaaatatgggatgtttatagtggaatcatcatgataaagagatgtttttgtaataaagcggttcttttagttcttgacgatgtgaatcaatcagagcaactagaaaacttggtgggagaaaaagactgctttggttcaaggagtagaatcatcattacaactagagaccggcatgtactagtcacacatggtatagaagaaccatatgagttgaagcgattaaacaaagatgaagctcttcagctctttagttggaaagcttttaggaaatatgagcctgaagaagattatgtagaacactctaagagctttgttgtgtatgctgaaggtcttcccttagctcttaaaactttggggtctttcttgtacaaaagaagtctagatgcatggaattctgcattggcaaaactacggaatactccaaacagaacagtttctgatttgctaaaagtgagttatgatggacttgatgagatggagaagaaaatttttctgcacatcacatgtttttctttgcagtggaaaaccaagtttattattgaactactacacagttctgacgtttgcactcgtattgcaatagatgttcttgttgagaaatctctcttaactatttcatcaggcaatgaaataggtgtacatcatttgatacgagaaatgggatgtgaaattgctcgacaagagtcttatgaagagcctggtggacgcagtcggttgtggcttcgcaacgacatttttcatgtattcacaaagaatacgggaacagaagccattgaagtaatattcttacacttggacaaattagaagaggcagattggaatcttgaagccttctctaaaatgtgtcaactgaagctcctccacattcataagttgaggctttttcttggcccaaaatatcttcctaataccttaagagtcctgaattggagttggtatccttcaaagtctctcccaccaggttttcaaccggatgaacttactagactttgtttggttcatagcaatattgatcagctctgggatggaataaaatacttgagcaagttgaaatctatcaatcttagttactccagaaacttgacaagcaccccagatttcacaggcattcaaaatcttgagaagttggttcttaaggactgtaccaatttagttaagattcatccatccataacattgctcaagagactcaaaatttggaattttagaaactgcaaaagtattaagagtctaccaagtgaagtaaatatggagtttcttgaaatatttgatgtgtctggctgctcaaaattgaaaatgattccagaatttgtggggcaaatgaaaagattatcaaagctttctttaggtgggagtgctgttgagaaactgccttcatcaattgagcgcttcagtgagagtttgttggagcttgaattgaatgaaattgttataagagagcagccatattccttttttcttaagcggaatctcatagtatcatcttttgttttgtttccaagaaagagtcctcaacctttgattcctctgttagcttccttgaagctgaagcatttctcttctttgagggcattaagactgaatgactgtaatctcggtgaaggagaaattcccaatgatattggttctctgtcctccttatggaggttggaactcaggggaaacaattttgttagccttcctgcaagcattcatttgctttctaagcttaaacgtattgatgtggagaattgcaaaaggcttcgacaattgccggaacttccggtaggtgacgagttaagggtggtaaccaacaattgtacttccttacaagtgtttccagatccaccagatttgagcagattgccggcattttcgctctcttgcatcaattgcttcagtgcggttgataatcaaggtttcagatatttgttatattcaaggctaaagcgtttgcttgagaaaacctcttgttccatgcaccatttccgttttgtaatccctggaagtggaattcctgaatggttcaataagcaaagggcgggagactcggtaattgagaagttaccttcgtatgcatgtaatagaaagtggattggggttgctttatgtgctctaattgtacctcaacacaatccgtctgccgttcctaaagtccgtcatttacatcctgatacctctgtcatttgtcgttggagcagaaattgcagtggttggaaaggtttcagatcctatgtaaaacaaattgtttcagaaaaacaccttttgttccttgttttgcccagtagtatatggaaacctcggaattgtctggaggacacatgcaatcaggttaagtttgtcttcgtcgtcgatcaagctgtgggaaacaacagatgcctgcaggtaaagaaatgtggggcccgtgtactgtacgagcacgacatggaagagcttatcagtagaatgaatcaatccaggagcagcagcctttctctttatgaggaggctatggatgaaccagaaggtgccatggttaaggcaacacaagaggcagcaacaagcagaagtggtggctctgacgacgaatattactctgcagaagaatga
>R.xa-9
atggcgttgagcacccaagttagagcctccactggttcagctttcccatggaaatacgacgtctttttgagcttcagaggcgaagacacccgaaagggcttcacagactacttatacaacgagttgcagcggcgaggaatcaggactttctgggacgatccacaacttgaaagaggcacagccatctctccagagctcctcacagcaatcgagcaatccaggtttgcgatcgtcgttctttcgccaaactatgcttcttccacgtggtgcttgcttgaactgtctaagattcttgaatgcatggaggaaaggaggacaattatgccaatcttttatgaggtggatccttctcatgtgagacatcaaaggggaagctttgctgaagcgttccaagaacatgaagagaagtttggggatgataataaggagctggaagggtggagagatgctttaaccaaagtagccagtttcgctgggtggacttcaaaggattataggtacgaaacagagcttattagagagattgtgcaagcactatggagcaaagtgcatcctactttaaccgtatctgattccacagagaagttagtcggaatggatgctaagtttgaggaagtagatgttcttttagataaagaagcaaatgatgttcgctttatagggatatgggggatgggtggggtgggtaagaccactcttgctagagtggtgtatgagaaaatttctcctcagtttgaagtttgcatctttcttgctaatgttagagaggtttccgcaacccatggtctagtttatctacaaaagcagattctttcccaaatcttgaaggaagaaaatgtacgtgtatggggtgtttatggtggaatcactatgacaaagggatgtttatgtaataaagcagttcttctagttcttgacgatgtggatcaagtagagcaactggaaatcttggtgggagaaaaagattggtttggtttgaggagtagaatcatcattacaactagaaatcgacatatcctagtcagacatggtatagaaaaaccatatgagttgaaggggttaaacgatgatgaagctcttcagctctttagttggaaagcctttaggaaatatgagcctgaagaagattatgcagaacactctaagagttttgttatgtctgctggaggtcttcccgtagctcttaaaactttggggtctttcttgtataaaagaagtctagatgaatggaattctgcattgaataaactacagaatactcctaacaaaacagtttttgatttgctaaaagtaagttatgatgaacttgatgagatggagaagaaaatttttctggacattacatgtttctctttgcaatgtgaagccaagtttgttattgaactactatacagttttgacatgtgcactcgtattgcaatagatgttctggttgagaaatctctcttgactatttcatcagacaataaaataggtatacataagttggtacaagaaatgggatgtgaaattgtacgacaggagtcgtatgagcctggtaaccgcagtcggttggggcttcgcaatgacatttttcatgtattcacaaagaatacgggaactgaagccattgaaggcatattcttacacttgcatgaattagaagaggcagattggaatcttgaagccttatctaaaatgcgtaaactgaagctgctctacattcataatttgaggctttctcttggccccagatatcttcctaattcattgagatttctgaaatggagttggtatccttcaaaatctcttccaccaggttttcaacctgatgaacttgttgaactcagtttgccctatagcaaaatcgatcacctctggaatggaataaaatacttggtcaagttgaaatccatcgatcttagttactccataaacttgacaaggactccagatttcacaggtattccaaatcttgagaagttggttcttgaagggtgtaccaatttagttaagattcatccatccattgcattgctcaagagactcaaaatttggaattttagaaactgtaaaagtataaagagtctaccaagtgaagtgaatatggagtttcttgaaacatttgatgtatctggctgctcaaaactgaaaatgattccagaatttgtggggcaaacaaaaagattatcaaagctttctttaagagggactgctgttaagaaactgccttcatcatatgagcgcttcagtgagagtctggaggagcttgatttcagtggaattggtactagagacctgccatactacctgccatactccttttttctaaagcagaatctcagattatcatcttttggcttatttccaagaaagagtcctcaccctttgattcctctgttagcttacttgaagcagttgttttctttcacgacattaaatctgagtgactgtgacagtgaaggagaaattcccaatgatattggttttctgtccttgaagaacttgctgctcagaggaaacaattttgttagccttcttgcaagcattaatttgctttctaagcttgaatgtattaatgtggagaattgcaaaaggctccaacaattgccagacctcccattaaatgacgatttatcagtaagaactgacaattgttcttcgttacaaatgtttccagatccgccagatcaacagatcaacagatcggatgagccctgtatcgcatctacggacgacgatgacttcatggaaacaattgttgacgatatggaatgtgttcagtcttcggcgccgcccactcgagctgaattattctctagggtgatcttttgtgatgaatcacaaaactttgatgagttagataaacttccgaagaaaatcatggaattctcttcttctaaatcagatttattttcatctcctctggtttctccacggttcgaaccgtatgatggtttatggcacggcggtgacaattccttgttttcttctcacgttccgcaacaagaagatatagaacaggagagtttacctgtacagttaaagatgtatttctctcttttcccatcagtttatgagtttagaaaagatgagttggttcaaatgtggatggcggaaggctttattgaagagagccaaacagagagaatggaggagattggcaacgcttatttcaattctttacacaagataggctttcttgtgccctctagatgtgataccagggtggactttgattcggtattttcggtacccacctataatccaggcaacttattgtataaagtaaatcctgtcaagctctcagagttggtaaacacaactgtgctggtggattattttgcagccgtggatggtaatttagatggagccttggaaacgacacagcacttgtctttgagttgtaaggaaattagtgatatgacttttgggattctcaaaaattttaagagtctgcgcaccctcctattcctgtctggacatgggtcttccatcaaacatgttcctcgtgatatgtttttgagcttaaaggatttgagaacactaaatttgagtcgaacacttgtttcagaagtgccaagttccattcgaaatgtaaaatcattacgatatttggatatctccaatactcccatcacacagttgccggagtcaatagattctcttcaccatgtgcagacaataaaacttagaggttgtgcacacttccttcagttgccaaagggcacaaagaagcttatcaatctacgacatattgatttggatatcattaggcaattgcgggccatgcctccatacattggaaacttaaccaaccttcagactctgtcagcatttctggttggtcgagaggaggggtgtcgtattggagagcttaagaatttgaataatcttagaggagtacttcgcatttcaaggcttgaaaatgtatcaagtaaggaagaggctgaggaagctgctttgatcgacaagagatacctccaaaggctagagctccggtggagtaatgtgttcactgagaaaatagagggacaagagaagatccttgaatgtcttcaaccccatgctggccttagagagttacagatacaacactatgctgggcgttgtccaaagcttctgtccttgccttctgatggactaccaacttcacttgagtctttcatagtaatagattgccctaaactgaaagaatggtgccgcaaggcggaaggtgaagattggagcaagatatctagtgttcccagcatatggtttgattgtgaagaagaaattcagttatttctcaactaa
>R.xa-10
atggcgttgagcacccaagttagagcctccacaggttcagctttcccgtggaactacgacgtgtttttgagcttccgaggtgaagacacacgcaagggcttcacaggccacttataccacgagttgcagcggcgaggaatcaggactttcagggacgatcctcaacttgaaagaggcacagccatctctccggagctcctcacagcaatagagcaatcgaggtttgcgatcgttgttctttcgccaaactatgcttcttccacatggtgcttgcttgaactgtctaagattcttgaatgcatggaggagagggggacaattctgccaatcttttatgaggtggatccctctcatctggaggaaatagatgttcttttagataaagaagcaaatgatgttcgctttatagggatatgggggatgggtggtatcggtaagacagcccttgctacactagtttatgagaaaatctgtcatgaatttgatgtttgcatctttcttgatgatgtcagacaggcttccgcataccatggtctagtttatctacaaaaacaaattatttcccaactcttgaaggaagaaaatgttccagtatggaatgttaatggtggaatcactatgataaagagatgtgtttgtaataaagcggttcttctagttcttgacaatgtggatcaatcagagcaactggaaaacttggtgggagaaaaagactggtttggtttaaggagtagaatcatcattacaaccagaaatcggcatgtactagtcacacatggtatagaagaaccatatgaggtgaggggattaaacaaagctgaagctcttcagctgtttagtttaaaagcctttgggaaatatgagccggatgaagattatgcaatgctctctcacatgtttgttaaccatgtcggaggtcttcccttagctcttaaaactttggggtctttcttgtgcaaaagacgtctagatgcatggaattctgcatgggcaaaactaaacaatactccaaatgaaaaagtttttgaagtgctaaaagtgagttatgatggacttgatgagatggagaagaaagcttttctggacatcgcatgtttttcttcgcaatgtgaagccaagtttattattgaactactatacagttatgacgtttgcactggtattacaatagaagttcttgttgagagatctctcttaactatttcatcaaataatgaaataggtatgcatgatttgatacgagaaatgggatgtgaaattgttcgacaacagtctcctgaagagcctggtggacgcagtcggttgtggcttcgcaacgacatttttcatgtattcacaaagaatacgggaacagaagccattgaaggcatattcttacacttacatgaattagaagaggcagattggaatcttgaagccttcactaaaatgtgtaaactgaaggtgctctacattcataatttgaggctttctcttggcccaaaatttcttcctgatgccttgagaattctgaaatggagtgggtatccttcaaaatctctcccaccagattttcaaccagatgaacttactgaactcagtttggttcatagcaatattgatcacctctggaatggaataaaatccttggtcaatttgaaatccatcgatcttagttactcaagaaacttgagaaggactccaaatttcacaggtattccaagtcttgagaagttagttcttgaaggttgtaccaatttagttaagattcatccatccattgcattgctgaagaaactcaaaatttggaattttagaaactgcaaaagtattaagagtctaccaagtgaagtaaatatggagtttcttgaaacatttgatgtatctggctgctcaaaactgaaaaagattccagaatttgtgcggcaaacgaaaaatttatcaaagctttgtttaggtgggactgctgttgagaaactgccttcatcaattgagcagttgggtgagagtttggtggagcttgatttgagtggaattgttataagagagcagccacactcccttttttttaagcagaatctcatagcatcttttggcttatctccaagaaagagtcctcaccctttgattcctgtgttagcttccttgaagcatttctcttctttgatgcaattaaagctgaatgactgtaatctctgtgaaggagacattccccatgatatcggttctctgtcctccttacggaggttggaactcagaggaaacaattttgttagccttcctgcaagcattcatttgctttctaagcttgaagttattaatatggagaattgcacaaggcttcaacaattgccagaacttccgtcggcaggtttccacttagatgtgttaaccaacaattgtacttccttacaagtgtttccagatccaccagatttgtgcagattatggaggtttcgtctcgaatgcatgaattgctcgagtttggttggttatgaagattattttttttatgtgctaaagcggtcgattgagcgaatctatcatgtaggagaactaagttctctcatgtttgtaattcctggaagtgaaattccagagtggttcaataatcaaagtgtgggagactcggtaactgcgaagttaccttcggatgctgtgtggttcagtgagattgtgggagactcggtaactgagaagttaccttcggatgcatgtaatagcaagttcattgggtttgctgtgtgtgctctaattgtaccttatgacaatccgtctgccgttcctgaagaccccggtttagatcctgatacctgtcaaattcgttgtcgttggggccaaataatttttgatcaaaatttcagagtaagacaatttgtttcagatcacctttggttatttgtttcgtcaagctggtactggatgtctaagaagcatctggagcttgattttgtcttcgaaagaatcactcgagctgtaggaaacaacagatgcataaaggtgaagaaatgtgggatccggatactgtacgagcacgacacggaagagctgatctgtaaaatgaaccaatccaagagcagcatctctctttaccagggcatgggtgaacaagaaggtgccatggttaaggcaacacgaggcagcaacaagcgaaaatga
>R.xa-11
atggcgttgagcacccaagttagtgcctccactggttctgctttcccatggaaatacgacgtgtttttgagcttcagaggcgaagacacccgaaagggcttcacagaccatttatacgacaagttacagtggagaggaatcaggactttcagggacgacccggaactcgaaagaggcacagccatctctccggagctcctcactgcaatcgagcaatccaggtttgccatcgtcgttctttcgccaagctatgcttcttccaagtggtgcttgcttgaactgtctaagatttttgaatgcatggaagagaggggaacaattctaccaatcttttatgaggtggagccgtctcatgtgagacatcaaaggggtagctttgctgaagcgttcgatgaacatgaagagaagtttggggaagatagcaaggaggtggaagggtggagagatgctttaacaaaagtagccaatctctctggctgggcttcaaaggattataggtacgaaacagagctcatgaaagagattgtgcaagcactgtggagcaaagtgcatcctactttaaccgtatctgattccacagagaagttagtcggaatggatgctaagtttaaggaaatagatgttcttttagataaagaagcaaatgacgttcgctttatagggatatgggggatgggtggggtgggtaagaccacccttgctagagtggtgtatgagaaaatttctcatcagtttgaagtttgcatctttcttgctaatgtcagagaggtttctgctacacccggtctagttcatctacagaaacaaattctttcccaaatcttgaaggaagaaaatgttcaagtatgggatgtttatgatggaatgactaggacaaagacatgtgtaggtaataaagcagttcttctagttcttgacgatgtggatcaaccagagcaactgaaaaacttggtgggagaaaaagactggtttggtttaaggagtagaatcatcattacaaccagagatcgacatgtactagtcacccatggtatagaaaaaccatatgagttgaagggattaaactatgatgaggctcttcagctgtttagtttgaatgccttcaggaaatatgagccggaagaagattatgcagagctctctaagtgttttgtttgctatgccagaggtcttcctttagctcttgaaactttggggtccttcttgtataaaagaagtccgggtgcatggggttctgcattggaaaaactacggaatactcccaacagaacagtttttgatttgctaaaagtaagttatgatggacttgatgagatggagaagaaaatttttctggacattacatgtttctcttcggaatgtgaagccaagtttattattgaactactatacagttttgacatttgcactcgtattgcaatagatgttcttgttgagaaatctctcttaactatttcatcaaacaaccaaataggtatacatgatttgataaaagaaatgggatgtgaaattgtacgacaagagtcgtatgaagagcctggtggacgcagtcggttggggcttcgcaaagacatttttcatgtattcacaaagaatacgggaacagaagccgttgaaggcatattcttagatttgcatgaattagaagaggcagattggaatcttgaagccttatctaaaatgcgtaaactgaagctgctctacattcataatttgaggctttttcttggccccaaatatcttcctaattccttgagatttctgaattggagttggtatccctcaaaatctctaccaccaagttttcagccagatgaacttactgcacttagtttggttcatagcaatattgatcacctctggaatggaaaaaaatacttgagcaagttgaaatctatcgatcttagttactccataaacttgacagggaccccagattttacaggtattcaaaaccttgagaagttggttcttgaaggttgtacgcatttagtgaagattcatccatccattgcatttctcaagagacttaaaatgttgaactttagaaactgcagaagtatcaagagtctcccaagtgaagtagaaatggaatctcttgaaacatttgatgtatctggctgctcaagactgaaaatgattccagaatttgtggggcaaatgaaaagattatcaaagctttctttaagtgggactgctgttgagaaactgccttcatcaattgagcgcttcagtgagagtttggtggagcttgatttgagtggaattgttgcaagagagttgccctacttcctttttcttaagagaattgtcaatggcgaacgcccaagatcttggtactcattgctcttttctggcttatttccaagaaagagtcctcaccctttaattcctgtgttagcttcgttgaagcatttatcttcattgacgacattaaatctgagtgactgtaatctcagcgaaggagaaattcccaatgatattggttctatgtcctccttgaagagcttggaactcggaggaaacgattttgttagccttcctgcaagcattcatttgctttctaagcttcaatatattaatgtggaggattgcaaaagactccaacaattgccagaccttccattaagcgactacttaacggaaaccccttgttcttttgcgtcttccactgctgtaattcctggaagtgaaattttggagtggttcaataatcaaagtgtaggaaactcggtcactgtggagttaccttcttatggatctaattatagcaagtggattgctttatgtgctctattggtacctcaagacaatccgtctgcccttcctgataactgtacaattacgtgtggatggcaaacgcatgcttttactttctgcgcaaaacaaattgtttcagatcaccttttgttacttgttttgtccagtcattactgggatcctcggaactgttggatgggtcacatattcagtgaggttataaggtttgatttcgaaatcattcgacctttagaaaacgatagaggctttctggtaaagaaatgtggggcccgtgcactgtacgagcacgataaggaagagctgatcagtaaaatgaaccaatccaagagcagcatttctgtttatgagacaatggattgtgatttaggcaaatcagcatatgaacaaggtggtgtcatcgttaagggaacactagatgcgacaagcggaagtggtggctctgatgacgaatatttctctgcagaagaatga
>R.xa-12
atggcgttgagcacccaagttagagcctccacgggttcagctttcccatggaaatacgacgtgttttttagcttcagaggcgaagacacccgaaaggacttcacagaccacttatacgacaagttgcagtggcgaggaatcaagactttccgggacgacccggaactcgaaagaggcacagccatctctccggagctcctcactgcaatcgagcaatccaggtatgaaacagagcttatcaaagagattgtgcaagcactgtggagcaaagtgcatcctagtctcacattatttggttcctcagagaagttagttggaatggatactaggctggaggaaatagaagttcttttagatcaagaagcgaatgatgttcgctttataggggtatgggggatgggtgggttgggtaagacaacccttgctagactagtttatcagaaaatctctcatcaatttgaagtttgcatctttcttgctaatgtcagagaggtttctgcaaaccacggtctagcttatctacaaaagcagattctttcccaaatcttggaggaagaaaatgtagaagtatgggatgtttatagtggaatcaatatgactaagagatgtttatgtaataaagcagttcttctaattcttgacgatgtggataaagtagagcaactggaaaccttggtgggagaaaaagaccggttgtatcgcggcgaggttatgattgaactcgtatatagttctgacctttgcaatcgtattacactggatgttcttgctgagaaatctctcataactatttcgtcagataaccaaataggtatgcatgatttgatacaagaaatgggatgcgaaattgttcgccaagagtcttatgaagagcctggtggacgcagtcgattgtggcttcgcaacgaccttttcatgtactcacaaagaatatgtgggactgctattgagaaactgccttcatcaattgagcgcttcagggagagtttggtggagcttgaattgagtggaattgttacaacagagctaccatactccctttttcttaagcagaacctcagactatcattttttggcttatttccaagaaagagtgctcaccctttgattcctctgtttgtttctttgaagggtttgacttctttgatgacattaaagctgaacgactgtaatctctgtgaaggagaaattcccaatgatattggttctctatcctccttaaagaagttggaactcagaggaaacaattttgttagccttcctgcgagcattcatttgctttctaagcttgaatatattaaggtggagaattgcaaaaggctccaacaattgccagaccttccattaaacgactctttaacggtaataaccgacaattgtacttccttacaagtgtttccagttccaccaaatttgtgcagattatcgagtttttcactcagtatcgccaattgcctctgcattgatggcaatcaaggttctaatcatttcttatattcaatgctaaagcgttggcttgaggaaaccccttatccttgtacgttcgacattgaaattcctggaagtgaaattcccgagtggttcagtaatcaaaatgtggaacactccataactgaaattgttgaacgtaatagcaagtggattgggattgttgtatgttctgtaattgcaccccaattcaatccgtctgtaaatggtgattgtccttttaacattttgttgtgtacctggaacacatgtggctctgaccggacgggtcaccgtttcaatgccgaccaaattacgtcggatcacctttggttacttttttggtctaggcatcaatgggatcgtttggaagacaattgcaatcaggttaactttgctatccaaacctacttaggtgaaggatacaacagattcatgaaggtgaagaaatgtggggctcgtgcagtgtacgagcacgacaaggaagagatcatcagcaaaatgaaccaatccaacaacagcatttctatttacgaggctactcgttctgattgcgcatatgaacaaggtggtggcattgataacagaacaaacgaggcagcaacgagtggcttcgatgacgaatattactctgcagaagaatga
>R.xa-13
atggcgtcgatctacaaactgagagcctccacgtctgcttcatcgtcatcatctgctcagtggaaatacgacgtgttcttgagtttcaggggtgaagatacccgcaggaagttcacggaccatttatacgacaaattgcagtggcggggaatcaaaactttcagagacgacccaaatcttcagagaggtacaactatctctccagagctcctggctgcaattgaacaatcaaggttcgcagtggttgttctctcgccaaattatgcttcttccaaatggtgcttgctcgaactcgcaaagattgttcaatgcatgggagacaggggaactattctgccaatcttttatgaagtggatccctctgatgtaagacatcagaaacggagctttgcagaggcctttgctgaacaccaaaaaaagtctggggaggactcaaacaaggtgcaagggtggagagatgctttgacaaaagtggctaatctcgctggctggacgtcaaaggattataggtatgaaactgagcttatcaaagagattgtggaagcactgtggcagaaagttcatcctacatttgcattatcagagtccatagagcatttagtcggaattgattccaaattgatggaaatagattttcttttagatacaagagcaaatgatgtttgctttataggaatatggggtatgggtgggatcgggaagacaacccttgccggacttgtttaccacagaatttcccatcattttgaagttggcatatttcttactgatgtcagacaggtttctgcaaaacatatacaagaacaacttctttgccagatcttgaaggaaataaatgttgaagtacgagatgtatatgatggaatgaccaagataaagagatgtttattcaataaaaaggttcttctagttattgatgatgtggatcagttagagcaactggaaatgttggctggaggtaaagactggtttggttcaggaagcataattatcgttacaacaagagatcaacatttactagacttacatggtatagagagacaatataagagcaagggattaaatgagcatgaagctcttcagctctttagttggaaagcatttaagaaagataaacctgcagaaggttacagggaactgtctgagagtatcttggattatgccaagggccttccgttggctcttaagattttgggatcttttctgtataagagagatcggggtggttgggaaagtgcagtagctaagctaaagaaagctcctattgatcaaaaactctttgaagcactcagaataagctatgacgggttagatgagatgagccaacaagtttttctcgatgttgcatgtttcctcaagggggatgacaaagaacgagtaatcaaaatactagataatgttttcggctttgaccctcatatcatgatagatgttctcattgagaaatctctgttaactattttggacaaccgtgtgaatatgcatgatttgatacaagaaatgggaagacaaattgtccgtttggagtctgaaaaaaagcctgggcaacgcagtcgtttgtggcttcgtgacgacatctttcgtgtattgaaacaaaatgcgggaacagaaacaatcagaagcatagccttatgcttgcctaaagtggaagagttagcttggaatcccaatgccttccatatgatgtctgaactgaagtttctcaagattcaaaatttggttctatgtcaaggccctaaatgtcttcctgatgacataagggtcctcgaatggaatttgtatccatcaaagtctcttccagcagattttcagccggtggaactttttgagcttactctgcatcatagcaaaattgatcagatttggcatggaagaaagcacttggagaagttgacaattattgatcttagctactctgagaatttgacaatgtccccagatttctcaggtattccgaatcttgagaggctgattcttgaaggttgtacaaatttagttgccattcatccatcaattacatctctcagaagacttaaaattttgaattttaagaagtgccgaagtattaagagtcttccaagtgaattagaaattgattctcttgaaagagttgatctttctgactgctcaaatgtggatatatttccacgattcgtgttgcagatgaaaaaattatcagaactttcttttggtggaattggcatgcaaagttccgatggattaaatctaaatggctgcaaactaggtgaaggagcaattcctgatgatattggttgtttgtcctccgtagaagaattggatcttagtattgcaaaaggcttaaacaattgccatgccttccatcatttagtggcacatgtgatgtga
>R.mo-1
atggcgttgagcgcccaagttagagcctcatcgggttcagctttcccatggaaatacgacgtgtttttgagcttccgaggtgaagacacccgcaagggcttcacagactacttataccacgagttgcagcggcgaggaaccaggactttcagggacgatccacagcttgaaagaggcacaaccatctctccagaactcctcacagcaattgagcaatcgaggtttgcgatcgttgttctttcgccaaactatgcttcttccacatggtgcttgcttgaactgtctaagattcttgaatgcatggaggagagggggacaattctgccaatcttttatgaggtggatccctctcatgtgagacatcaaaggggcagctttgctgaagcgtttcaagaacatgaagagaagtttggggtaggtaataagaaggtggaagggtggagagatgctctgaccaaagtggccagtctcgctggatggacttcaaaggattgtaggtatgaaacagagcttatcagagagattgtgcaagcactgtggagcaaagtgcatcctagtgtcacagtatttggttcttcagagaagttagttggaatggatactaagctggaggaaatagatgttcttttagataaagaagcaaatgatgttcgctttatagggatatgggggatgggtggtatgggtaagacaacccttgctagactagtttatgagaaaatctctcatcattttgaagtttgcatctttcttgctaatgtcagagaggtttccacaactcatggtctagtttatctacaaaaacagattctttcccaaatcttgaaggaagaaaatgttcaagtatgggatgtttatagtggaatcactatgacaaagagatgtttttgtaataaagcggttcttctagttcttgacgatgtggatcaattagagcaactggaacacttggtgggagaaaaagactgctttggtttaaggagcagaatcattattacaactagagatcggcatgtactagtcacacatggtatagaaaaaccatatgagttgaagggattagaagaaaatgaagctcttcaactgtttagttggaaagcctttaggaaacatgagcctgaagaagcttatgcagaacagtctaagagttttgttaggtatgctggaggtcttcctttagctcttaaaattttggggtccttcttgtacaaaagaagtccagatgcatggaattctgcattggcaaaactccaacaaactcccaacaaaacaatttttgaaatactgaagataagttttgatggacttgatgagatggagaagaaaatttttctggacattgcttgtttccgcaagctgtactgcaacgagtttatgactgaactattctacagttctgaccattgcaaccttattgcaatagatgttcttgctgagaaatctctcttaactatttcatcagacaaccgggtaggtgtgcatgacttgattcacgaaatgggatgtgaaattgttcggcaagagaatgaagagcctggtggacgcagtaggttgtgtcttcgcaatgatatttttcatgtattcacaaagaatacgggaacagaagccattgaaggcatattgttacacttggctgaattagaagaggcagattggaatcttgaagccttctctaaaatatgtaaacttaagctgctctacattcataatttgaggctttctcttggcccaaaatatcttcctaataccttgagatttctgcactggagttggtatccttcaaaatctctcccatcatgttttcaaccggatgaccttactgaacttagtttgcttcatagcaatattgatcacctctggcctggaataaaatacttgagcaatttgaaatccatcgatcttagttactccttaaacttgacaaggaccccagatttcacaggtattccaaatcttgagaagttgattcttgaaggctgtaccaatttagttaaggttcatccatccattccattactcaagagactaaaaatttggaattttagaaattgcaaaagtattaagagtctaccaagtgaagtaaatatggagtttcttgaaacatttgatgtatctggctgctcaaaactgaaaatgattccagaatttgtggggcaaacgaaaagattatcaaggctttgtttaggtgggattgatgttgagaaactgccttcatcaattgagcagttgagtgagagtttggtggagcttgatttgagtggatttgttataagagagcagccatactccctttttcttaagcagaatctcatagcatcatcttttggcttatttccgagaaagagtcctcaccctttgattcctctgttagcttccttgaagcatttctcttctttgacgaaattaaagctgaatgactgtaatctctgtgaaggagaacttcccaatgatattggttctctgtcctccttagagtggttggaactcagaggaaacaattttgttagccttcctgcaagcattcatttgctttctaagcttgtatatattaatgtggagaattgcaaaaggcttcaacaattgccagaactttcggcaaatgacgtcttatctagaaccgacaattgtacttccttacaattgtttcaagatccgccagatttgtgcagaataacaaccggatttgggctcaattgcgtcaattgcctcagtatggtcggtaatcaagatgctagttatcttttatattcaatgctaaagcggtggattgagattgaggtactctctcgttgtgatatgacggttcatatgcaggaaacccatcgccgccctttggagtatctcgggtttgtaattcctggaagtgaaattccagagtggttcaataatcaaagtgtgggagacagggtaactgagaagttaccttcggatgcatgtaatagcaagtggattgggtttgctgtgtgtgctctaattgtacctcaagacaatctgtctgccgttcctcctgaagaccccgatacctatggaattgagtgtcgttggaacaattatggtattgattttgttggtgttggtgtctctgtaaaacaatttgtttcagatcacctttgcttacttgttttgctaagccctttccggaaacctgagaactgtctggaggttaattttgtcttcaaaatcactcgagctgtaggatacaacatatgcatgacggtgaagaaatgcggggtccgggcagtgtacgagcacgacacggaagagctgatcagtaaaatgaaccaatccaagagcagcagcatttctctctatgaggaggctatggatgaagaagaaggtgccatggttaaggcaaaacaagaggcagcgacaagcggaagtggtggctctgacgacgaatattactctgcagaagaatga
>R.mo-2
atggcgttgagcacccaagttagagcctccgagggttcagctttcccgtggaaatacgacgtgtttttgagcttccgaggtgaagacacccgaaagggcttcacagactacttataccacgagttgcggcggcaaggaatcaggactttcagggacgattcacagcttgaaagaggcacagccatctctccggagctcctcacagcaataaagcaatcgaggtttgcgatcgttgttctttcaccaaactatgctaattcaaagccgtgcttgcttgaactgtctaagattcttgaatgcacgaaggagaggggaacaattctgccaatcttttatgaggtggatccctctcatgtgagacatcaaaggggcagctttgctgaagcgtttcaagaacatgaagagaagtttggggtaggtaatgaggagatggaagggtggagagatgctttaaacgaagtggccagtctcgctggatggacttcaaaggattataggtatgaaacagagcttatcagagagattgtgcaagcactgtggagcaaagtgtatcctagtctcgctgtatttgattcctcagagaagttagtgggaatggataccaagctgaaggaaatagatgttcttttagataaagaagcaaatgatgttcgctttatagggatatgggggatgggtggtatcggtaagacaacccttgctagactagtttatgggaaaatctcacatcaatttgatgtttgcatctttcttgttgatgtcagaaaggtttccacaatccatgatctggatgatctacaaaaacgaattcgttcccaaatcttgatgcaagaaaatgttcaagtaggggatgtttatagtggactggctatgataaagagatgtttttgtaataaagcggttcttctagttcttgacaatgtggatcaatcagaagaattggaaaacttggtgggagaaaaagactggtttggtttaaggagtagaatcatcattacaaccagaaaccggcgtgtactagtcacacatggtatagaagaaccatatgagttgaagggattaaatgaagatgaagctcttaagctctttagttggaaagcctttaggaactatgagcctgaagaagattatgcagaacagtctaagagttttgttaggtatgctggaggtcttcccttagctcttaaaattttggggtcttccttgttcaaaagaagtttaggttcatggagttgtgcatttcaaaaactaaaacaaactcccaacccaacagtttttgaaatactgaaaataagttttgatggacttgatgaaatggagaagaaaacttttctggacattgcttgtttccgcaggctgtatgacaatgagtctatgattgaacaagtatatagttccgagttttcctcacgtattgcaatagatgttcttgctgagagatctctcttaactatttcacacaaccagatatatatgcatgacttgatacaagaaatgggatgtgaaattgttcgtcaagagaataaagagcctggtggacgcagtcggttgtggcttcgcaacgacatttttcatgtattcacaaagaatacgggaacagaagctattgaaggcatattgttagacttggctgaattagaagaggcagattggaatgttgaagccttctctaaaatgtgtaaactgaagctgctctacattcataatttgaggctttatgttggcccagaatttctttctaatgacttgagatttctgagttggagttggtatccttcaaaatctctcccaccatgttttcaaccagatgaacttactgaactcagtttggttcatagcattattgatcacctctggaatggaaaaaaatggttggacaatttgaaatccatcaatcttagttattccataaacttgacaaggaccccagatttcacaggtattccaaatcttgagaagttggttcttgaaggttgtaccaatttagttgaggttcatccatccattgcattgctccagagactcagaatttggaatttaagaaactgcaaaagtattaagagtctaccaagtgaagtgcatatggagtttcttgaagaatttgatgtaattggctgctcaaaactgaaaatgattccaaaatttatgcggaaaacgaaaagattattgaaactttctttaagtgggactgctgttgagaaactgccttcaattgagcacttgagtgagagtttggtggagcttgatatgagtggagttgttagaagagagccgccatactctctttttcttcagcgagtattatcatcttctggcttatttccaagaaagagtcctcaccctttgattcctgtgttagcttccttgaagaatttttcttctttgaaggaattaaatctgaacgactgtaatctctgtgaaggagaaattcccaatgatattggttctctgtcctccttaaagaacctggaactcaggggaaacaattttgttacccttcctgcaagcattcatttgctttctaacctttggtttatcaatgtggagaactgcgaaaggcttcaacaatttcctgaacttcctgcagctgactgcttcttagaagtgagagccaacaattgtacttccttacaagtgtttccagatccattagatgtcagcagattatggggtttagagctcaattgcagcaattgcttgagttgtcaagattctagttattttatatatttaatgctaaaggggttggagggaacctcttattttagccctctcaagtttataattcctggaagtgaaattcctgagtggttcaataatcaaagtgttggaaactcggttactgagaaagtaccttgggatgcatataatagcaagtggattgggatcgctgtgtgtgctctaattgtacttccagacaatccgtctgccgttcctgatacttgtggacttgaatgtcattggacacgttttggtactggtatcccaggttgtggtatgggtccagatcaatttgtttcagatcacctttgcttgcttgttttgcccggtcctttccggaaccctgggatgagtgtggacgtacgcgattacgttgaaagcatacgcaatgaggttggaggcacatgcaatgaggttaagtttgacttcaccatcgatcaagatgtgggaaaatgcatgcagataaagaaatgtggggtccgtgcattttaccagcacgacatggacgatctgatcagtaaaatgaaccgatccaagagcagcatttctctttacgaggctatggatgaagaagaaggtgctatggtcaaggcaacacaagaggcagcaacaagcagaagtggttgctctgacgacgactattactctgcagaagaatga
>R.mo-3
atggcgttgagcacccaagttagagcctcatcgggttcagctttcccgtggaaatacgacgtgtttttgagcttccgaggtgaagacacccgcaagagcttcacagaccacttatacgacaagttacagtggcgaggaatcaggactttcagggacgatccacagcttgaaagaggtactgccatctctccggagctcctcacagcaatcgagcaatcgatgtctgcgatcgttgttctttcgccaaactatgctacttcaaagtggtgcttgtttgaactgtctaagattctagaatgcatggaggagagggggacaattctgccagtcttttatgaggtggatccctctcatgtgagacatcaaaggggcagctttgctgaagcgtttcaagaacatgaagagaagtttggggaagataataaggaggtggaagggtggagagatgctttaaccaaagtggccagtctcgctggatggacttcaaaggattataggtatgaaacagagcttatcagagagattgtgcaagcactgtgcagcaaagtgcatcctagtctcacagtatgtggttcctcagggaagttagttggaatggatactaagctgaaggaaatagatgttcttttagataaagaagcaaatgatgttcgctttatagggatatgggggatgggtggtatcggtaagacaacccttgctcaactagtttatgagaaaatctctcataaatttgaagtttgcatctttcttgctaacgtcagggaggtttctgcaacacatggtctagttcatctacaaaaacagattcttttccaaatcatgaaggaagaaaatgttcaagtacagaatgtttataatggaaacattatgataaagagatgtctttgtaataaggaggttcttctagttcttgacgatgtggatcattcagagcaactggaaaacttggtgggagaaaaagactggtttggtttaagaagcagaatcgtcattacaactagagatcgacatgtactagtgacacatggtatagaaaaaccatatgagttgaagggattaaaagaagatgaagctcttcagctgtttagttggaaagcctttaggaaatatgagcctgaagaggattatgcagaacagtgtatgagttttgttatatatgctagaggtcttcccttagctcttaaaactttggggtctttcttgtacggaagaagtccaggtgaatggaattctgcattagcaaaactacaacagactcccaacagaacagtttttgatatactgaagataagttttgatggacttgatgagatggagaagaaaatttttctggacattgcttgtttccgcaggctgtatcacaatgagtttatgattgaactagtatacagttctgacctttgcaatcttattacaagacgtgttcttgctgagaaatctctcttaactatttcatcagacaaccaggtatatgtgcatgacttgatacaagaaatggcatgtgaaattgttcggcaagagaatgaagagcctggtggacgcagtcggttgtttctccccaacgacgtttttcatgtattcacaacgaatacgggaacagaagccattgaaggcatattgttagacttggctaaattagaagaggcagattggaatcttgaagccttctctaaaatgtgtaaactgaagctgctctacattcataatttgaagctttctcttggcccaaaatttcttcctaatgccttgagatttctgagttggagttggtatccttcaaaatctctcccaccgtgttttcaaccggatgaacttactgaactcagtttggttcatagcaatattgatcacctctggaatggaataaaatacttgcgcaatttgaaatccatcgatcttagttactccataaacttgacaaggaccccagatttcacaggtattccaaatcttgagaagttggttcttaaaggttgtaccaatttagttgaggttcatcaatccattgcattgctcaagagactcaaaatttggaatttaagaaactgcaaaagtattaagagtctaccaagtgaagtgcatatggagtttcttgaaacatttgatgtatctggctgctcaaaactgaaaattattccaaaatttatggggaaaacgaaaagattatcaaagttttatttaagtgggactgctgttgagaaactgccttcaattgagcacttgagtgagagtttggtggagcttgatttgaatggaattgttataagagagcagccatactcccttatgctgaatctcatagtatcagctttcggcttatgtccaagaaagaatcctcaccctttgattcctctgttagcttccttgaagcatttttcttctttgacgaaattaaagctgaatgactgtaatctctgtgaaggagatattcccaatgatattggttctctatcctccttaaagctgttggaactcagaggaaacaattttgtttgccttcctgcaagcattcatttgctctctaagcttatatgtattgatgtggagaattgcaaaaggcttcaacaattgccagaacttccggcaagtgagtggttaagggtgataaccgacaattgtacttccttacaagtgtttccagatccacaagatttgtgcagaataaggacttttgagttcaattgcgtcaattgcttgagtacggtcggtaatcaagatgccagttattttttatattcaatgctaaagcggttgcttgaggaaacccatcgctcttttaggtatttccgttttgtaattcctggaagtgaaattccagagtggttcaataatcaaagtgtgggagacacggtaactgagaagttaccttcggatgcatgtaatagcaagtggattgggtttgctgtgtgtgctctaattgcacctccagacaatccgtctgccgttcctgaacatatactcattcattgtaattataccaattatggtggtcgtttcacaggtgctagtttcggggtagaacaaattgtttcagatcaccttgtcctagttgttttgcccagtcatttccggaaacctgagaactgtctggaggacacatgcaatgaggttaagtttgtcttcagcatcaacaattgtataaaggtcaagaaatgtggggcccgtgcattttaccagcacgacatggacgagctgatcagtaaaatgaaccgatcaaagagcagcatttctctttacgaggctatggatgaacaagaagctgcggttaaggcaacacaagaggcagcaacaggcagaagtggttgctctgacgacgaatattactctgcagaagaatga
>R.mo-4
atggcgttgagcacccaagttagagcctccactggttctgctttcccatggaaatacgacgtgtttttgagcttcagaggcgaagacacccgaaagggcttcacaaaccatttatatgacaagttgcagtggcgaggaatcaggactttccgggacgacccaggacttgaaagaggcacatccatctctccggagctcctcactgcaatcgagcaatccaggtttgccatcgtcgttctttcgccaaattatgcttcttccacgtggtgcttgcttgaactctctaagattttgcaatgcatggaagagagggggacaattctaccaaacttttatgaggtggagccgtctcatgtgagacaccaaaggggcagctttgctgaagcgttcgatgaacatgaagagaagcttggggagctctatgatgctcttccgaagtatgaaacagagcttatcaaagagattgtgcaagcactgtggagcaaagtgcatcctagtctcacaatatttggttcctcagagaagttagttggaatggatactaagctggaggaaatagaagttcttttagatcaagaagcaaatgatgttcgctttataggggtatgggggatgggtgggttgggtaagacaacccttgctagactagtttatgagaaaatctctcatcaatttgaagtttgcatctttcttgctaatgtcagagaggtttctgcaaaccacggtctagcttatctacaaaagcagattatttccgaaatcttgaaggaagaaaatgtacaagtatgggatgtttatagtggaatcgctatgacaaagagatgtttatgtaataaagcagttcttctaattcttgacgatgtggataaagtagagcaacttgaaaccttggtgggagaaaaagtctggtttggtttgaggagtagaatcatcattacaactagaaatcgacatatactagtcacacatggtatagacaaaccatatgagttgaagagattaaaccatgatgaagctctccagctctttagttggaaagcctttaggaaatatgagcctgatgaagattatgcagaacagtctaagagttttgttatccacactggaggtcttcccttacctctcaaaactttggggtctttcttgtataaaagaagtccacatgcgtggaggtctgctttggaaaaactttggaatactcccaacagaacagtttttgaaatactgaaaataagttttgatggacttgatgagacggagaagaaattttttttggacatcgcttgtttccacaggctgtatcgcgacgaggttatgattgaactcgtatatagttctgacctttgcaatcgtattacactagatgttcttgctgagaaatctctcataactatttcatcagataaccaaataggtatgcatgatttgatacaagaaatgggatgcgaaattgttcgccaagagtcttatgaagagcctggtggacgcagtcggttgtggcttcgcaacgacctttttcatgtattcacaaagaatatgggaacagaagtcactgaaggcatattcttacacttagatgaattagaggaggcagattggaatcttgaagccttctctaaaatgctctacattcataatttgaggctttctcttggccccaaatatcttcctaatgccttgagatttctgaaatggagttggtatccttcaaaatctctcccacccggttttcatccagatgaacttgctgaactcagtttgccctatagcaatatcgatcacctctggaatggaataaaatacttgggcaagttgaaatctatcgatcttaggtactccataaacttgacaaggaccccagatttcacagaatttgtggggcaaatgaaaagattatcaaagctttctttaagtgggactgctattgagaaactgccttcatcaattgagcgcttcagggagagtttggtggagcttgaattgagtggaattgttagaacagagctaccatactcccttttcctcaagcataatctcagactatcattttttggcttatttccaagaaagaatcctcaccctttgattcctatgtttgcttctttgacacatttgacttctttgatgacattaaagctgaatattactctgcagaagtggtggctccgatga
>R.mo-5
atggcgttgagcacccaagttagagcctccactggttctgatttcccatggaaatacgacgtgtttttgagctttagaggcgaagacacccgacagggcttcacagaccacttatacgacaagttgcagtggagaggaatcaggactttccgggaccacccggaacttgaaagaggcacagccatctctccggagctcctcactgcaatcgagcaatccaggtttgcgatcattgttctttcgccaaactacgcttcttccacgtggtgcttgcttgaactctctaagatttttgaatgcatggaagagaggggggcaattcttccaatcttttatgaggtggagccgtctcatgtgagacatcaaaggggcagctttgctgaagcgttcgatgaacatgaagagaagtttggggaagatagtaaggaggtggaagggtggagagatgctttaaccaaagtagccaatctcgctgggtggacttcaaaggattataggtacgaaacagagcttatgaaagagattgtgcaagcactgtggagcaaagtgcatcctactttaaccatatttgattccacagagaagttagttggaatagatgctaagtttgaggaaatagatgttcttttagataataaagcaaatgatgttcgctttatagggatatgggggatgggtggggtgggtaagaccacccttgctagagtggtgtatgagaaaatttctcatcagtttgaagtttgcatctttcttgctaatgtcagagaggtttctgcaacactcggtctagttcgtctacagaaacaaattctttcccgaatcttgaaggaagaaaatgttcaagtatgggatgtttatgatggaatgactaggacaaagagatgtgtatgtaataaagcggttcttctagttcttgacgatgtggatcaatcagagcaactagaaaacttggtgggagaaaaagactggtttggtataaggagtagaatcatcattacaaccagaaatcgacatgtactagtcacacatggtatagaaaaaccatatgaggtgaggggattaaacaaagatgaagcccttcagctttttagttggaaagngaaagcctttaggaaatatgagccagaagaagattatgcagaacgctcgaagagtttcgttagctatgctaaaggtcttcccttagcacttaaaactttggggtctttcttgtataaaagaagtccagatgcatggagttctgccttgaaaaaactacggaatactcccaacagaacagtttttgatttgctgaaagtaagttatgatggacttgatgagatggagaagaagatttttctggacatagcatgtttttcattgcaatgtcaagccaagtttattattgaactactatacagttttgacatgtgcactcgtattgcaatagatgttcttgttgagaaatctctcttaactatttcatcacacaatgaaataggtatacatgatttgatacaagaaatgggatgtgaaattgtacgacaagagtcgtatgaagagcctggtggacgcagtcggctggggcttcacaaagacatttttcatgtattcacaaagaatacggcaacagaagccattgaaggcatattcttacacttgcatgaattagaagaggcagactggaatcttgaagccttatccaaaatgcgtaaactgaagctgctctacattcataatttgaggctttctcttggccccaaatatcttcctagttccttgagatttctgaactggagttggtatccttcaaaatctctaccaccaggttttcagctggatgaacttacagaacttagattggttcatagcaacgttgatcacctctggaatggaataaaatacttgggtaagttgaaatctatcgatcttagtcactccataaacttgacaaggaccccagatttcacaggtattcaaaaccttgagaggttggttcttgaaggttgtacgaatttagttaagattcatccatccattgcattgctcaagagactcaaaatttggaattttagatactgcaaaagtatcaagaatctaccaagtgaagtaaaaatggaatttcttgaaacttttgatgtatctggctgctcaaaactgaaaatgattccagaatttgcggggaaaatgaaaagattttcaaagctttctttaagtgggactgctcttgagaaactgccttcatcaattgagcgcttcagtgagagtttggaggagcttgatttgagcgggattgttacaagagagctgccatactccatttttcttaagcagaatctcagagtatcatcttttggcttatttccaagaaagagtcctcaccctttgattcctttgttagcttctttgaagcatttgtcttcattgacgacattaaatcttaatgactgtaatctcagtgaaggagaaattccccatgatattggttctctgtcctccttagagacattggaactcagaggaaacaattttgttagccttccagcgagcattcatttgctttctaagcttcatgagattaacgtggagaattgcaaaaggctccaacaattgccagaccttccattaaacgactgtctatcaataagaaccaacaattgtacttccttacaagtgttaccagttccatcagatttgtgcaaattatggagattttcactcagtatcaccaattgccccgacattgatggcaatcaaggttctagtcatttcttatattcaatgctaaagcgttggcttgaggaaacccctaatggttgtacgtacgacattcatattactggaagtgaaattcccgactggttcagtaatcaaaatgtgggaaactccataactgaaattgttgaacgtaatagcaagtggattgggattgttgtatgttctttaaatgcccctctattcaatccgtctgaagatcttgcaccttttgaccatttctcttgttgctggaacgaagatggccctggcatttacgacggttacggttacggcagtaggccaaccaaccaaattacgtcggatcacctttggttacttttttggtctaggcatacatggtattatctgggggacaatcgcaatgaggttaagtttactatcaaagcctattcagctataggataccacagcttcatggaggtggagaggaaggtgaagaaatgtggggcccgtgcactgtacgagcacgacatggaagagatcatcagcaaaatgaaccaatccaacgacaacatttctatttacgaggctacccgttctgattgcgcatatgaaagtggtggcattggtaacagaacaaacgaggcagcaacgagcagaagtggtggctccgatgaagaatattactctgcagaagaatga
>R.mo-6
atggaagagagggggacaattctaccaatcttttatgaggtggagccgtctcatgtgagacatcaaagaggcagctttgctgaagcgttcgatgaacatgaagagaagcttggagaaggtaataaggaggtggaagggtggagagatgctttaacaaaagtagccaatctcgctgggtggacttcaaagaattataggtatgaaacagagcttatcagagaaattgtgcaagcactatggagcaaagtgcatcctagtctcacagtatttggttcctcagagaagttagttggaatggatactaagctggaggaaatagacgttcttttagataaagaagcaaatgacgttcgctttataggggtatgggggatgggtgggttgggtaagacaacccttgctagactagtttatgagcagatctctgatcaatttgaagtttgcatctttcttgctaatgttagagaggtttctgcaacccaaggtctagtttatctacaaaagcagattctttcccaaatcttgaaggaagaaaatgtacaagtatgggatgtttatagnnnnnnnnnnnnnnnnnnnnnnnnnnnnnnnnnnnnnnnnnnnnnnnnnnnnnnnnnnnnnnnnnnnnnnnnnagtagaatcatcattacaactagaaatcgacatatcctagtcacacatggtatagaaaaaccatatgagttgaaggggttaaacgatgatgaagctctccagctctttagttggaaagcctttaggaaatatgagcctgaagaagattatgcagaacactccaagagttttgttatgtatgctggaggtcttcccttagctcttaaaactttgggatctttcttgtataaaagaagtccacatgcatggagttctacactgcaaaaactgcaacaaattcccaacacaacagtctttgaaatactgaaaataagttatgatggacttgatgagatggaaaaaaaagtttttctggatattgcatgtttccacaggctgtactacaatgagtttatgattgaacaagtatatagttctgacttttgcattcgtattgcaatagatgttcttgttgagaaatctctcttaactattgtactagaaaaagacatagatatacatgaattgatagaagaaatgggacgtgaaattgttcgaagagagtgctgtgaagagcctggtgggcgcagtcgcttgtggcttcgcaaagacatttttcacgtgttcatgaagaatacgggaacagaagtcatcgaaggcatattcttacacttggaagaattagaagaggcagattggaatcttgaagccttctctaaaatgtgtaaactgaagctgctctacattcataatttgaggctttctcttggccccaaatgtcttcctaatgccttgagatttctgaaatggagttggtatccttcaaaatctctcccaccaggttttcaaccggatgagcttactgaacttagcttggttcatagcaatattgatcacctctggaatggaataaaatacttgggcaagttgaaatctatcgatcttagttactccataaacttgacaaggaccccagatttcacaggtattcaaaaccttgagaagttagtttttgaaggttgtacgaatttagttgatattcatccatccatcgcatttctcaatagactcaaaattttgaactttagaaattgcaaaagtattaagtgtctcccaagtgaagtagaaatggaatcacttgaaacatttgatgtatctggctgctctatactgaaaatgattccagaatttgtggggcaaatgaaaagaatatcaaagctctatataagtgggacagctattgagaaaccgccttcatcaattgagcgcttcagtgagagtttggtggagcttgatttgagtggaattgttacaagagggctgccatactccctttttcttaagcagaatctcagagtatcatcttttggcttatttccaaggaagagtcctcaccctttgattcctctgttggcttctttaaagcatttgtcttctttgacgtcattaaatctgaatggctgtaatctccgtgaaggagaaattcccaatgatattggttctatgtcctccttggagaatttggatctcagaggaaacaattttgttagccttcctgcaagcattcatttgctttctaagcttcaatatattaacgtggaggattgcaaaaggctccaacaattgccagacctcccatcaaatgactttttatcagtaagaaccgacaattgtacttcgttgcaactgtttccacatccacaagtttatataattcctggaagtgaaatttttgagtggttcagtaatcaaagtttgggagactcggtgactgctaagttaccatcatattcatgtaacagcagcaagtggattggggttgctgtatgtgctctatttatacctcaagacaatccgtctgccgttcctgaagacgatgagctagatcctaatacctgtcaaattttatgcacatgggatggatacagttctggcttatcagctgttggtcacagcgtaaaacaaattgttgcagatcacctttactttgttgttttacacaaggatttcttagaacctcagtactgtctcgaggacacgtgctatgaggttaagtttgttttccaaaccgttcgagctgtaggaaacaacagatgcttgcaggtgaagaaatgtggggcctatgcactgtacaaggaccacacggaagagctgatcagtaaaatgaatcaatccaacagcagcatttctctttacatggaagagactatggattgtgatttagacaaatcagcatatgaagaaggtggtgccatggttaagggaacacccgaggcagcagcgagcacaagtggtggctgtgaggatgaatactactctgctgaagggtga
>R.mo-7
atggcgtccagctaccacatgagagcctccacgtcttctgcttcagcttcaaaatggaaatacgacgtgtttttgagtttcaggggttcagatacccgccggaacttcacggaccatttatacgacaaactgcagtgtcgaggaatcacaactttcagggacgacacagagcttgaaagaggtacaactctttcttcggagctcctggctgcaattgaacaatcaaggtttgcagtggttgttctttcgccaaactatgcttcttccacttggtgcttgctagaacttgtcaagattgttgcttgcatgggagacagggggactattctgccaatcttttatgaagtggatccctctgatgtgagacatcagacaggaagctttgccgaggcctttgctgaacatgaagacaagctttctggggaagacttgaagaaggtgcaagagtggggagatgctttaacaacagtggccaatctatctggatgggattcaaaggattataggtatgaaacagagcttatcaaagagattgtggaagcactatggaagaaagtacatcctacatttgcatcatcagagtcctcagagaatttggtcggaattgattccaagctgatcgaaatagattttcttttagaaaaaaaagcgaagggtgtctgctttctaggaatatggggtatgtgtgggattgggaagacaacccttgctagacttgtttatcacagaatctgtcatcattttgaaattagcatttttcttcctgatgtcagagaggtttctacaacacacggtctagttaatctacaacaaaatcttctttgccagatactgaaggaaaaaaacattcaagtatgggatgttgatgatggaatgaccaagacaaagagctgtttttttaataaaaaggttctactagttcttgatgatgtggatcaattagaccaactggaaaacttggccggagaagaagactggtttggttcaggaagcatagttatcgttacaacaagagatcaacgtttactagtcttgcatggtatagaaacacaatataaaagcaagggattaaatgagtatgaagctcttcagctctttagttggaaagcctttaagaaagattatcctgaagaaggttatagggaactgtctaagagtatcttggattatgctagaggccttccattagctcttaagattctgggatcttttctgtataagagagaccgaggtgattgggaaagtacagtagccaagctaaagaaagctcctattgatcaagcactgtttaaagcactcagaataagttatgatggattagataagatgagccaacaagtttttctcgatgttgcatgtttcctcaaggggaatgacaaagaacgagtaattcgaaaactagatagcttttttggctttgacactagtatcatggtaagtgttctcattgagaaatccctgttaaccatttttgacaactgtgtggatatgcatgatctgatacaagaaatgggaagggaaattgtccgtttggagtctgagcaagagcctggccaacgcagtcagttgtggcttcgggacgacatttttcatgtactcaaagagaatacaggaacagaagcaattagaagcatagccatatgcttgcctaaggccntgatacaagaaatgggaagggaaattgtccgtttggagtctgagcaagagcctggccaacgcagtcagttgtggctttgggacgacatttttcatgtactcaaagagaacacgggaacagaagcaattagaagcatagccatatgcttgcctaaggtggaagagttcgattggaatccaaaagccttctctaagatgtctaaactgaagtttctcaaaatgcaaaatttggttctatgtcaaggccctgaatatcttcctgatgccataagggttcttgaatgggcttggtatccatcaaaatctcttccaccaaattttcagccggtggaacttattgagattattctgcatcatagcaaaattgagcagctttggcatggaataaagtacttggagaagttgacagttatggatcttagctactccgagaacttgacaatgaccccagatttcacaggtatgccaaaccttgagaggctggttcttgaaggttgtacaaatttagttgacattcatccatcaatcatatctctcagaaggcttaaagttttaaattttaagaactgccaaagtattcagagaattccaggtggattagaaatggattctcttgaactaattgatctttctggctgctcaaaagtggatatacttccacaatttgtcagacggatccaaaagttatcagaactttttttaagaggaattggcatgctaaagtttgaactatcatttcattcagtcagtcctcaccggctgagtctggtattggcttctttcaaacatttctgttctctgaaagaattacatctcaatgactgcaaacttggtgaaggagatattcccgatgatattggttgtttgtcctccttagaaaacttggatcttagtgtcaacaattttgtcagccttcctgccagccttagtcggctttctaagttgaagtatttgaacttggatgattgcaagaggctccaacaattgccagaccttccattatttagcggcacatgtcatgtcaccgcggacaactgtatatccttaaaaaagtttccagatccaccagacctgtgcaaattatggaaactatccttcaactttattaactgctgtagcctcgaagacggaggaagttgttatataatacgttcacttctacagcggttccttcaggaaccccctcctttttttgagatgttcagtatagtcattcctggaaatgatattccttgctggttcaaacatcgaattgtgggagatacggtactggactgttcttcacctagtagtatgtggatcggatttgctctatgtgttctttttggagctgaagaaaacccaggtgtccctggtgaagatcatgatttcgaacctcatgcaaaagcaatttctatagtcattcctggaaatgatattccttgctggttcaaacatcgaattgtgggagatacggtactggactgttcttcacctagtagtatgtggatcggatttgctctatgtgttctttttggagctgaagaaaacccaggtgtccctggtgaagatcatgatttcgaacctcatgcaaaagcaatttcgtgttgttggaagcccggtgttttttttttacccagtctcagtttcgatctaaaccaagttcttaagtcggatcacatttgtttattccttttgccttcaaaacattatcttgaaaacattggttttcttttggaaaccacgtgtgctaagaaaagcaacgcatgcttgaaggtgaaggggtgcggggttcgtgctctgtacaagcaagacctgaaagaactcgtagaactcaacttaagaatgaatcgatacaatggagtttctgataggaatttgggttgtatgatgaacaaaccccctctttttactgaggagttcagtttcgtattttctggaaatgacattcctgagtggttcgaaactagtgcggagagcaacagggtgaacatagaccgaccttgtatttcatgtagtagtacgtggatggggtttgctttgtgtgttctctttggagctgaagaaaaccctggtgccctttgtgaagatcgtgatttagaacctcatgtacacaaaatttcatgtcgttggatgctctcctatggctccattgttttgaaactagaacaagttgttcaattatcagatcacctctgtgtatttttcgttcctggggataaatgtctgcttacatggagatggtttacgtttaaattcagaaccaggtgtgctaacaggaacgcatgcctgaaggtgaaagggtgcgggatccgtagtttgtacatgcaggacttgaaagagcccaacataagagagaaccaatacaacgtgtctaagagggatggggttgcagattggatcgaacaactgagatcgtcaataaactga
>R.mo-8
atggcgtcgagctacagtctgagagcctccacgtctgcttcatcatcatcatcatcatcatctgctcggtggaaatacgacgtgttcttgagtttcaggggtgaagatacccgcaagaagttcacggaccatttatactcggcattgcagtggcggggaatcagaactttcagagacgacccaaatcttcagagaggtacaactatctctccagagctcctggctgcaattgaacaatcaaggttcgcagtggttgttctctcgccaaattatgcttcttccaaatggtgcttgctcgaactcgcaaagattgttcaatgcatgggagacaggggaactattctgccaatcttttatgaagtgtatccctctgatgtaagacatcagagagggagctttgctgcggcctttgctgaacaccaagtcaagtttggggagaactcaaacaaggtgcaagagtggagagatgctttgacaaaagtggctaatctcgctggctggacttcaaaggattataggtatgaaactgagcttatcaaagagattgtggaagcactgtggcagaaagttcatcctacatttgcattatcagagtccacagagcatttagtcggaattgattccagattgatggaaatagattttcttttagatacaagagcaaatgatgtttgctttataggaatatggggtatgggtgggatcgggaagacaacccttgccagacttgtttaccacagaatttcccatcattttgaagttggcatatttcttactgatgtcagacaggtttctgcaaaacatctacaagaacaacttctttgccagatcttgaaggaaataaatgttgaagtacgagatgtagatgatggaatgaccaagataaagagatgtttattcaataaaaaggttcttctagttattgatgatgtggatcagttaaaacaactggaaatgttggctggagaaaaagactggtttggttcaggaagcataattatcgttacaacaagagatcaacatttactagactcacatggtatagagagacaatataaaagcaagggattaaatgagcatgaagctcttcagctctttagttggaaagcatttaagaaagataaacctgcagaaggttacagggaactgtctgagagtatcttggattatgccaagggccttccgttagctcttaagattttgggatcttttctgtataagagagatcggggtggttgggaaagtgcagtagctaagctaaagaaagctcctattgatcaaaaactctttgaagcactcagaataagctacgacgggttagatgagatgagccaacaagtttttctcgatgttgcatgtttcctcaagggggatgacaaagaacgagtaatcaaaatactagataatgttttcggctttgaccctcatatcatgatagatgttctcattgagaaatctctgttaactattttggacaaccgtgtgaatatgcatgatttgatacaagaaatgggaagacaaattgtctgtttggagtctgaaaaaaagcctgggcaacgcagtcgtttgtggcttcgtgacgacatctttcgtgtattgaaacaaaatgcgggaacagaaacaatcagaagcatagccttatgcttgcctaaagtggaagagttagcttggaatcccaatgccttccatatgatgtctgaactgaagtttctcaagattcaaaatttggttctatgtcaaggccctaaatgtcttcctgatgacataagggtcctcgaatggaatttgtatccatcaaagtctcttccagcagattttcagccggtggaactttttgagcttactctgcatcatagcaaaattgatcagatttggcatggaagaaagcacttggagaagttgacaattattgatcttagctactctgagaatttgacaatgtccccagatagtcttccaagtgaattagaaattgattctcttgaaagagttgatctttctggctgctcaaatgtggatatatttccacgattcgtgttgcagatgaaaaaattatcagaactttcttttggtggaattggcatgcaaagttccgatgtatcatcatgttattcagtaggtcatcatcacccactgagtccggtattagcttctttgaaaaatttctgttttttgaagggattaaatctaaatggctgcaaactaggtgaaggagcaattcctgatgatattggttgtttgtcctccgtagaagaattggatcttagtgttaacaattttgtcagccttcctgcaagcattagtcggctattgaagctcaagtgtttaaacttggcagattgcaaaaggcttaaacaattgccatgccttccatcatttagtggcacatgtgatgtgaccgcggacaactgtatatccttagagaagtttccagatccaccagagttgtgcagattatggaaactatcgttcaacttcatcaactgctgcagcataggatccagaattgaagaaaagggtgtatatggaatagagacaagcatgtacaatatagagatctttgatcactttgatgtaggtagggttgaagatgacagtgaagatgaaaacgttgaagatgacagtgaagatgaaaacgttgaagataatggtgtagatggaggcgttgtatatggaacagagagaaacatgtaccgaaacatgtaccatgtacagatctctgatcactttgatgtaggtagggttgaagatgacagtgaagatgaaagggttgaagatgactgtgaagatgaaaccgttgaagataatggtgtagatggaggcgttgtatatggaacagagagaaacatgtaccgaaacatgtaccatgtacagatctctgatcactttgatgtaggtagggttgaagatgacagtgaagatgaaagggttgaagatgacagtgaagatgaaaacgttgaagataatggtgtagatggaggcgttgtatatggaacagagagaaacatgtaccatgtacagatctctgatcactttgatgtaggtagggttgaagatgacagtgaagatgaaactgttgaagtagatggaggcgttgaagattatggaagcacttgttatatagaaccccctcctttttttgagattttcagtactgtaattcctggaaatagtattcctgggtggttcaaaaatcgcaggcagggagactcagcgagacaggcgccaccagattgttcttcatgtagaagtaagtggatcgggtttgctctatgtgttatttttggggctgaagaaaacctgagtgcctttggtgaagatcatgcaaagacaatttcgtgttcttggaagcctggtctttttatacccgccagtttcagtttaaatctaaaccaagtagttaagtcagatcacctttgtgtattccttttgccttcgaaacattatccggagtatactaattcaacagatccgaaattcatcgacttttttttcggagccgactcaggtttgaaggtgaagaagtgtggtgtccgtactctgtacaaacaagaagtgaaagaacttgacctaagaatagaccaatacaatagaagcatttgtatggtgcacgaaccccctcctttttatgagatgttcagtagtgtaattcctggaaatgacattcctgtgtggttcgaaactagaaggaagcgagcagactcagtgagccaagagcgcccttgtatttcatgttcgaataagtggatagggttcgccttgtgtgttctttttggagctgaagaaatctcaggtgaatttccaaatgatgttcttggcgagggattagaacctcgagcaaacgaaatttggtgttgttggaaggccaatcatttctctctcgccagatacagttgtgttgttaattcatcagatcacctttgtgtattctttattcctgcggataaatttctgcatttaccaaaatgggtcgactttgagttcaaaagcagcgatgcatacttgaaggtgaaagggtacggggtccgttatttgtacgaggatgacttgcccaggaatttgcccaacgcgagtttgaaaggacaactgctccggtcaataaacaattgcagatcttcatga
>R.ch-1
atggcattgagcacccaagttagagcctccgcgagttcagctttcacatggacatacgacgtgtttttgagcttccgaggtgaagacacccgcaagggcttcacagactacttataccacgagttgcagcggcgaggaatcaggactttcagggacgacccacaacttgaaagaggcacagtcatctctccggagctcctcacagcaatagagcaatcgaggtttgcgatcgttgttctttcacaaacctatgctacttcaaagtggtgcttgcttgaactgtctaagattcttgaatgcatggaggtgagggggacaattctgccaatcttttatgaggtggatccctctcatgtgagacatcaaaggggcagctttgctgaagcgtttcaagaacatgaagaggagtttggggaaggcaataaggaggcggaagggtggagagatgctttaaccaaagtggccagtctcgctggatgggcttcaaagaattataggtatgaaacagagcttatcaaagagatcgtgcaagcactttggagcaaagtgcatcctagtctcggttcctcagagaagttagttggaatggatactaagctggaggaaatagatgttcttttagataaagaagcaaatgatgttcgctttatagggatatgggggatgggtggtatcggtaaaacaacccttgccagactagtttacgacaatatctctcatcaatttgaagtttgcatctttgttgctaatgtcagagaggtttcttcaacccatggtctagttcatttacaaaaacagattctttcccagatcttgaaggaagaaaatgttcaagtatgggatgttcacagtggaatcgctatgataaagagatgtgtttgtaataaagaggttcttctagttcttgatgatgtggatcaatcagagcaactggaaaacttggtgggagaaaaagactgctttggtttgaggagtagaatcatcattacaactagagatcgacatgtactagtcacacatgatgtacaaaaaccatatgagttgaaggaattagaaaaagatgaagctcttcagctgtttagttggaaagcctttaggaaacatgagcctgaaaaagattatgtagaacagtctaagagttttgttaggtatgctggaggtcttcccttagctcttaaaattttggggtctttcttgagcaaaagaagtccagatgcatggaattctgcattggcaaaactccaacaaactcccaacaaaacaatttttgaaatactgaagataagttttgatggacttgatgagatggagaagaaaatttttctggacattgcttgtttccgcaggctgtatgacaataagtctatgattgaacaagtatacagttccgagttttgctctcgtattgcaatcgaggttcttgttgagaaatctctcttaactattccatttggcaactacgtatatatgcatgacttgatacaagaaatgggacgtgaaattgttcgtcaagagaataaagagtctggtggacgcagacggttgtggcttcgcaacgacatttttcaagtattcacagagaatacgggaacagaagtcactgaaggcatattcttacacttgggaacagaagccattgaaggcatattgttacacctggataaattagaagaggcagattggaatcttgaagccttctctaaaatgtgtaaactgaagttgctctacattcataaattgaggctttctctaggccccaaatatcttcctaatgccttgagatttctgaaatggagttggtatccttcaaaatctctcccaccagattttcaaccagatgaacttactgaacttagtttggttcatagcaatattgatcacctctggaatggaataaaaaacttaggcaagttgaaatccattgatcttagttactcaagaaacttgacaaggaccccagatttcacaggtattccaaatcttgagaagttggttcttgaaggttgttcgaatttagttgagattgatccatccattgcattcctcaagggactcaaaatttggaattttagaaactgcaaaagtataaagagtctaccaagtgaagtaaatatggagtttcttgaaacatttgatgtatatggctgctcaaaactgaaaatgattccagaatttatggggcaaacgaaaagattatcaaagctttcttttggtgggactgctgttgagaaactgccttcatcaattgagcacttgagtgagagtttggtggagcttgatttgaatggaattgttataagagagcagccatactcctttcttcgtaagctgcagaatcacatagtatcattttttggcttatttccaagaaagagtcctcaacgtttgattcctctgatagcgtccttgaagcatttctcttctttcaagatattaaaactgaatgactgtaatctcagtgaaggcgaaattcccgatgatattggttctctgtcctccttaaagtacttggaactcagaggaaacaattttgttagccttcctgcaagcattcatttgctttgtaagcttaaaagtattgatgtggagaattgcaaaaggcttcaacaattgccagaacttccggcaagtgacgaattaagcgtgataaccaacaattgtacttccttacaagtgtttccagatccaccagatttgtgcagaatagggaactttgagctcacttgcatcaattgctcgagtatgttcggttgtcaggattctagttatttattatattcagtgctaaagcggttgcttgaggaaaccccttgttcttttaatgagttcaaatttgtaatccctggaagtgaaattccagagtggttcaataatcaaagtgtgggaggcaggaattgcacgatagctgagaagttaccttcggatgcatgtaatagcaagtggattgggcttgctgtgtgtgctctaatcgtacctgaagacaatccatctgcctttcctgaagaccagaaattaagtattttttctgccgtttttcctccttggaagaaatttacttggaaggaatttgctgggacagttgtttttatccctgcaaaacaaattgtttcagatcaccttttcgttcatgttttgcccggtcatttacagaaacctcagaactgtctggaggaggacgcatgcaatgaggttgagtttttcttgtcagtcgatccacattttggattcaacttacccccggaggcaataaacagatgcccgcagataaagaaatgtggggcccgggcattttacgagcacgatatggaagagctgatcagtaaactgaaccagattaaggcaacacgaggcagtggatga
>R.ch-2
atggcgttgaacacccaagttagagactccactgcttcagctttcccatggaaatacgatgtttttttgagcttcagaggcgaagacacccgcaagggcttcacagactacttatacaatgagttgcagcggcaaggaatcaggactttcagggacgatccacaacttgaaagaggcacagccatctcttcagaactcctcacagcagtagagcaatcgaggtttgcgatcgttgttctttcaccaaactatgctacttccacgtggtgcttgcttgaactgtctaagattcttgaatgcatggaagacagaggggcaattttgccaatcttttatgaggtggacccctctcatgtgagacatcaaaggggcagctttgctgaagcgtttgaaaaacatgaagagaagtttgggaaaggtaataagaaggtggaagggtggagaggtcccttaactaaagtggccaatcttgctggatggacatcgaaggattataggtatgaaacagagcttatcagagagattgtacaagcactatggagcaaagtgcatcctagtctcactgtatatggttcctcagaaaagttagtaggaatggatactaagctggaggaaatagatgttcttttagataaagaagcaaatagcgttcgctttatagggatatgggggatgggtggtataggtaaaacaacccttgccaaactagtttacgagaaaatctctcatcaatttgaagtttgcatctttcttgctaatgtcagagaggtttccgcaacccatggtctagttcgtctacaaagacagattctttcccaaatcttgaaggaagaaaatgttcaagtatgggatgtttatagtggaatcaccatgataaagagatgtttttgtaataaagaggttcttctagttcttgacgatatggatcaatcagagcaactggaaaacttggtgggagaaaaaaactggtttggtttaaggagtcgaatcatcattacaactagagatcgacatgtactagtgacacatggtatagaaaaaccatatgagttgaaaggattaaaagaagatgaagctctccagctgtttagttggaaagcctttaggaaagatgagcctgaagaagattatgcagaacaatgtaagagctttgttatgtatgctggaggtcttccgttagctcttaaaactttggggtctttcttgtataaaagaagtcaacattcatggagttcagcattgcaaaaactacaacaaactcccaaccgaacaatttttgaaatactgaaagtaagttttgatggacttgatgagatagagaagaaaatttttctcgacattgcttgtttccgcaagttgtatgacaatgagtctatgattgaacaagtatacagttccgacttttgctctcgtattgcaatagatgttcttgttgagaaatctctcttaactattccattagacaaccggatagatatgcataatttgattcacgaaatgggatgtgaaattgttcatcaagagaataaagagcctggtagacgcagtcgattgtatcttcgcaatgacatttttcatgtattcacaaagaatacgggaacggaagccattgaaggcatattgttacacttggctgaattagaagaggcagattggaatcttgaagccttctctaaaatgtgtaaactgaagctgctctacattcataatttgaggctttcttctcttggcccaaaatatcttcctaataccttgagatttctgaactggagttggtatccttcaaaatctctcccaccatgttttcaaccggatgaacttactgaacttagtttggttcatagcaatattgatcatctctggaatgaaataaaatacttgagcaagttgaaatccatcgatcttagttactccataaacttgacaaggaccccagatttcacaggtattcaaaatcttgagaagttggttcttgaaggttgtacgaatttagttaagattcatccatccattgcactgcttaagagactcaaaatttggaattttcgaaactgcaaaagtataaagagtctaccaagtgaagtgaatatggagtttcttgaaacatttgatgtatctgactgctcaaaactgaaaatgattccagaatttgtggggcaaacgaaaagattatcaaagctttgtttaggtgggactgctgttgagaaactgccttcatcaattgagcacttgagtgagagtttggtggagcttgatttgaatggaattgttataagagagcagccatactccttttttcttaagctgctgaatctcatagtatcatcttttggcttatttacaagaaagagtcctcaacctttggttcctctgttagcttccttgaagcatttctcttttttgacgacattaaatctgaatgactgtaatctctgtgaaggagaaatacctaatgacattggttctctatcctccttaaagaggttggatctcagaggaaacaattttgttagccttcctgtaagcattaatttgctttctaagcttaaacatattgatgtggagaattgcaaaaggcttcaacaattgccagaacttccggtaggtgactacttatgggtgagaaccgacgattgtacttccttacaagtgcttccagatccaccagatttctgcagattatcggaattttgtctcgtttgcatcaattgcttgagttttcaggattctagttattttttctattcaatgctaaagcggttggttgagcaaaccccttgttcttttcgctctcttaggtttctaattcctggaagtgaaattcctgagtggttcaataatcatagtgtgggagactcgatagctgagaagttaccttcatatgcatgtaatagcaagtggattgggtttgctgtgtgtgctctaattgcacctaaagacaatccatctgccgttcctgaagacggtcgtttagatcttggtatcttgtgcgttacttgtacttggaacggagatggtttggcaggtcttggtatctgtgcaaaacaaactgtttcagatcacctttttttacttcttgtgcctagttatcactggaaacatcggaaccgtctggaggacacatgcaatgaggttacctttgtcttcggaagcactggaactgcaggaaacaacagatgcttgcaggtaaagaaatgtggggcccgtgtactgtacgagcacgatacgggtgagctgatcagtaaaatgaaccaatccaagagcaacatttcactttacgaggctatggatgaacaagaaggtaccatggtcaaggcaacacagggggcaacaacaagcggaagaggttgctctgacgacgaatattactctacagaagaatga
>R.ch-3
atggcgttgagcacccaagttagagcctcatcgggttcagctttcccgtggaaatacgacgtgtttttgagctttcgaggtgaagacacccgcaagggcttcacagactacttataccacgagttgctgcggcgagcaatcaggactttcagggacgatccacagcttgaaagaggcacagccatctctccagaactcctcacagcaattgagcaatcgaggtttgcgatcgttgttctttcgccaaactatgcttcttccacatggtgcttgcttgaactgtctaagattcttgaatgcatggaggagagggggacaattctgccaatcttttatgaggtggatccctctcatgtgagacatcaaaggggcagctttgctgaatcgtttcaagaacatgacgagaagttcggggtaggtaataagaaggtggaagggtggagagatgctttaaccaaagtggccagtctcgctggatggacttcagagaaatataggtacgaaacacagcttatcagagagattgtgcaagaactgtggagcaaagtgcatcctagtgtcacaacatttggttcctcagagaagttagttggaatggatactaagctggaggaaataggtgttcttttaaataaagaagcaaatgatgttcgctttatagggatatgggggatgggtggtatcggcaagacaacccttgccacacaagtttatgagaaaatctctcatgagtttgatgtttgcgtctttcttgatgatgtcagaaaggctttcgcagaccatggtctagtttatctacaaaaacaaattctttcccaactcttgaaggaagaaaatgttccagtatggaatgtttatagtggaataactatgataaagagatgtttttgtaataaagcggttcttctagttcttgacaatgtggatcaatcagagcaattggaaaacttggtgggagaaaaagactggtttggtttaaggagtagaatcatcattacaaccagaaaccggcgtgtactagtcacacatggtatagaagaaccatatgagttgaagggattaaatgaagatgaagctcttcagctctttagttggaaagcctttaggaactatgagcctgaagaagattatgcagaacagtctaagaattttgttaggtatgctggaggtcttcccttagctcttaaaattttggggtctttcttgtacagaagaagtttagattcatggagttctgtatttcaaaacctagaacaaactcccaacccaaaagtttttgaaatactgaaagtaagttttgatggacttgatggtatgcagaagaaaatttttctggacatcgcttgtttccgcgggttgtatcataatgagtctttgattgaacaagtatacaattccgagttttgctctcgtattgcaatagatgttcttgttgagaaatctctcttaactatttcatcatacaaccggatatatatgcatgacttgatacaagaaatgggatgtgaaattgttcgtcaagagaatgaagaccctggtggacgcagtcggttgtggctgcgcaacgacatttttcatgtattcacaaagaatacgggaacagaagtcactgaaggcatattcttacacttacatgaattagaagaggcagattggaatcttgaagccttctctaaaatgtgtaaactgaagctgctctacattcataatttgaggctttctcttggcccaaaatttcttcctaataccttgagaattctgaaatggagttgcaatattactcacctttggaatggaataaaatacttgggcaagttgaaatctatcaatcttagttactccataaacttgacaaggaccccagatttcacaggtattcaaaatcttgagaagttggttcttaaaggttgtgccaatttagttcagattcatccatccattgcattgctcaagagactcagaatttggaattttagaaactgcaaaagtattaagagtctaccaagtgaagtacatatggagtttcttgaaacatttgatgtgtccggctgctcaaaactgaaaatgattccagaatttgtggggcaaacgaaaagattatcaaagctttgtttaggtgggactgctgttgagaaactgccttcatcaattgagcacttgagtgagagtttggtggagcttgatttgagtggaattgttataagagagcagccatactccctttttcttaagcagaatctcatggtatcatcttttggcttatttccaagaaagagtcctcaccctttgattcctctgttagcttccttgaagcatttctcttctttgacgaaattaaatctgaatgactgtaatctcagtgaaggagaacttcccaatgatattggttctctgtcctccttagagagtttggaactcggaggaaacaattttgttacccttcctgcaagcattcatttgctttctaagcttaaacatattaacgtggagaattgcaaaaggcttcaacaattgccagaactttgggcaaatgacgtcttatctagaaccgacaattgtacttccttaaaattgtttccagatccgccagatttgtgcagaatagcaaccaatttttggctcaattgcgtcaattgcctgagtatggaaacccatcgccgccctttggagtatctcgactttgtaattcctgggagtgaaattccagagtggttcaataatcaaagtgtgggagacagggtaactgagaagttcccttcggatgagtgtaatagcaagtggattgggtttgctgtgtgtgctctaattgtacctcaagacaatccgtctgccgttcctgaagaccccgatttagatcctgatacctgtagaatttggtgtcgttggagcaaatatggtgttggtatccctgtaaaacaatttgtttcagatcacctttgcttacttgttttgcgaagccctttcgggatacctgagaactgtctggaggttaattttgtcttcgacatcactcgagctgtaggaaacaacagatgcataaaggtgaagaaatgtggggtgcgggcactgtacgagcaagccagggaagagctgatcagtaaaatgaaccaatccaagagcagcatttctgtttacgaggaggcagcaacaagcggaagtggtggctctgacgacgaatattactctccagcagaagaagaatgtgtttaa
>R.ch-4
atggcgttgagcgcccaagttagagcttccgggggttcagcttttcggtggaaatacgacgtgtttttgagcttccgaggtgaagacacacgtaagggcttcacagaccacttatacgacaagttacagtggcgaggaattaagactttccgggacgacccacaacttgaaagaggcatagccatctgtccagaactccttacagcaattgagcaatcgaggtttgcgatcgttgttctttcgccaaactatgcttcttccacatggtgcttgcttgaactgtctaagattcttgaatgcatggaggagaggggaacaattatgccaatcttttatgaggtggatccctctcatgtgagacatcaaaggggcagctttgctgaagcatttcaagaacatgaagagaagtttggggaaggtaataaggaggtggaagggtggagagatgctttaaccaaagtggccagtctcgctggatggacttcagaggattataggtacgaaacacagcttatcagagagattgtgcaagcactgtggagcaaagtgcatcctagtctcactgtatttggttcctcagagaagttatttggaatggattctaagctggaggagatagatgttcttttagataaagaagcaaatgatgttcgctttatagggatatgggggatgggtggtatcggtaaaacaacccttgccggtctagtttacgagaaaatatctcatcaatttgaagtttgcatctttcttgctaatgtcagagaggtttccaaaacaacccatggtctagttgatctgcaaaaacaaattctttcccaaatcttgaaggaagaaaatgttcaagtatggaatgtttatagtggaagaaatatgataaagagatgtgtttgtaataaagcggttcttctagttcttgatgatgtggatcaatcagagcaactggaaaacttggtgggagaaaaagactgctttggtttgaggagtagaatcatcattacaactagagatcggcgtgtactagtcacacatggtgtagaaaaaccatatgaattgaagggaataaacgaagatgaagcacttcagctctttagttggaaagcctttaggaaatgtgaacctgaagaagattatgcagaactgtgtaagagttttgttacgtatgctggaggtcttccgttagctcttaaaattttggggtctttcttgaaaggaagaactctagatgaatggaattctgcattggcaaaactacaacaaactcccgacataacagtttttaaactattgaagatgagttttgatggacttgatgagatggagaagaaaatttttctggacattgcttgtttccgccggctgtatcgcaacgagtttatgattgaactagtagacagttctgacccttgcaatcgtattacaagacgtgttcttgctgagaaatctctcttaactatttcatcagacaaccaggtagatgtgcatgacttgatacacgaaatggcatgtgaaattgttcggcaagagaatgaagagcctggtggacgcagtcggttgtgtcttcgcaacgacatttttcatgtattcacaaagaatacgggaacagaagttactgaaggcatattcttacacttacatgaattagaagaggcagattggaatcttgaagccttctctaaaatgtgtaaactgaagctgctctacattcataatttgaggctttctgttggcccaagattgcttcctaattccttgagatttctgagttggagttggtatccttcaaaatctctcccaccgtgttttcaaccggatgaacttgctgaacttagtttggttcatagcaatattgatcacctctggaatggaataaaatacttggtcaatttgaaatccatcgatcttagttactccataaacttgagaaggacaccagatttcacaggtattccaaatcttgagaagttggttcttaaaggttgtaccaatttagttaagattcatccatccattgcattgctgaagagactcaaaatttggaatttaagaaactgcaaaagtattaagagtctaccaagtgaagtaaatatggagtttcttgaaacatttgatgtatctggctgctcaaaactgaaaaagattccagaatttgcggggcaaacgaacagattatcaaacctttgtttaggtgggactgctgttgagaaactgccttcatcaattgagcacttgagtgagagtttggtggagcttgatttgagtggaattgttataagagagcagccatactccctttttcttaagcagaatctcatagtatcatcttttggcttacttccaagaaagagtcctcaccctttgattcctctgttagcgtccttgaagcaattctcttctttgacgtccttaaaattgaatgactgtaatctctgtgaaggagaaattcccaatgatattggttctctgtcctccttaaagaagttgcaactcagaggaaacaatttttttagccttcctgcaagcattcatttgctttctaagctttattatattaatgtggagaattgcaaaagactccaacaattgccagaacttccagcaactgaccacttacgggtgataacggacaattgtacttccttacaagtgtttccagatccagcagatttgtgcagattatcgcaattgaggctctattgcgtcaattgcctgagtatggtcggtaatcaagatgctagttattttatatattcagtgctaaagcggttgcttgaggaaacgctggaaaccccttcttattttcggtatcacgagtttgtaattcctggaagtgaaattccagagtggttcaataatcaaagtgtgggagactcggtaactgagaagtttccttcggatgcatgtaattatagcaagtggattgggtttgctgtgtgtgctctaattgtacctcaagacaatccgtctgccgcttctcaacgccttggcattacttgtcagtggaataattatggtcatgctttgccaggtgtttgtttctatgtaaaacaaattgtttcagatcaccttgtcctacttgttttgcccagtcatttctggaaacctgagaactgtctggaggacacatgcaatgaggttaagtttgtcttcggaaccgatccaggctcgcatataaagaaatgtggggcccatgcactgtacgagcacgatgtggaagagctgatcagtaaaatgaaccaatccaagagcagcagcatttgtctttacgaggctgtggatgaactagaaggtgccatggttaaggcaacacgaggcagcaacaagcggaagtggtgctctgacgacgaatattattactctgcagaagaagactga
>R.ch-5
atgcatgtagtttcttcgggttcagctttccagtggaaatacgacgtgtttttgagcttccgaggtgaagacacacgcaagggcttcacaggctacttataccacgagttgcagcggcgaggaatcaggactttcagggacgatccacaacttgaaagaggcacagccatctctccggagctcctcacagcaatcgagcaatcgaggtttgtgatcgttgttctttcgccaaactatgcttcttctacatggtgcttgcttgaactgtctaagattcttgaatgcatggaggagagggggacaattctgccaatcttttatgaggtggatccctctcatgtgagacatcaaagaggcagctttgctgaagcgtttcaagaacatgaagagaagtttggggaaggtaataaggaggtggaagggtggagagatgctttaaccaaagtggccagtctcgctggatggacttcagagaattataggtacgaaacacagcttatcaaagagattgtacaagaactgtggagcaaagtgcatcctagtctcacagtatttggttcctcagagaagttatttggaatggactctaagctggaggagatggatgttcttttagataaagaagcaaatgatgttcgctttatagggatatgggggatgggtggtatcggtaaaacaacccttgccagactagtttaccagaaaatctctcatcaatttgaagtttgcatctttcttgataatgtcagagaggtttccaaaacaacccatggtctagttgatctacaaaaaaaaattctttcccaaatctttaaggaagaaaatattcaagtattggatgtttatagtggaataactatgataaagagatgtgtttgtaataaagcggttcttctagttcttgatgatgtggatcaatcagagcaactggcaaacttggtgggagaaaaagactgcattggtttgaggagtagaatcatcattacaactagagatcgacgtgtactagtcacacatggtgtagaaaaaccatatgagttgaatggactaaacgaagatgaagctgttcagctctttagttggaaagcttttaggaaatgtgagcctgaagaagattatgcagaactgtgtaggagttttgttacgtatgctgcaggtcatctgctagctcttaaaattttggggtctttcttggacggaagaactccagaagaatggaattctgcattggcaaaactacaacaaactcccaaccaaagagtttttgaaatactgaagataagttttgatggacttgatgagatggagaagaaaatttttctggacattgcttgtttccgcaggctgtatcgcaacaagtttatgattgaactagtagacagttctgacccttgcaatcgtattacaagaagtgttcttgctgagaaatctctcttaactatttcatcagacaaccaggtagatgtgcatgacttgatacacgaaatgggatgtgaaattgttcggcaagagaatgaagagcctggtggacgtagtcggttgtgtcttcgcgacgacatttttcatgtattcacaaagaatacgggaacagaagccattgaaggcatattgttagacttggctgaattagaagaggcagattggaatcttgaagccttctctaaaatgtgtaaactgaagctgctctacattcataatttgaggctttctgttggcccaagattgcttcctaattccttgagatttctgagttggagttggtatccttcaaaatctctcccaccttgttttcaaccggatgaacttactgaactcagtttggttcatagcaatattgatcacctctggaatggaataaaatacttggtcaatttgaaatccatcgatcttagttactccataaacttgacaaggaccccagatttcacaggtattccaaatcttgagaagttggttcttgaaggttgtaccaatttagttaagattcatccatccattgcattgctgaagagactcataatttggaatttaagaaactgcaaaagtattaggagtctaccaagtgaagtaaatatggagtttcttgaaacatttgatgtgtccggctgctcaaaactgaaaatgatttcagcatttgtgatgcaaatgaaaagattatcaaagctttatttaggtgggactgctgttgagaaactgccttcatcaattgagcacttgagtgagagtttggtggtgcttgatttgagtggaattgttataagagagcagccatactcccgtcttcttaagcagaatctcatagcatcatcttttggcttatttccaagaaagagtcctcaccctttgattcctctgttagcttccttgaagcatttctcttgtttgaggacattaaagctgaatgactgtaatctctgtgaaggagaaattcccaatgatattggttctctgtcctccttacagtggttggaactcggaggaaacaattttgttagccttcctgcaagcattcatttgctttctaagcttgaaaatattgatgtggagaattgcaaaaggcttcaacaattgccagaacttccagatctgccaaatttgtgcagattaagagccaatttttggctcaattgcatcaattgcctgagtatggtcggtaatcaagatgctagttattttttatattcagtgctaaagcggtggattgagattgaggtactctctcgttgtgatatgatggttcatatgcaagaaacccatcgctcttttaagtatttccgttttgtaattcctggaagtgaaattccagagtggttcaataatcaaagtgtgggagactcggtaactgagaagttaccttcggatgcatgtaatagcaagtggattgggtttgctgtgtgtgctctaattgtacctcacgacaatccgtctgccgttcctgaaaagtcccatttagatcctgatacctgtcaaatttggtgtttttggaacgattatggtattgatgttacaggtgttggtacaattaatgtaaaacaaattgtttcagatcacctttacttgcttgttttgccaagccctttccggaaacctgagaactatctggaggttaattttgtcttccaaaccgctcgagctgtaggaagcaacagaggcatgaaggtgaagaaatgtggggtccgggcactgtacgagcacgacacggaagagctgatcagtaaaatgaaccaatccaagagcagcagcatttctctctgcgaagaggccatggatgaagaagaaggtgcctga
>R.ch-6
atgccaatcttttatgaggtggatccctctcatgtgagacatcaaaggggcagctttgctgaagcgtttcaagagcatgaagagaagtttggggaaggtaatgaggaggtggaagggtggagagatgctttaaccgaagtggccaatctcgctggatgttcttcaaaggattataggtatgaaacagagcttattagagagattgtgcaagcactgtggagcaaagtgtatcctagtctcgctgtatttgattcctcagagaagttagtgggaatggataccaagctgaaggaaatagatgttcttttagataaagaagcaaatgatgttcgctttatagggatatgggggatgggtggtatcggtaagacaacccttgctagactagtttatgagaaaatctctcatcaatttgatgtttgcatctttcttgatgatgtcagaaaggtttccacaatccatgatctggatgatctacaaaaacgaattcgttcccaaatcttgaaggaagaaaatgttcaagtaggggatgtttatagtggactggctatgataaagagatttttttgtaataaagcggttcttctagttcttgacaatgtggatcaatcagagcaattggaaatcttggtgggagaaaaagactggtttggtttaaggagtagaatcatcattacaaccagaaaccgacatgtactagtcagacatggtatagaagaaccatatgagttgaagggactaaatcaagatgaagctcttcagctctttagtttggaagcctttaggaaatgtgagcctgaagaagattatgcaaacctgtgtaagcgttttgttacgtatgctgcaggtcttccgcttgctcttaaaattttggggtctttcttgtacaaaagaagtttagattcatggagttctgcatttcaaaaactaaaacaaactcccaacccaacagtttttgaaatactgaaagtaagttttgatggacttgatgatgaggagaagagaatttttctggacatcgcttgtttccacgagctgtatcattataagtctatgattgaacacagttccaagtcttgctctcgtattgtaatagatgttcttgctgaaagatctctcttaactatttcacacaaccagatatatatgcatgacttgatacaagaaatgggatgtaaaattgtttgtcaagagaatgaagagcctggtagacgcagtcggttgtggcttcacaaagacatttttcatgtattcacaaacaatacgggaacagaagccattgaaggcatatttttaaacttggctgaattagaagaggcagattggaatcttgaagccttctctaaaatttggtatccttcaaaatctctcccaccatgttttcaaccagatgaacttactgaactcagtttggttcatagcaatatcgatcacctatggaatggagtaaaatacttgggcaagttgaaatccatcgatcttagttactccataaacttgacaaggactccagatttcacaggtattccaaatcttgagaagttggttcttgaaggttgtatcaatttagttgaggttcatcaatccactggattgctccaggagctcagaattttgaatttaagaaactgcaaaagtattaagagtctaccaagtgaagtgcatatggagtgtcttgaaacatttgatgtaactggctgctcgaaactgaaaatgattccaaaatttatgcggaaaatgaaaagattatcaaagttttctttaagtgggactgctgttgagaaactgccttcaattgagcacttgagtgagagtttggtggagcttgatttgagtggagttgttataagtgagcagccacttgagtgggtattatcatcttttggcttatgtccaagaaagagtcctcaccctttgattcctgtgttagcttccttgaagcatttatcttatttgagggaattaaatctgaatgactgtaatctcagtgaaggagaacttcccaatgatattggttctctgtcctccttagagaggttgaaactcagaggaaacaattttgttagccttcctgcaagcattcatttgctttctaagcttgaatatattaatgtggggaattgcaaatggcttcaacaattgccagaacttccggcaaggggcatgctaggtgtgaaaatcgccaattgtacttccttacaagtgtttccagatccacaagatttgtgcagaatacagatgttggatctcaattgcgtcaattgcttgagtacggtcggtatttttttttattcagtgctaaagcggttgcttgaggttcatatggtgcaggaaccccctcatacttttcacttcaagtttgtaattcctggaagtgaaattccagagtggttcaataatcaaagtatgggagactcggtgactgagaagttaccttcggatgaatgtaatagcaagtgcattgggtttgctgcgtgtgctctaattgtacctcaaaacaatccgtctgccattcctgaagacccccatttagatcctgatacctgttccattatgtgtgattggagaggttctcatggtgtttgtttcaccgtaaaacaaattgtttcagatcacctttgcttacttgttgtgctaacccctttcgaaactaaggacaggtggaatgagggtttgttatacttcgaagttgctacagcaagcaacatgtgcatgaaggtgaagaaatgtggggtccggacactgtacgagcacgaaaaggaagagctgatcagtaaaatgaaccaatccaagagcagcagcatctctctttacgaggagactaaggcaacacgaggcagcaacaagcggaagtggtggctctga
>R.ch-7
atggcgttgagcacccaagttagagcctccactggttctgctttcccatggaaatacgacgtgtttttgagcttcagaggcgaagacacccgcaagggcttcacagaccacttatacgacaagttgcagtggagaggaatcaggactttccgggacgacccagaacttgaaagaggcacagccatctctccggagctcctctcagcaattgagcaatccaggtttgccatcgtcgttctttcgccaaactatgcttcttccacttggtgcttgcttgaactctctaagatttttgaatgcatggaagagagagggacaattctaccaatcttttatgaggtggagccgtctcatgtgagacatcaaaggggcagctttgctgaagcgttcgatgaacatgaagagaagcttggagaaggtaataaggaggtggaagggtggagagatgctttaaccaaagtggctaatctcgctggctgggcttcaaaggattataggtatgaagcagagcttatgaaagagattgtgcaagcactgtggagcaaagtgcatcatagtctcacattatttggttcctctgagaagttagttggaatggatgctaagcttgaggaaatagatgttcttttagataaagaagcaaatgatgttcgctttataggggtatgggggatgggtgggttgggtaagacaacccttgctagactagtttatgagcacatctgtgatcaatttgaagtttgcatctttcttgctaatgtcagagaggtttgcacaaaccacggtctagtttatctacaaaagcagattctttcccaaatcttgaaggaagaaaatgtacaagtatgggatgtttatagtggaatcactatgacaaagagatgtttatgtaataaagcagttcttctagttcttgacgatgtggatcaagtagagcaactggaaaccttggtgggagaaaaagattggtttggtttggggagtagaatcatcattaccactagaaatcgacatatcttagtcacacatggtatagaaaaaccatatgagttgaagggattaaacgatgataaagctctccagctctttagttggaaagcctttaggaaatatgagcctgatgaagattttgcagaacagtctaatagttttgttatctatgctggaggtcttcccttagctcttaaaactttggggtctttcttgtataaaagaagtccacatgcatggaattctgcattggaaaaactacggaatactcccaacagaacaatttttgaaatactgaagataagttttgatggacttgatgagatggagaagaaaatttttctggacattgcatgtttccacaggctgtatcgcaacgagtttatgattgaacaagtatacagttctgacctttgcaatcgcattacaatagatgttcttgctgagaaatctctgataactatttcctcagccaaccaaataggtatgcatgatttgatacaagaaatgggatgtgaaattgttcgccaacagtcttatgaagagcctggtggacgcagtcggttgtggcttcgcaacgacatatttcatgtattcacaaagaatacgggaactaaagccattgaaggcgtagtgttagacttgcctgaattagaagaggcagattggaatcttgaagccttctctaaaatgtgtaaactgaagctgctctacattgataatttaaagctttctcttggccccaaatatcttcctaatgccttgagatttctgaaatggagttggtatccttcaaaatctcttccaccaggttttcaaccggatgagctaactgaactgagcttggttcatagcaatatcgatcacctctggaatggaataaaatacttgggcaagttgaaatctatggatcttagttactccataaacttgacaaggaccccagatttcacaggtattcaaaaccttgagaagttggttcttgaaggttgtacgcatttagtgaagattcatccatccattgcatttctcaagagacttaaaatgttgaactttagaaactgcagaagtatcaagagtctcccaagtgaagtagaaatggaatctcttgaaacatttgatgtatctggctgctcaagactgaaaatgattccagaatttgtgaggcaaatgaaaagattatcaaagctttctttaagtgggactgctgttgagaaactgccttcatcaattgagcacttcagtgagagtttggaggagcttgatttgagtggaattgttgcaagagagttgccctacttcctttttcttaagggaattgtcaatggcaaatgcccaagatcatggtactcattgctcttttctggcttatttccaagaaagagtcctcaccctttaattcctgtgttagcttcgttgaagcatttatcttcattgacgacattaaatctgagtgattgtaatctcagtgaaggagaaattcccaatgatattggttctatgtcctccttgaagagcttggaactcggaggtaacaattttgttagccttcctgcaagcattcatttgctttctaagcttcaatatattaatttggagaattgcaaaagactccaacaattgccagaccttccattaagcgactatttaacggaaaccccttgttcttttgcatcttccactgctgtaattcctggaagtgaaattttggagtggttcaataatcatagtgtaggaaactcggtaactgtggagttaccttcttatgcatctaattatagcaagtggattgctttatgtgctctattggtacctcaagacaatccgtctgcccttcctgataacttcattactgggatcctcggaactgttggatgggtcacatattcagtgagaggctttctggtaaagaaatgtggggcccgtgcactgtacgatcacgataaggaagagctgatcagtaaaatgaaccaatccaagagcagcatttctgttcatgagacaatggattgtgatgtaggcaaatcatcatatgaacaaggtggtgtcgtcgttaatggaacactagatgcgacaagtggaagtggtggctctgatgacgaatatttatctgcagaagaatga
>R.ch-8
atggcgttgagcacccaatttagagcctcatcgggttcagctttcccgtggaaatacgacgtgtttttgagcttccgaggtgaagacacacgcaagggcttcacaggcttcttataccacgagttgcagcggcgaggaatcacgactttcagggacgatccacgacttgaaaaaggcacagccatctctccggagctcctcacagcaatagagcaatcgaggtttgcgatcgttgttctttcaccaaattatgctacttcagagtggtgcttgcttgaactgtctaagattcttgaatgcatggtggagagggggacaattctgccaatcttttatgaggtggatccctctgatgtgagacatcaaaggggcagctttgctaaagcgtttcaagaacatgaagacaagtgtggggaaggtaataagaaggtggaagggtggagagatgctttaaccaaagtggccagtctcgctggatggacttcaaaggattataggtatgaaacagagcttatcataaagattgtgcaagcactggggagcaaagtgtatcctagtctcgctgtatttgattccttagagaagttagtgggaatggatactaagctgaaggaaatagatgttcttttagataaagaagcaaatgatgttcgatttatagggatatgggggatgggtggtatcgcggttcttctagttcttgacaatgtggatcaatcagaagaattggaaaacttggtgggagaaaaagactgctttggtttgaggagtagaatcatcattacaactagagatcggcatgtactagtcacacatggtatagaagaaccatatgagttgaagggactaaacgaagatgaagctgttcagctctttagttggaaagctttcaggaaatgtgagcctgaagaagattatgcagtacagtctaagagctttgttaggtatgctggaggtcatcccttagctcttaaaactttggggtccttcttgtacaaaagaagtctaccttcatggagttctgcattggcaaacctacggaaaactcctgacaaaacagtttttgatttgctaaaagtgagttatgatggacttaatgagaagcagaagaaaatttttcgggacatcgcttgtttccgagagctgtatcataacgagtctatgattgaacaagtatacaagttcaagttttcctcacgtattgaaatagatgttctggctgacagatctctcttaactatttcacacaaccatatatatatgcatgacttgatacgagaaatgggatgtgaaattgttcgtcaagagaatgaagagcctggtggacgcagtcggttgtggcttcgcaaggacatttttcatgtattcacaaagaatacgggaacagtagccattgaaggcatatcgttgcacttgtatgaattagaagtggcagattggaatcttaaagccttctctaacatgtgtaaactgaagctgctctacatccataatttgaggctttctgttggcccagaattccttcctaatgccttgagatttctgagttggagttggtatccttcaaaatctctcccactgtgttttcaaccggatgaacttactacactcagtttggttaatagcaatattactcacctctggaatggaataaaatggttgcgcaatttgaaatccatcaatcttagttactccataaacttgacaaggaacccagatttcacaggtattccaaatcttgagaagttgattcttgaaggttgtaccaatttagttgaggttcatcaatccattgcattgctccagagagtcagaatttggaatttaagaaactgcaaaagtattaagagtctaccaagtgaagtgcatatggagtttcttgaagaatttgatgtaattggctgctcaaaactgaaaatgattccaaaatttatgcggaaaacgaaaagattatcaaagctttctttaagtgggactgctgttgagaaactgccttcaattgagcacttgagtgagagtttggtggagcttgatttgagtggagttgttagaagagagcagccatactctctttttcttcagcgagtattatcatcttctggcttatttccaagaaagagtcctcaccctttgattcatgtgttagcttccttgaagcatttctctcctttgaagcaattaaacctgagagactgtaatctctgtgaaggagaaattcccaatgatattggttctctttcctccttagagaggttggaactcggaggaaacaattttgttacccttcctgcaagcattcatttgctttctaagcttaaacatattaacgtggagaattgcaaaaggcttcaacaatttcctgaactgccggcaacttcttag
>R.ch-9
atggcgttgagcacccaagttagagcctccaccggttcagctttcccatggaaatacgacgtgtttttgagcttcagaggcgaagacacccgcaagggcttcacagaccatttatacgacaagttgcagtggagaggaatcaggactttcagggacgacccagaacttgaaagaggcacacccatctctccggacctcctcactgcaatcgagcaatccaggtttgcgatcgttgttctttcgccaaactatgcttcttccacttggtgcttgcttgaactctctaagatttgtgaatgcatggaagagagagggacaattcttccaatcttttatgaggtggatccctctcatgtgagacatcaaaggggcagctttgctgaagcgttcgatgaacatgaagagaagcttggagaaggtaataaggacgtggaagggtggagagatgctttaacaaaagtagccaatctcgctggctggacttcaaaggatatagctcttgatgctcgttgtaggtacgaaacagagcttatgaaagatgttgtgcaagcactgtggagcaaagtgcatcctactttaaccgtttctgattccacagagaagttagtcggaatggacgctaagtttggggaaatagatgttcttttagataaagaagcaaacgatgtgcgctttatagggatatgggggatgggtggggtgggtaagaccacccttgctagagtggtgtatgagaaaatttctcatcagtttgaagtttgcatctttcttgctaatgtcagagaggtttctgcaacacacggtctagtttgtctacagaaacaaattctttcccaaatcttgaaggaagaaaatgttcaagtatgtgatgtttatgatggagtcactaggacaaagagatgtgtatgtaacaaagcggttcttctagttcttgacgatgtggatcaaccggagcaactggaaaacttggccgggggaaaagactggtttggtttaaggagtagaatcatcattacaactagaaaccgacatgtactagtcacacatgatatagaaaaaccatatgaggtgaggggattaaactatgatgaagctcttcagctgtttagttggaaagccttcaggaaatatgagcctgatgaggattatgcagagctctctgggcatttcgttagctatgccagaggtcttcccttggctcttagaactatggggtctttcttgtataaaagaagtccagatgcatggagttctgcattggaaaaactacggaatactcccgacagaaaagtttttgatttgctaaaagttagttatgatggacttgatgagatggagaagacaatttttctggacattgcatgtttccgctggctgtatcgcaacgagtttatgattgaacaactttctcttggccccatatatcttcctaatgccttgagatttctgaaatggagttggtatccttcaaaatctctcccaccaggttttcaactggatgagcttaccgaacttagcttggttcatagcaatattgatcacctctggaatggaataaaatacttgggcaagttgaaatatatcaatcttagttactctatagacttgagaaggaccccggatttcacaggtattcaaaaccttgaacagttggttcttgaaggttgtacgaatttagtgaagattcatccatccattgcatttctcaagagacttaaattgttgaaccttagaaactgcagaagtattaagagtctcccaagtgaagtagaaatggaatctcttgaaacatttgatgtatctggctgctcaagactgaaaatgattccagaatttgtggggaaaatgaaaagattatcaaagctttctttaagtgggactgctgttgagaaactgccttcatcaattgagcgcttcagtgagagtttggaggagctagatttgagtggaattgttacaagagagccaccctgctccctttttctcaagagacatgtcaatggcaaacgcccaagatcatggtactcattgctcccttctggcttatttccaagaaagagtcctctgttagcttctttgaagcatttgtcttcattgacgagattaaatctgaaggactgtaatctcagtgaaggagaaattcccaatgatattggttctctgtcttccttagagtacttgaatctcggaggaaacaattttgtcagccttcctgcaagcattcatttgctttctaagcttaaatggatccatgtggagaattgcaaaaggctccaacaattgccagaccttccattaaatgaagacttacatctaagttcggataattgtacttccttagaagtgtttccagatcctccagatttaggcagattatcaacattttcgctcaattgcaccaattgcacgagcacggtcggtaatcaagattctagttattacttatattcagtgctaaagcggttgctggaggaaaccccttgttctttgcattttgccggtttcgtaattcctggaagtgaaattttggagtggttcaataatcaaagtgtgggagactcggtaactcagaggtttcctttgtatgaatgtagtagcgagtgtattggtgttgctgtatgtgctctacttgtacctcacgacaatccttctgccgttcctgaggaccctacttcatattctgatgaaagtttaattatttgtggatggcatgaacacagttttggcatagcaggtgttggttaccgcgtaaaaccaattgtttcagatcaccttttcgtagttgttttaggcagtcatgtattaaaaccgaagaattgtctagaggacacatgcaatcagcaggttaagtttgacttcaaaatctcccgagctgtaggaaacaacagatgcataaaggtaaagaaatgtggggcccgtgcactgtacaagcatgacatggaagagctgattagtaaaatgaaccaaaccaagagcagcgtctctctttacaagactttggattttgattttggcaaatcagcatatgagcaaggtggtgtcatcgttaagggaagacgagaggcaacaagcggaagtggtggctctgacgacgaatatttctctgcaacaagcggaagtggtggctccgtcttcatttgcgcttgttctaaccatccagtgcctcaaagcaaaaatgaaattcttaactggattttgtaa
>R.ch-10
atggcgttgagcacccaagttagagcctccactggttcagctttcccatggaaatacgacgtgtttttgagctttagaggcgaagacacccgaaagggcttcacagatcacttatacgacaagttgcagtggcgaggaatcacgactttcagggatgacccagaacttgaaaaaggcactgccatctcttcggagctcctctcagcaatcgagcaatccaggtttgcggtcgttgttctttcgccaaactatgcttcttccacgtggtgcttacttgaactgtctaagatttttgaatgcatggaagagagggggacaattctaccaatcttttatgaggtggagccgtctcatgtgagacatcaaagaggcagctttgctgaagcgttcgatgaacatgaagagaagcttggagaaggtaataaggaggtggaagggtggagagatgctttaacaaaagtagccaatctcgctgggtggacttcaaagaattataggtatgaaacagagcttatcagagaaattgtgcaagcactatggagcaaagtgcatcctagtctcacagtatttggttcctcagagaagttagttggaatggatactaagctggaggaaatagacgttcttttagataaagaagcaaatgatgttcgctttataggggaagaaaatgtacaagtatgggatgtttatagtggaatcactatgacaaagagatgtttatgtaataaagtagttcttctagttcttgacgatgtggatcaggtagagcaactggaaaccttggtgggagaaaaagattggtttggcttgaggagtagaatcatcattacaactagaaatcgacatatcctagtcacacatggtatagaaaaaccgtatgagttgaaggggttaaacgatgatgaagctctccagctctttagttggaaagcctttaggaaatatgagcctgaagaagattatgcagaacactctaagagttttgttatgtatgctggaggtcttcccttagctcttaaaactttgggatctttcttgtataaaagaagtccacatgcatggagttctacactgcaaaaactacaacaaattcccaacacaacagtttttgaaatactgaaaataagttatgatggacttgatgagatggaaaaaaaagtttttctggatattgcatgtttccacaggctgtactacaatgagtttatgattgaacaagtatatagttctgacttttgcattcgtattgcaatagatgttcttgttgagaaatctctcttaactattgtagtagaaaaagacatagatatacatgaattgatagaagaaatgggacgtgaaattgttcgaagagagtgctgtgaagagcctggtgggcgcagtcgcttgtggcttcgcaaagacatttttcacgtgttcatgaagaatacgggaacagaagtcatcgaaggcatattcttacacttggaagaattagaagaggcagattggaatcttgaagccttctctaaaatgtgtaaactgaagctgctctacattcataatttgaggctttctcttggccccaaatgtcttcctaatgccttgagatttctgaaatggagttggtatccttcaaaatctctcccaccaggttttcaaccggatgaccttactgaacttagcttggttcatagcaatattgatcacctctggaatggaataaaatacttgggcaagttgaaatctatcgatcttagttactccataaagttgacaaggaccccagatttcacaggtattcaaaaccttgagaagttagtttttgaaggttgtacgaatttagttgatattcatccatccatcgcatttctcaatagactcaaaattttgaactttagaaattgcaaacgtattaagtgtttcccaagtgaagtagaaatggaatcacttgaaacatttgatgtatctggctgctctatactgaaaatgattccagaatttgtggggcaaatgaaaagaatatcaaagctctatataagcgggacagctattgagaaactgccttcatcaattgagcgcttcagtgagagtttggtggagcttgatttgagtggaattgttacaagagggctgccatactccctttttcttaagcagaatctcagagtatcatcttttggcttatttccaaggaagagtcctcaccctttgattcctctgttggcttctttaaagcatttgtcttctttgacgtcattaaatctgaatggctgtaatctccgtgaaggagaaattcccaatgatattggttctatgtcctccttggagaatttggatctcagaggaaacaattttgttagccttcctgcaagcattcatttgctttctaagcttcaatatattaacgtggaggattgcaaaaggctccaacaattgccagacctcccatcaaatgactatttatcagaaaccccttgttctttttactatttcagttttataattcctggaagtgaaatttttgagtggttcagtaatcaaagtttgggagactcggtgactgctaagttaccttcatatttatgtaacagcagcaagtggattggggttgctgtatgtgctctatttgtacctcaagacaatccgtctgccgttcctgaagacgatgagctagatcctaatacctgtcaaattttttgcacatgggatggatacagttctggcttatcagctgttggtcacatcgtaaaacaaattgttgcagatcacctttactttgttgttttacacaagcgattcttagaacctcagtactgtctggaggacacgtgctatgaggttaagtttgttttccaaaccgttcgagctgtaggaaacaacagatgcttgcaggtgaagaaatgtggggcctatgcactgtacaagcaccacacggaagagctgatcagtaaaatgaatcaatccaacagcagcatttctctttacatggaagagactatggattgtgatttagacaaatcagcatatgaagaaggtggtgccatcgttaagggaacacccgaggcagcagcgagcacaagtggtggctgtgaggatgaatactag
>R.ch-11
atggaagagagggggacaattttaccaatcttttatgaggtggagccgtctcatgtgagacatcaaaggggcagctttgctaaagcgttcgatgaacatgaagagaagcttggggaaggtaataaggaggtggaagtgtggagagttgctttaacaaaagtagccaatctcgctgggtggacttcaaagaattataggtatgaaacagagcttatcagagagattgtgcaagcactatggagcaaagtgcatcctagcctgacattatttggttcctcagagaagttagttagaatggatactaagctggaggaaatagatgttcttttagataaagaagcaaatgatgttcgctttatagggatttgggggatgggtggggtgggtaagaccacccttgctagagtggccggttggaatcactatacaaagagatgtttatgtaataaagcagttcttctagttcttgacgatgtggatcaatcagagcaactggaaaacttagggggagaaaaagattggtttggtttgaggagtagaatcatcattacaaccagaaatcgacatgtactagtcacacatggtatagaaaaaccatatgaggtgaggggattaaacgaaaatgaagctcttcaactgtttagtttgaaagcctttaggaaatatgagtcggaagaaaattacacagagctctctgagtgtttcattagctatgccagaggtcttcccttggctcttaaaactttggggtctttcttgtataaaagaagtccagatgcatggatcgagttctgcattggagaaactacggattttgacgtttgcactcgtattgcaatagatgttcttgttgagaaatctctcttaactatttcatcaggcaatgaaataggtatacatgatttgataaaagaaatgggatgtgaaattgttcgacgagagtgttatgaagagcttggtgggcgcagtcggttgtggcttcgcaacgacatttttcatgtattcacaaagaatacgctgctctacattgataatttgaggctttctcttggccccaaatgtcttcctaatgccttgagatttctgaattggagttggtatccttcaaaatctctcccacaagattttcaaccggatgagcttacggaactcagtttgccctatagcaatattgatcgcctctggagtggaataaaatacttgggcaagttgaaatctatcaatcgtagttactccaaaaacttgacaaggaccccagacttcacaggagaaatccccagtgatatcggttctctgtcctcgttaaagaagttggaactcagagcaaacaattttgttagccttcctgcaagcattcatttgctttctaagcttgaatatattaatgtggacaattgcaaatggctccaacaattcccagacctcccattatctgacgaattaagggaaaccccccgttattttgaccatttctgttttgtacttcctggaagtgaaattcctcagtggttcaataatcaaagtgtgggcgactcggtaacttatcagttaccttcgtatgcatgtaatagcaagtggattgggtttgccgtatgtgcgctatttgaagctcaagacaatccgtctgccgttcctgaagatgatgatttagatcctgatacaagtgtcggtttcatcccaacacaaattgtttcagatcaccttttcgtagttgttttacccagtcatgacgtgaaacctcagaactgtcttgaggacacatgcaatccggtcaggtttgttttcgaaaccgctcgagctttaggaaacaacagatgcttgaaggtgaagaaatgtgggggccgtgctctgtacaagcacgagcacgacatggaagagatgatctgtaaaatgaatcactccaatagtagcatttctctttacaaggccatggatgtttgtgatttaggcaaatcagcatatgaacaaggtggttgtgaggcaacaacgagcagaagtggttgctgtgaggacgaatactactctgccgaagagtga
>R.ch-12
atggcgtcgagctaccacatgagaagctccacgtcttctgcttcagcttcaaaatggaaatacgacgtgtttttgagtttcaggggttcagatacccgcaggaacttcacggaccatttatacgacaaactgcagtgtcgaggaatcacaactttcagggacgacacagagcttgaaagaggtacaactctttcttcggggctcctggctgcaattgaacaatcaaggtgtgcagtggttgttctttcgccaaactatgcttcttccacttggtgcttgctagaacttgtcaagattgtttcttgcatgggagacagggggactattctgccaatcttttatgaagtggatccctctgatgtgagacatcagagagggagctttgccgaggcctttgctgaacatgaagacaagttttcaggggaagacgtgaagaaggtgcaagagtggggagatgctttaacaacagtgtccaatctctctggatgggattcaaaggattataggtatgaaacagagcttatcaaagagattgtggaagcactatggaagaaagtacatcctacatttgcatcatcagagtcctcagagaatttggtcggaattgattccaagctgatcgaaatagattttcttttagaaaaaaaagcaaagggtgtctgctttctaggaatatggggtatgtgtgggattgggaagacaacccttgctagacttgtttatcacagaatttctcatcattttgaaattagcatttttcttcctgatgtcagagaggtttctacaacacacggtctagttaatctacaacaaaatcttctttgccagatattgaaggaaaaaaacattcaagtatgggatgttgatgatggaatgactaagataaagagctgtttttataataaaaaggttctactagttcttgatgatgtggatcaattagaccaactggaaaacttggccggagaagaagactggtttggttcaggaagcatagttatcgttacaacaagagatcaacgtttactagtcttgcatggtatagaaacacaatataaaagcaagggattaaatgagtatgaagctcttcagctctttagttggaaagcctttaagaaagattatcctgaagaaggttatagggaactgtctaagggtatcttggattatgctagaggccttccattagccctaaagattctgggatcttttctctataagagagaccgaggtgattgggaaagtacagtagccaagctaaagaaagctcctattgatcaagcactgtttaaagcactcagaataagttatgatggattagatatgatgagccaacaagtttttctcgatgttgcatgtttcctcaaggggaatgacaaagaacgagtaattcaaatactagatagcttttttggctttgacactagtatcatggtaagtgttctcattgagaaatccctgttaactatttttgacaactgtgtggatatgcatgatctgatacaagaaatgggaagggaaattgtccgtttggagtctgagcaagagcctggccaacgcagtcagttgtggcttcgggaggacatttttcatgtactcaaagagaatacgggaacagaagcaattagaagcatagccatatgcttgcctaaggtggaagagttcgcttggaatccaaaagccttctctaagatgtctaaactgaagtttctcaaaatgcaaaatttggttctatgtcaaggccctgaatatcttcctgatgccataagggttcttgaatgggcttggtatccatcaaaatctcttccaccaaattttcagccggtggaacttattgagattattctgcatcatagcaaaattgagcagctttggcatggaataaagtacttggagaagttgacagttatggatcttagctactccgagaacttgacaacgaccccagatttcacaggtatgccaaaccttgagaggctggttcttgaaggttgtacaaatttagttgacattcatccatcaatcatatctctcagaagacttaaagttttaaattttaagaactgccaaagtattcagagaattccaggtggattagaaatggattctcttgaactaattgatctttctggctgctcaaaagtggatatacttccacaatttgtcagacggatccaaaagttatcagaactttttttaagaggaattggcatgctaaagtttgaactatcatttcattcagtcagtcctcaccggctgagtctcgtattggcttctttcaaacatttctgttctctgaagggattacatctcaatgactgcaaacttggtgaaggagatattcccgatgatattggttgtttgtcctccttagaaaacttggatcttagtgtcaacaattttgtcagccttcctgccagccttagtcggctttctaagttgaagtatttgaacttggatgattgcaaaaggctccaacaattgccagaccttccattatttagcggcacatgtcatgtcaccgcggacaactgtatatccttaaaaaagtttccagatccaccagacttgtgcaaaatctggaaactatcctttaactttattaactgctgtagcctcgaagatggaggaagttgttatataatacgttcacttctacagcggttccttcaggaaccccctccttgttttgagatgttcagtatagtcattcctggaaatgatattccttgctggttcaaacatcgagttgtgggagatacggtactggactgttcttcacctactagtaagtggatcggatttgctctatgtgttctttttggagctgaagaaaacccaggtgtccctggtgaagatcatgatttagaacctcatgcaaaagcaatttcgtgttgttggaagcccggtgtttttgtacccagtctcagttttgatctaaaccaagttcttaagtcggatcacatttgtttattccttttgccttcaaaacattatcttgaaaacattggttttcttttggaaaccacgtgtgctaagaaaagaaacgcatgcttgaaggtgaaggggtgcggtgttcgtgctctgtacaagcaagacctgaaagaactcgaagaactcaacttaagaatgaatcgatacaatagagtttctgagaggaatttgggttgtatgatgaacaaaccccctctttttactgaggagttctgtttcgtattctctggaaatgacattcctgagtggttcgaaactagtgcgaagcgcaacagggtgaacatagaccgaccttgtatttcatgtagtagtacgtggatggggtttgctttgtgtgttctctttggagctgaagaaaatccgggtgccctttgtgaagatcgtgatttagaacctcatgtacacaaaatttcatgtcgttggatgctctcctatggctccattgttttgaaactagaacaagttgttcagttatcagatcacctctgtgtatttttcgttcctggggataaatgtctgcttacatggagatggtttacgtttgaattcagaaccaggtgtacgctaacaggaacgcatgcctga
>R.ch-13
atggcgtcgagctacggactgagagcctccacgtctgcttcatcatctgctcggtggaaatacgacgtgttcttgagtttcaggggtgaagatacccgcaagaagttcacggaccatttatacgacaaattgcagtggcggggaatcacaactttcagagacgacccaaatcttcagagaggtacaactatctctccagagctcctggctgcaattgaacaatcaaggttcgcagtggttgttctctcgccaaattatgcttcttccaaatggtgcttgctcgaactcgcaaagattgttcaatgcatgggagacaggggaactgttctgccaatcttttatgaagtggatccctctgatgtaagacatcagaaacggagctttgctgcggcctttgctgaacaccaagtcaagtttggggagaactcaaacaaggtgcaagagtggagagatgctttgacaaaagtggctaatctcgctggctggacttcaaataattataagtatgaaactgtgcttatcaaagagattgtggaagcactgtggcagaaagttcatcctacatttgcattatcagagtccatagagcatttagtcggaattgattccagattgatggaaatagattttcttttagatacaagagcaaatgatgtttgctttataggaatatggggtatgggtggtatcgggaagacaacccttgccagactcgtttaccacagaattttccatcattttgaagttggcatatttcttactgatgtcagacaagtttctgcaaaacatctacaagatcaacttctttgccagatcttgaaggaaataaatgttgaagtacgagatgtatatgatggaatgaccaagatacagagatgtttattcaataaaaaggttcttctagttattgatgatgtggatcagttagaacaactggaaatgttggctcgagaaaaagactggtttggttcaggaagcataattatcgttacaacgagagatcaacatttactagacttacatggtatagagagacaatataagagcaagggattaaatgagcatgaagctcttcagctctttagttggaaagcatttaagaaagataaacctgaagaaggttacggggaactgtctgagagtatcttggattatgccaagggccttcccttagctcttaagattttgggatcttatctgtataagagagatcggggtggttgggaaagtgcagtggctaagctaaagaaagctcctattgatcaaaaactctttaaagcactcagaataagctacgacgggttagatgagatgagccaacacgtttttctcgatgttgcatgtttcctcaagggggatgacaaagaacgagtaatcaaaatactagataatgttttcggctttgaccctcatatcatgatagatgttctcattgataaatctctgttaactattttggacgaccgtgtgaatatgcatgatttgatacaagaaatgggaagacaaattgtccgtttggagtctgaaaaaaagcctgggcaacgcagtcgtttgtggcttcgtgatgacatctttcgtgtcttgacacaaaatgcgggaacagaaacaatcagaagcatagccttatgcttgcctaatgttgaagagttagattggaaacccaatgccttccatatgatgtctgaactgaagtttctcaagattcaaaatttggttctatgtcaaggcccaaaatgtcttcctgatgacataagggtcctcgaatggaatttgtatccgtcaaagtctcttccagcagattttcagccggtggaactttttgagcttactctgcatcatagcaaaattgatcagatttggcatggaagaaagtgcttggagaagttgacaattattgatcttagctactctgagaatttgaaaatgtccccagatttctctggtattccgaatcttgagaggctgattcttgaaggttgtacaaatttagttgacattcatccatcgattacatctctcagaagacttaaaattttgaattttaagaagtgccgaagtattaagagtcttccaagtgaattagaaattgattctcttgaaagagttgatctttctggctgctcaaaagtgaatctatttccactattcgtgtcacggatggaaaagttatcggaactttcttttggtggaattggcatgcaaagttccgatgtatcatgtggctcagtgggtcctcatcacccattgagtccggtgttagcttctttgaaacatttctgttctttgaagagattaaatctcaatgactgccaactcggtgaaggagcaattcctgatgatattggttgtttgtcctccgtagaagaattggatcttagtgttaacaattttgtcagccttcctgcaagcatttgtcggctattgaagatcaagtgtttaaacttggcagattgcaaaaggcttaaacaattgccatgccttccatcatttagtggcacatgtgatgtgaccgcggacaactgtatatccttagagaagtttccagatccaccagagttgtgcagattatggaaactatcgttcaacttcatcaattgctgcagcataggatccagaattgaagacgagggtgtatatgaaagtggtagtgaaaccatggagccgatgtgggacgcggtaggatccagaattgaagacgagggtgtatatgaaagtagtaatgaaaccatggagtggatgtgcgaaaccctggagccgatgcggccggcggctccgttgctgccgctgtgggacgtggtggggtctaccatccgtttcgacagtttctttattggaggtagggttgaagatgacagtgaagataatggtgtagatggaggcgttgaagaatatggaagcacttgttatataatatattcaatgctacagcggttccttcaggaaccccctcctttttttgagattttcagtactgtaattcctggaaatagtattcctgggtggttcaaaaatcgcaggcagggagactcagcgagacaggcgccaccagattgttcttcatgtagaagtaagtggatcgggtttgctctatgtgttatttttggggctgaagaaaacccgagtgcctttggtgaagatcatgcaaagacaatttcgtgttcttggaagcctggtctttttatacccgccagtttcagtttaaatctaaaccaagtagttaagtcagatcacctttgtgtattccttttgccttcgaaacattatccggagtgtactaattcaacggatccgaaattcatcgactttttttttggagccgactcaggtttgaaggtgaagaagtgtggtgtccgtactctgtacaagcaagaagtgaaagaacttgacttaagaatataccaatacaatagaaacattcgtatggtgcaggaaccccctcctttttatgagattttcagtactgtaattcctggaaatgacattcctgtgtggttcgaaactagaaggaagcgagcagactcagtgagccaattagagcgaccttgtatctcatgttgtaatacgtggatggggtttgctttatgtgttctttttggagctgaagaaatcccaagtgaactcctacatacacatcgagcaaacagtactatatggtgtagttggaaggccaatcatttctctctcgccagatacagttgtgctgttaattcatcagatcacctttgtgtattctttattcctgcggataaatttctgcatttaccaaaatgggtccactttgagttcaaaagcagcgatgcatacttgaaggtgaaagggtacggggtccgttctttgtacgagcatgacttgcccaggaatttggccaacgcgagtttgaaaggacaactgctccggtcaataaacaattgcagatcttcatga
>F.ve-1
[truncated: 210,918 more chars]
