# Supplementary material for: Analysis of the Rdr1 gene family in different Rosaceae genomes reveals an origin of an R-gene cluster after the split of Rubeae within the Rosoideae subfamily
Source: PLoS One. 2020 Jan 23;15(1):e0227428. doi: 10.1371/journal.pone.0227428 (PMC6977733; doi:10.1371/journal.pone.0227428)
Supplement: S2 Dataset — (TXT) [file pone.0227428.s007.txt]

     Datafile_S2: Muscle alignment of protein sequences used for the phylogram shown in Figure 3


             ....|....| ....|....| ....|....| ....|....| ....|....| ....|....| ....|....| ....|....| ....|....| ....|....| ....|....| ....|....| ....|....| ....|....| ....|....| ....|....| ....|....| ....|....| ....|....| ....|....| 
                 5          15         25         35         45         55         65         75         85         95        105        115        125        135        145        155        165        175        185        195                                                     
OB1-A        ---------- ---------- ---------- ---------- ---------- ---------- ---------- ---------- ---------- ---------- ---------- ---------- ---------- ---------- ---------- ---------- ---------- ---------- ---------- ---------- 
OB1-B        ---------- ---------- ---------- ---------- ---------- ---------- ---------- ---------- ---------- ---------- ---------- ---------- ---------- ---------- ---------- ---------- ---------- ---------- ---------- ---------- 
OB1-C        ---------- ---------- ---------- ---------- ---------- ---------- ---------- ---------- ---------- ---------- ---------- ---------- ---------- ---------- ---------- ---------- ---------- ---------- ---------- ---------- 
OB1-D        ---------- ---------- ---------- ---------- ---------- ---------- ---------- ---------- ---------- ---------- ---------- ---------- ---------- ---------- ---------- ---------- ---------- ---------- ---------- ---------- 
OB1-E        ---------- ---------- ---------- ---------- ---------- ---------- ---------- ---------- ---------- ---------- ---------- ---------- ---------- ---------- ---------- ---------- ---------- ---------- ---------- ---------- 
OB1-F        ---------- ---------- ---------- ---------- ---------- ---------- ---------- ---------- ---------- ---------- ---------- ---------- ---------- ---------- ---------- ---------- ---------- ---------- ---------- ---------- 
OB1-G        ---------- ---------- ---------- ---------- ---------- ---------- ---------- ---------- ---------- ---------- ---------- ---------- ---------- ---------- ---------- ---------- ---------- ---------- ---------- ---------- 
OB2-A        ---------- ---------- ---------- ---------- ---------- ---------- ---------- ---------- ---------- ---------- ---------- ---------- ---------- ---------- ---------- ---------- ---------- ---------- ---------- ---------- 
OB2-B        ---------- ---------- ---------- ---------- ---------- ---------- ---------- ---------- ---------- ---------- ---------- ---------- ---------- ---------- ---------- ---------- ---------- ---------- ---------- ---------- 
OB2-C        ---------- ---------- ---------- ---------- ---------- ---------- ---------- ---------- ---------- ---------- ---------- ---------- ---------- ---------- ---------- ---------- ---------- ---------- ---------- ---------- 
OB2-D        ---------- ---------- ---------- ---------- ---------- ---------- ---------- ---------- ---------- ---------- ---------- ---------- ---------- ---------- ---------- ---------- ---------- ---------- ---------- ---------- 
OB2-E        ---------- ---------- ---------- ---------- ---------- ---------- ---------- ---------- ---------- ---------- ---------- ---------- ---------- ---------- ---------- ---------- ---------- ---------- ---------- ---------- 
OB2-F        ---------- ---------- ---------- ---------- ---------- ---------- ---------- ---------- ---------- ---------- ---------- ---------- ---------- ---------- ---------- ---------- ---------- ---------- ---------- ---------- 
OB2-G        ---------- ---------- ---------- ---------- ---------- ---------- ---------- ---------- ---------- ---------- ---------- ---------- ---------- ---------- ---------- ---------- ---------- ---------- ---------- ---------- 
OB2-H        ---------- ---------- ---------- ---------- ---------- ---------- ---------- ---------- ---------- ---------- ---------- ---------- ---------- ---------- ---------- ---------- ---------- ---------- ---------- ---------- 
OB2-I        ---------- ---------- ---------- ---------- ---------- ---------- ---------- ---------- ---------- ---------- ---------- ---------- ---------- ---------- ---------- ---------- ---------- ---------- ---------- ---------- 
OB2-J        ---------- ---------- ---------- ---------- ---------- ---------- ---------- ---------- ---------- ---------- ---------- ---------- ---------- ---------- ---------- ---------- ---------- ---------- ---------- ---------- 
OB2-K        ---------- ---------- ---------- ---------- ---------- ---------- ---------- ---------- ---------- ---------- ---------- ---------- ---------- ---------- ---------- ---------- ---------- ---------- ---------- ---------- 
OB2-L        ---------- ---------- ---------- ---------- ---------- ---------- ---------- ---------- ---------- ---------- ---------- ---------- ---------- ---------- ---------- ---------- ---------- ---------- ---------- ---------- 
OB2-M        ---------- ---------- ---------- ---------- ---------- ---------- ---------- ---------- ---------- ---------- ---------- ---------- ---------- ---------- ---------- ---------- ---------- ---------- ---------- ---------- 
OB2-N        ---------- ---------- ---------- ---------- ---------- ---------- ---------- ---------- ---------- ---------- ---------- ---------- ---------- ---------- ---------- ---------- ---------- ---------- ---------- ---------- 
OB2-O        ---------- ---------- ---------- ---------- ---------- ---------- ---------- ---------- ---------- ---------- ---------- ---------- ---------- ---------- ---------- ---------- ---------- ---------- ---------- ---------- 
OB2-P        ---------- ---------- ---------- ---------- ---------- ---------- ---------- ---------- ---------- ---------- ---------- ---------- ---------- ---------- ---------- ---------- ---------- ---------- ---------- ---------- 
OB2-Q        ---------- ---------- ---------- ---------- ---------- ---------- ---------- ---------- ---------- ---------- ---------- ---------- ---------- ---------- ---------- ---------- ---------- ---------- ---------- ---------- 
OB2-R        ---------- ---------- ---------- ---------- ---------- ---------- ---------- ---------- ---------- ---------- ---------- ---------- ---------- ---------- ---------- ---------- ---------- ---------- ---------- ---------- 
OB2-S        ---------- ---------- ---------- ---------- ---------- ---------- ---------- ---------- ---------- ---------- ---------- ---------- ---------- ---------- ---------- ---------- ---------- ---------- ---------- ---------- 
OB2-T        ---------- ---------- ---------- ---------- ---------- ---------- ---------- ---------- ---------- ---------- ---------- ---------- ---------- ---------- ---------- ---------- ---------- ---------- ---------- ---------- 
OB2-U        ---------- ---------- ---------- ---------- ---------- ---------- ---------- ---------- ---------- ---------- ---------- ---------- ---------- ---------- ---------- ---------- ---------- ---------- ---------- ---------- 
F.ve-1       ---------- ---------- ---------- ---------- ---------- ---------- ---------- ---------- ---------- ---------- ---------- ---------- ---------- ---------- ---------- ---------- ---------- ---------- ---------- ---------- 
F.ve-2       ---------- ---------- ---------- ---------- ---------- ---------- ---------- ---------- ---------- ---------- ---------- ---------- ---------- ---------- ---------- ---------- ---------- ---------- ---------- ---------- 
F.ve-3       ---------- ---------- ---------- ---------- ---------- ---------- ---------- ---------- ---------- ---------- ---------- ---------- ---------- ---------- ---------- ---------- ---------- ---------- ---------- ---------- 
F.ve-4       ---------- ---------- ---------- ---------- ---------- ---------- ---------- ---------- ---------- ---------- ---------- ---------- ---------- ---------- ---------- ---------- ---------- ---------- ---------- ---------- 
F.ve-5       ---------- ---------- ---------- ---------- ---------- ---------- ---------- ---------- ---------- ---------- ---------- ---------- ---------- ---------- ---------- ---------- ---------- ---------- ---------- ---------- 
F.ve-6       ---------- ---------- ---------- ---------- ---------- ---------- ---------- ---------- ---------- ---------- ---------- ---------- ---------- ---------- ---------- ---------- ---------- ---------- ---------- ---------- 
F.ve-7       ---------- ---------- ---------- ---------- ---------- ---------- ---------- ---------- ---------- ---------- ---------- ---------- ---------- ---------- ---------- ---------- ---------- ---------- ---------- ---------- 
F.ve-8       ---------- ---------- ---------- ---------- ---------- ---------- ---------- ---------- ---------- ---------- ---------- ---------- ---------- ---------- ---------- ---------- ---------- ---------- ---------- ---------- 
F.ve-9       ---------- ---------- ---------- ---------- ---------- ---------- ---------- ---------- ---------- ---------- ---------- ---------- ---------- ---------- ---------- ---------- ---------- ---------- ---------- ---------- 
F.ve-10      ---------- ---------- ---------- ---------- ---------- ---------- ---------- ---------- ---------- ---------- ---------- ---------- ---------- ---------- ---------- ---------- ---------- ---------- ---------- ---------- 
F.ve-11      ---------- ---------- ---------- ---------- ---------- ---------- ---------- ---------- ---------- ---------- ---------- ---------- ---------- ---------- ---------- ---------- ---------- ---------- ---------- ---------- 
F.ve-12      ---------- ---------- ---------- ---------- ---------- ---------- ---------- ---------- ---------- ---------- ---------- ---------- ---------- ---------- ---------- ---------- ---------- ---------- ---------- ---------- 
F.ve-13      ---------- ---------- ---------- ---------- ---------- ---------- ---------- ---------- ---------- ---------- ---------- ---------- ---------- ---------- ---------- ---------- ---------- ---------- ---------- ---------- 
F.ve-14      ---------- ---------- ---------- ---------- ---------- ---------- ---------- ---------- ---------- ---------- ---------- ---------- ---------- ---------- ---------- ---------- ---------- ---------- ---------- ---------- 
F.ve-15      ---------- ---------- ---------- ---------- ---------- ---------- ---------- ---------- ---------- ---------- ---------- ---------- ---------- ---------- ---------- ---------- ---------- ---------- ---------- ---------- 
F.ve-16      ---------- ---------- ---------- ---------- ---------- ---------- ---------- ---------- ---------- ---------- ---------- ---------- ---------- ---------- ---------- ---------- ---------- ---------- ---------- ---------- 
F.ve-17      ---------- ---------- ---------- ---------- ---------- ---------- ---------- ---------- ---------- ---------- ---------- ---------- ---------- ---------- ---------- ---------- ---------- ---------- ---------- ---------- 
F.ve-18      ---------- ---------- ---------- ---------- ---------- ---------- ---------- ---------- ---------- ---------- ---------- ---------- ---------- ---------- ---------- ---------- ---------- ---------- ---------- ---------- 
F.ve-19      ---------- ---------- ---------- ---------- ---------- ---------- ---------- ---------- ---------- ---------- ---------- ---------- ---------- ---------- ---------- ---------- ---------- ---------- ---------- ---------- 
M.do-1       ---------- ---------- ---------- ---------- ---------- ---------- ---------- ---------- ---------- ---------- ---------- ---------- ---------- ---------- ---------- ---------- ---------- ---------- ---------- ---------- 
M.do-2       ---------- ---------- ---------- ---------- ---------- ---------- ---------- ---------- ---------- ---------- ---------- ---------- ---------- ---------- ---------- ---------- ---------- ---------- ---------- ---------- 
M.do-3       ---------- ---------- ---------- ---------- ---------- ---------- ---------- ---------- ---------- ---------- ---------- ---------- ---------- ---------- ---------- ---------- ---------- ---------- ---------- ---------- 
M.do-4       ---------- ---------- ---------- ---------- ---------- ---------- ---------- ---------- ---------- ---------- ---------- ---------- ---------- ---------- ---------- ---------- ---------- ---------- ---------- ---------- 
M.do-5       ---------- ---------- ---------- ---------- ---------- ---------- ---------- ---------- ---------- ---------- ---------- ---------- ---------- ---------- ---------- ---------- ---------- ---------- ---------- ---------- 
M.do-6       ---------- ---------- ---------- ---------- ---------- ---------- ---------- ---------- ---------- ---------- ---------- ---------- ---------- ---------- ---------- ---------- ---------- ---------- ---------- ---------- 
M.do-7       ---------- ---------- ---------- ---------- ---------- ---------- ---------- ---------- ---------- ---------- ---------- ---------- ---------- ---------- ---------- ---------- ---------- ---------- ---------- ---------- 
M.do-8       ---------- ---------- ---------- ---------- ---------- ---------- ---------- ---------- ---------- ---------- ---------- ---------- ---------- ---------- ---------- ---------- ---------- ---------- ---------- ---------- 
M.do-9       ---------- ---------- ---------- ---------- ---------- ---------- ---------- ---------- ---------- ---------- ---------- ---------- ---------- ---------- ---------- ---------- ---------- ---------- ---------- ---------- 
M.do-10      ---------- ---------- ---------- ---------- ---------- ---------- ---------- ---------- ---------- ---------- ---------- ---------- ---------- ---------- ---------- ---------- ---------- ---------- ---------- ---------- 
R.oc-1       ---------- ---------- ---------- ---------- ---------- ---------- ---------- ---------- ---------- ---------- ---------- ---------- ---------- ---------- ---------- ---------- ---------- ---------- ---------- ---------- 
R.oc-2       ---------- ---------- ---------- ---------- ---------- ---------- ---------- ---------- ---------- ---------- ---------- ---------- ---------- ---------- ---------- ---------- ---------- ---------- ---------- ---------- 
R.oc-3       ---------- ---------- ---------- ---------- ---------- ---------- ---------- ---------- ---------- ---------- ---------- ---------- ---------- ---------- ---------- ---------- ---------- ---------- ---------- ---------- 
P.pe-1       ---------- ---------- ---------- ---------- ---------- ---------- ---------- ---------- ---------- ---------- ---------- ---------- ---------- ---------- ---------- ---------- ---------- ---------- ---------- ---------- 
P.pe-2       ---------- ---------- ---------- ---------- ---------- ---------- ---------- ---------- ---------- ---------- ---------- ---------- ---------- ---------- ---------- ---------- ---------- ---------- ---------- ---------- 
P.pe-3       ---------- ---------- ---------- ---------- ---------- ---------- ---------- ---------- ---------- ---------- ---------- ---------- ---------- ---------- ---------- ---------- ---------- ---------- ---------- ---------- 
P.pe-4       MERGKEGPQH HASMEKEMLD IDIQTATEAP TIFKEAIRPV TLKFEDVVYK IKQNNSTKNE EKVILNGVSG LVQPGEILAM LGPSGSGKTT LITALGGRLG GRLSGAITYN KKPFSNAMKR NTGFVTQDDF LYPHLTVIET LFYTALLRLP NTLSKAKKAM QAEAVIIQLE LTKCKNSVVG GEFLRGVSGG ERRRVSIGQE 
P.pe-5       ---------- ---------- ---------- ---------- ---------- ---------- ---------- ---------- ---------- ---------- ---------- ---------- ---------- ---------- ---------- ---------- ---------- ---------- ---------- ---------- 
P.pe-6       ---------- ---------- ---------- ---------- ---------- ---------- ---------- ---------- ---------- ---------- ---------- ---------- ---------- ---------- ---------- ---------- ---------- ---------- ---------- ---------- 
P.pe-7       ---------- ---------- ---------- ---------- ---------- ---------- ---------- ---------- ---------- ---------- ---------- ---------- ---------- ---------- ---------- ---------- ---------- ---------- ---------- ---------- 
P.pe-8       ---------- ---------- ---------- ---------- ---------- ---------- ---------- ---------- ---------- ---------- ---------- ---------- ---------- ---------- ---------- ---------- ---------- ---------- ---------- ---------- 
P.pe-9       ---------- ---------- ---------- ---------- ---------- ---------- ---------- ---------- ---------- ---------- ---------- ---------- ---------- ---------- ---------- ---------- ---------- ---------- ---------- ---------- 
P.pe-10      ---------- ---------- ---------- ---------- ---------- ---------- ---------- ---------- ---------- ---------- ---------- ---------- ---------- ---------- ---------- ---------- ---------- ---------- ---------- ---------- 
P.pe-11      ---------- ---------- ---------- ---------- ---------- ---------- ---------- ---------- ---------- ---------- ---------- ---------- ---------- ---------- ---------- ---------- ---------- ---------- ---------- ---------- 
P.pe-12      ---------- ---------- ---------- ---------- ---------- ---------- ---------- ---------- ---------- ---------- ---------- ---------- ---------- ---------- ---------- ---------- ---------- ---------- ---------- ---------- 
P.pe-13      ---------- ---------- ---------- ---------- ---------- ---------- ---------- ---------- ---------- ---------- ---------- ---------- ---------- ---------- ---------- ---------- ---------- ---------- ---------- ---------- 
P.pe-14      ---------- ---------- ---------- ---------- ---------- ---------- ---------- ---------- ---------- ---------- ---------- ---------- ---------- ---------- ---------- ---------- ---------- ---------- ---------- ---------- 
P.pe-15      ---------- ---------- ---------- ---------- ---------- ---------- ---------- ---------- ---------- ---------- ---------- ---------- ---------- ---------- ---------- ---------- ---------- ---------- ---------- ---------- 
P.pe-16      ---------- ---------- ---------- ---------- ---------- ---------- ---------- ---------- ---------- ---------- ---------- ---------- ---------- ---------- ---------- ---------- ---------- ---------- ---------- ---------- 
P.pe-17      ---------- ---------- ---------- ---------- ---------- ---------- ---------- ---------- ---------- ---------- ---------- ---------- ---------- ---------- ---------- ---------- ---------- ---------- ---------- ---------- 
P.mi-1       ---------- ---------- ---------- ---------- ---------- ---------- ---------- ---------- ---------- ---------- ---------- ---------- ---------- ---------- ---------- ---------- ---------- ---------- ---------- ---------- 
P.mi-2       ---------- ---------- ---------- ---------- ---------- ---------- ---------- ---------- ---------- ---------- ---------- ---------- ---------- ---------- ---------- ---------- ---------- ---------- ---------- ---------- 
P.mi-3       ---------- ---------- ---------- ---------- ---------- ---------- ---------- ---------- ---------- ---------- ---------- ---------- ---------- ---------- ---------- ---------- ---------- ---------- ---------- ---------- 
P.mi-4       ---------- ---------- ---------- ---------- ---------- ---------- ---------- ---------- ---------- ---------- ---------- ---------- ---------- ---------- ---------- ---------- ---------- ---------- ---------- ---------- 
P.mi-5       ---------- ---------- ---------- ---------- ---------- ---------- ---------- ---------- ---------- ---------- ---------- ---------- ---------- ---------- ---------- ---------- ---------- ---------- ---------- ---------- 
P.mi-6       ---------- ---------- ---------- ---------- ---------- ---------- ---------- ---------- ---------- ---------- ---------- ---------- ---------- ---------- ---------- ---------- ---------- ---------- ---------- ---------- 
P.mi-7       ---------- ---------- ---------- ---------- ---------- ---------- ---------- ---------- ---------- ---------- ---------- ---------- ---------- ---------- ---------- ---------- ---------- ---------- ---------- ---------- 
P.mi-8       ---------- ---------- ---------- ---------- ---------- ---------- ---------- ---------- ---------- ---------- ---------- ---------- ---------- ---------- ---------- ---------- ---------- ---------- ---------- ---------- 
P.mi-9       ---------- ---------- ---------- ---------- ---------- ---------- ---------- ---------- ---------- ---------- ---------- ---------- ---------- ---------- ---------- ---------- ---------- ---------- ---------- ---------- 
P.mi-10      ---------- ---------- ---------- ---------- ---------- ---------- ---------- ---------- ---------- ---------- ---------- ---------- ---------- ---------- ---------- ---------- ---------- ---------- ---------- ---------- 
P.mi-11      ---------- ---------- ---------- ---------- ---------- ---------- ---------- ---------- ---------- ---------- ---------- ---------- ---------- ---------- ---------- ---------- ---------- ---------- ---------- ---------- 

             ....|....| ....|....| ....|....| ....|....| ....|....| ....|....| ....|....| ....|....| ....|....| ....|....| ....|....| ....|....| ....|....| ....|....| ....|....| ....|....| ....|....| ....|....| ....|....| ....|....| 
                205        215        225        235        245        255        265        275        285        295        305        315        325        335        345        355        365        375        385        395                                           
OB1-A        ---------- ---------- ---------- ---------- ---------- ---------- ---------- ---------- ---------- ---------- ---------- ---------- ---------- ---------- ---------- ---------- ---------- ---------- ---------- ---------- 
OB1-B        ---------- ---------- ---------- ---------- ---------- ---------- ---------- ---------- ---------- ---------- ---------- ---------- ---------- ---------- ---------- ---------- ---------- ---------- ---------- ---------- 
OB1-C        ---------- ---------- ---------- ---------- ---------- ---------- ---------- ---------- ---------- ---------- ---------- ---------- ---------- ---------- ---------- ---------- ---------- ---------- ---------- ---------- 
OB1-D        ---------- ---------- ---------- ---------- ---------- ---------- ---------- ---------- ---------- ---------- ---------- ---------- ---------- ---------- ---------- ---------- ---------- ---------- ---------- ---------- 
OB1-E        ---------- ---------- ---------- ---------- ---------- ---------- ---------- ---------- ---------- ---------- ---------- ---------- ---------- ---------- ---------- ---------- ---------- ---------- ---------- ---------- 
OB1-F        ---------- ---------- ---------- ---------- ---------- ---------- ---------- ---------- ---------- ---------- ---------- ---------- ---------- ---------- ---------- ---------- ---------- ---------- ---------- ---------- 
OB1-G        ---------- ---------- ---------- ---------- ---------- ---------- ---------- ---------- ---------- ---------- ---------- ---------- ---------- ---------- ---------- ---------- ---------- ---------- ---------- ---------- 
OB2-A        ---------- ---------- ---------- ---------- ---------- ---------- ---------- ---------- ---------- ---------- ---------- ---------- ---------- ---------- ---------- ---------- ---------- ---------- ---------- ---------- 
OB2-B        ---------- ---------- ---------- ---------- ---------- ---------- ---------- ---------- ---------- ---------- ---------- ---------- ---------- ---------- ---------- ---------- ---------- ---------- ---------- ---------- 
OB2-C        ---------- ---------- ---------- ---------- ---------- ---------- ---------- ---------- ---------- ---------- ---------- ---------- ---------- ---------- ---------- ---------- ---------- ---------- ---------- ---------- 
OB2-D        ---------- ---------- ---------- ---------- ---------- ---------- ---------- ---------- ---------- ---------- ---------- ---------- ---------- ---------- ---------- ---------- ---------- ---------- ---------- ---------- 
OB2-E        ---------- ---------- ---------- ---------- ---------- ---------- ---------- ---------- ---------- ---------- ---------- ---------- ---------- ---------- ---------- ---------- ---------- ---------- ---------- ---------- 
OB2-F        ---------- ---------- ---------- ---------- ---------- ---------- ---------- ---------- ---------- ---------- ---------- ---------- ---------- ---------- ---------- ---------- ---------- ---------- ---------- ---------- 
OB2-G        ---------- ---------- ---------- ---------- ---------- ---------- ---------- ---------- ---------- ---------- ---------- ---------- ---------- ---------- ---------- ---------- ---------- ---------- ---------- ---------- 
OB2-H        ---------- ---------- ---------- ---------- ---------- ---------- ---------- ---------- ---------- ---------- ---------- ---------- ---------- ---------- ---------- ---------- ---------- ---------- ---------- ---------- 
OB2-I        ---------- ---------- ---------- ---------- ---------- ---------- ---------- ---------- ---------- ---------- ---------- ---------- ---------- ---------- ---------- ---------- ---------- ---------- ---------- ---------- 
OB2-J        ---------- ---------- ---------- ---------- ---------- ---------- ---------- ---------- ---------- ---------- ---------- ---------- ---------- ---------- ---------- ---------- ---------- ---------- ---------- ---------- 
OB2-K        ---------- ---------- ---------- ---------- ---------- ---------- ---------- ---------- ---------- ---------- ---------- ---------- ---------- ---------- ---------- ---------- ---------- ---------- ---------- ---------- 
OB2-L        ---------- ---------- ---------- ---------- ---------- ---------- ---------- ---------- ---------- ---------- ---------- ---------- ---------- ---------- ---------- ---------- ---------- ---------- ---------- ---------- 
OB2-M        ---------- ---------- ---------- ---------- ---------- ---------- ---------- ---------- ---------- ---------- ---------- ---------- ---------- ---------- ---------- ---------- ---------- ---------- ---------- ---------- 
OB2-N        ---------- ---------- ---------- ---------- ---------- ---------- ---------- ---------- ---------- ---------- ---------- ---------- ---------- ---------- ---------- ---------- ---------- ---------- ---------- ---------- 
OB2-O        ---------- ---------- ---------- ---------- ---------- ---------- ---------- ---------- ---------- ---------- ---------- ---------- ---------- ---------- ---------- ---------- ---------- ---------- ---------- ---------- 
OB2-P        ---------- ---------- ---------- ---------- ---------- ---------- ---------- ---------- ---------- ---------- ---------- ---------- ---------- ---------- ---------- ---------- ---------- ---------- ---------- ---------- 
OB2-Q        ---------- ---------- ---------- ---------- ---------- ---------- ---------- ---------- ---------- ---------- ---------- ---------- ---------- ---------- ---------- ---------- ---------- ---------- ---------- ---------- 
OB2-R        ---------- ---------- ---------- ---------- ---------- ---------- ---------- ---------- ---------- ---------- ---------- ---------- ---------- ---------- ---------- ---------- ---------- ---------- ---------- ---------- 
OB2-S        ---------- ---------- ---------- ---------- ---------- ---------- ---------- ---------- ---------- ---------- ---------- ---------- ---------- ---------- ---------- ---------- ---------- ---------- ---------- ---------- 
OB2-T        ---------- ---------- ---------- ---------- ---------- ---------- ---------- ---------- ---------- ---------- ---------- ---------- ---------- ---------- ---------- ---------- ---------- ---------- ---------- ---------- 
OB2-U        ---------- ---------- ---------- ---------- ---------- ---------- ---------- ---------- ---------- ---------- ---------- ---------- ---------- ---------- ---------- ---------- ---------- ---------- ---------- ---------- 
F.ve-1       ---------- ---------- ---------- ---------- ---------- ---------- ---------- ---------- ---------- ---------- ---------- ---------- ---------- ---------- ---------- ---------- ---------- ---------- ---------- ---------- 
F.ve-2       ---------- ---------- ---------- ---------- ---------- ---------- ---------- ---------- ---------- ---------- ---------- ---------- ---------- ---------- ---------- ---------- ---------- ---------- ---------- ---------- 
F.ve-3       ---------- ---------- ---------- ---------- ---------- ---------- ---------- ---------- ---------- ---------- ---------- ---------- ---------- ---------- ---------- ---------- ---------- ---------- ---------- ---------- 
F.ve-4       ---------- ---------- ---------- ---------- ---------- ---------- ---------- ---------- ---------- ---------- ---------- ---------- ---------- ---------- ---------- ---------- ---------- ---------- ---------- ---------- 
F.ve-5       ---------- ---------- ---------- ---------- ---------- ---------- ---------- ---------- ---------- ---------- ---------- ---------- ---------- ---------- ---------- ---------- ---------- ---------- ---------- ---------- 
F.ve-6       ---------- ---------- ---------- ---------- ---------- ---------- ---------- ---------- ---------- ---------- ---------- ---------- ---------- ---------- ---------- ---------- ---------- ---------- ---------- ---------- 
F.ve-7       ---------- ---------- ---------- ---------- ---------- ---------- ---------- ---------- ---------- ---------- ---------- ---------- ---------- ---------- ---------- ---------- ---------- ---------- ---------- ---------- 
F.ve-8       ---------- ---------- ---------- ---------- ---------- ---------- ---------- ---------- ---------- ---------- ---------- ---------- ---------- ---------- ---------- ---------- ---------- ---------- ---------- ---------- 
F.ve-9       ---------- ---------- ---------- ---------- ---------- ---------- ---------- ---------- ---------- ---------- ---------- ---------- ---------- ---------- ---------- ---------- ---------- ---------- ---------- ---------- 
F.ve-10      ---------- ---------- ---------- ---------- ---------- ---------- ---------- ---------- ---------- ---------- ---------- ---------- ---------- ---------- ---------- ---------- ---------- ---------- ---------- ---------- 
F.ve-11      ---------- ---------- ---------- ---------- ---------- ---------- ---------- ---------- ---------- ---------- ---------- ---------- ---------- ---------- ---------- ---------- ---------- ---------- ---------- ---------- 
F.ve-12      ---------- ---------- ---------- ---------- ---------- ---------- ---------- ---------- ---------- ---------- ---------- ---------- ---------- ---------- ---------- ---------- ---------- ---------- ---------- ---------- 
F.ve-13      ---------- ---------- ---------- ---------- ---------- ---------- ---------- ---------- ---------- ---------- ---------- ---------- ---------- ---------- ---------- ---------- ---------- ---------- ---------- ---------- 
F.ve-14      ---------- ---------- ---------- ---------- ---------- ---------- ---------- ---------- ---------- ---------- ---------- ---------- ---------- ---------- ---------- ---------- ---------- ---------- ---------- ---------- 
F.ve-15      ---------- ---------- ---------- ---------- ---------- ---------- ---------- ---------- ---------- ---------- ---------- ---------- ---------- ---------- ---------- ---------- ---------- ---------- ---------- ---------- 
F.ve-16      ---------- ---------- ---------- ---------- ---------- ---------- ---------- ---------- ---------- ---------- ---------- ---------- ---------- ---------- ---------- ---------- ---------- ---------- ---------- ---------- 
F.ve-17      ---------- ---------- ---------- ---------- ---------- ---------- ---------- ---------- ---------- ---------- ---------- ---------- ---------- ---------- ---------- ---------- ---------- ---------- ---------- ---------- 
F.ve-18      ---------- ---------- ---------- ---------- ---------- ---------- ---------- ---------- ---------- ---------- ---------- ---------- ---------- ---------- ---------- ---------- ---------- ---------- ---------- ---------- 
F.ve-19      ---------- ---------- ---------- ---------- ---------- ---------- ---------- ---------- ---------- ---------- ---------- ---------- ---------- ---------- ---------- ---------- ---------- ---------- ---------- ---------- 
M.do-1       ---------- ---------- ---------- ---------- ---------- ---------- ---------- ---------- ---------- ---------- ---------- ---------- ---------- ---------- ---------- ---------- ---------- ---------- ---------- ---------- 
M.do-2       ---------- ---------- ---------- ---------- ---------- ---------- ---------- ---------- ---------- ---------- ---------- ---------- ---------- ---------- ---------- ---------- ---------- ---------- ---------- ---------- 
M.do-3       ---------- ---------- ---------- ---------- ---------- ---------- ---------- ---------- ---------- ---------- ---------- ---------- ---------- ---------- ---------- ---------- ---------- ---------- ---------- ---------- 
M.do-4       ---------- ---------- ---------- ---------- ---------- ---------- ---------- ---------- ---------- ---------- ---------- ---------- ---------- ---------- ---------- ---------- ---------- ---------- ---------- ---------- 
M.do-5       ---------- ---------- ---------- ---------- ---------- ---------- ---------- ---------- ---------- ---------- ---------- ---------- ---------- ---------- ---------- ---------- ---------- ---------- ---------- ---------- 
M.do-6       ---------- ---------- ---------- ---------- ---------- ---------- ---------- ---------- ---------- ---------- ---------- ---------- ---------- ---------- ---------- ---------- ---------- ---------- ---------- ---------- 
M.do-7       ---------- ---------- ---------- ---------- ---------- ---------- ---------- ---------- ---------- ---------- ---------- ---------- ---------- ---------- ---------- ---------- ---------- ---------- ---------- ---------- 
M.do-8       ---------- ---------- ---------- ---------- ---------- ---------- ---------- ---------- ---------- ---------- ---------- ---------- ---------- ---------- ---------- ---------- ---------- ---------- ---------- ---------- 
M.do-9       ---------- ---------- ---------- ---------- ---------- ---------- ---------- ---------- ---------- ---------- ---------- ---------- ---------- ---------- ---------- ---------- ---------- ---------- ---------- ---------- 
M.do-10      ---------- ---------- ---------- ---------- ---------- ---------- ---------- ---------- ---------- ---------- ---------- ---------- ---------- ---------- ---------- ---------- ---------- ---------- ---------- ---------- 
R.oc-1       ---------- ---------- ---------- ---------- ---------- ---------- ---------- ---------- ---------- ---------- ---------- ---------- ---------- ---------- ---------- ---------- ---------- ---------- ---------- ---------- 
R.oc-2       ---------- ---------- ---------- ---------- ---------- ---------- ---------- ---------- ---------- ---------- ---------- ---------- ---------- ---------- ---------- ---------- ---------- ---------- ---------- ---------- 
R.oc-3       ---------- ---------- ---------- ---------- ---------- ---------- ---------- ---------- ---------- ---------- ---------- ---------- ---------- ---------- ---------- ---------- ---------- ---------- ---------- ---------- 
P.pe-1       ---------- ---------- ---------- ---------- ---------- ---------- ---------- ---------- ---------- ---------- ---------- ---------- ---------- ---------- ---------- ---------- ---------- ---------- ---------- ---------- 
P.pe-2       ---------- ---------- ---------- ---------- ---------- ---------- ---------- ---------- ---------- ---------- ---------- ---------- ---------- ---------- ---------- ---------- ---------- ---------- ---------- ---------- 
P.pe-3       ---------- ---------- ---------- ---------- ---------- ---------- ---------- ---------- ---------- ---------- ---------- ---------- ---------- ---------- ---------- ---------- ---------- ---------- ---------- ---------- 
P.pe-4       LLVNPSLLFL DEPTSGLDST TAQQIVSALW DLASGGRTIV MTIHQPSSRI FYMFHKVVLL SEGNCLYFGK VSEVMDYFSG IGYIPLVAMN PADFLLDLAN GLAPDGSHEN KSKVKQSLTL AYKHNRLYNL KAQLQGEQLQ ETNSSHFQDG SEDKNFAKWP TTWWQQFSVL LRRGLKERRH ESFSGSQINQ VVAVALLAGL 
P.pe-5       ---------- ---------- ---------- ---------- ---------- ---------- ---------- ---------- ---------- ---------- ---------- ---------- ---------- ---------- ---------- ---------- ---------- ---------- ---------- ---------- 
P.pe-6       ---------- ---------- ---------- ---------- ---------- ---------- ---------- ---------- ---------- ---------- ---------- ---------- ---------- ---------- ---------- ---------- ---------- ---------- ---------- ---------- 
P.pe-7       ---------- ---------- ---------- ---------- ---------- ---------- ---------- ---------- ---------- ---------- ---------- ---------- ---------- ---------- ---------- ---------- ---------- ---------- ---------- ---------- 
P.pe-8       ---------- ---------- ---------- ---------- ---------- ---------- ---------- ---------- ---------- ---------- ---------- ---------- ---------- ---------- ---------- ---------- ---------- ---------- ---------- ---------- 
P.pe-9       ---------- ---------- ---------- ---------- ---------- ---------- ---------- ---------- ---------- ---------- ---------- ---------- ---------- ---------- ---------- ---------- ---------- ---------- ---------- ---------- 
P.pe-10      ---------- ---------- ---------- ---------- ---------- ---------- ---------- ---------- ---------- ---------- ---------- ---------- ---------- ---------- ---------- ---------- ---------- ---------- ---------- ---------- 
P.pe-11      ---------- ---------- ---------- ---------- ---------- ---------- ---------- ---------- ---------- ---------- ---------- ---------- ---------- ---------- ---------- ---------- ---------- ---------- ---------- ---------- 
P.pe-12      ---------- ---------- ---------- ---------- ---------- ---------- ---------- ---------- ---------- ---------- ---------- ---------- ---------- ---------- ---------- ---------- ---------- ---------- ---------- ---------- 
P.pe-13      ---------- ---------- ---------- ---------- ---------- ---------- ---------- ---------- ---------- ---------- ---------- ---------- ---------- ---------- ---------- ---------- ---------- ---------- ---------- ---------- 
P.pe-14      ---------- ---------- ---------- ---------- ---------- ---------- ---------- ---------- ---------- ---------- ---------- ---------- ---------- ---------- ---------- ---------- ---------- ---------- ---------- ---------- 
P.pe-15      ---------- ---------- ---------- ---------- ---------- ---------- ---------- ---------- ---------- ---------- ---------- ---------- ---------- ---------- ---------- ---------- ---------- ---------- ---------- ---------- 
P.pe-16      ---------- ---------- ---------- ---------- ---------- ---------- ---------- ---------- ---------- ---------- ---------- ---------- ---------- ---------- ---------- ---------- ---------- ---------- ---------- ---------- 
P.pe-17      ---------- ---------- ---------- ---------- ---------- ---------- ---------- ---------- ---------- ---------- ---------- ---------- ---------- ---------- ---------- ---------- ---------- ---------- ---------- ---------- 
P.mi-1       ---------- ---------- ---------- ---------- ---------- ---------- ---------- ---------- ---------- ---------- ---------- ---------- ---------- ---------- ---------- ---------- ---------- ---------- ---------- ---------- 
P.mi-2       ---------- ---------- ---------- ---------- ---------- ---------- ---------- ---------- ---------- ---------- ---------- ---------- ---------- ---------- ---------- ---------- ---------- ---------- ---------- ---------- 
P.mi-3       ---------- ---------- ---------- ---------- ---------- ---------- ---------- ---------- ---------- ---------- ---------- ---------- ---------- ---------- ---------- ---------- ---------- ---------- ---------- ---------- 
P.mi-4       ---------- ---------- ---------- ---------- ---------- ---------- ---------- ---------- ---------- ---------- ---------- ---------- ---------- ---------- ---------- ---------- ---------- ---------- ---------- ---------- 
P.mi-5       ---------- ---------- ---------- ---------- ---------- ---------- ---------- ---------- ---------- ---------- ---------- ---------- ---------- ---------- ---------- ---------- ---------- ---------- ---------- ---------- 
P.mi-6       ---------- ---------- ---------- ---------- ---------- ---------- ---------- ---------- ---------- ---------- ---------- ---------- ---------- ---------- ---------- ---------- ---------- ---------- ---------- ---------- 
P.mi-7       ---------- ---------- ---------- ---------- ---------- ---------- ---------- ---------- ---------- ---------- ---------- ---------- ---------- ---------- ---------- ---------- ---------- ---------- ---------- ---------- 
P.mi-8       ---------- ---------- ---------- ---------- ---------- ---------- ---------- ---------- ---------- ---------- ---------- ---------- ---------- ---------- ---------- ---------- ---------- ---------- ---------- ---------- 
P.mi-9       ---------- ---------- ---------- ---------- ---------- ---------- ---------- ---------- ---------- ---------- ---------- ---------- ---------- ---------- ---------- ---------- ---------- ---------- ---------- ---------- 
P.mi-10      ---------- ---------- ---------- ---------- ---------- ---------- ---------- ---------- ---------- ---------- ---------- ---------- ---------- ---------- ---------- ---------- ---------- ---------- ---------- ---------- 
P.mi-11      ---------- ---------- ---------- ---------- ---------- ---------- ---------- ---------- ---------- ---------- ---------- ---------- ---------- ---------- ---------- ---------- ---------- ---------- ---------- ---------- 

             ....|....| ....|....| ....|....| ....|....| ....|....| ....|....| ....|....| ....|....| ....|....| ....|....| ....|....| ....|....| ....|....| ....|....| ....|....| ....|....| ....|....| ....|....| ....|....| ....|....| 
                405        415        425        435        445        455        465        475        485        495        505        515        525        535        545        555        565        575        585        595                                           
OB1-A        ---------- ---------- ---------- ---------- ---------- ---------- ---------- ---------- ---------- ---------- ---------- ---------- ---------- ---------- ---------- ---------- ---------- ---------- ---------- ---------- 
OB1-B        ---------- ---------- ---------- ---------- ---------- ---------- ---------- ---------- ---------- ---------- ---------- ---------- ---------- ---------- ---------- ---------- ---------- ---------- ---------- ---------- 
OB1-C        ---------- ---------- ---------- ---------- ---------- ---------- ---------- ---------- ---------- ---------- ---------- ---------- ---------- ---------- ---------- ---------- ---------- ---------- ---------- ---------- 
OB1-D        ---------- ---------- ---------- ---------- ---------- ---------- ---------- ---------- ---------- ---------- ---------- ---------- ---------- ---------- ---------- ---------- ---------- ---------- ---------- ---------- 
OB1-E        ---------- ---------- ---------- ---------- ---------- ---------- ---------- ---------- ---------- ---------- ---------- ---------- ---------- ---------- ---------- ---------- ---------- ---------- ---------- ---------- 
OB1-F        ---------- ---------- ---------- ---------- ---------- ---------- ---------- ---------- ---------- ---------- ---------- ---------- ---------- ---------- ---------- ---------- ---------- ---------- ---------- ---------- 
OB1-G        ---------- ---------- ---------- ---------- ---------- ---------- ---------- ---------- ---------- ---------- ---------- ---------- ---------- ---------- ---------- ---------- ---------- ---------- ---------- ---------- 
OB2-A        ---------- ---------- ---------- ---------- ---------- ---------- ---------- ---------- ---------- ---------- ---------- ---------- ---------- ---------- ---------- ---------- ---------- ---------- ---------- ---------- 
OB2-B        ---------- ---------- ---------- ---------- ---------- ---------- ---------- ---------- ---------- ---------- ---------- ---------- ---------- ---------- ---------- ---------- ---------- ---------- ---------- ---------- 
OB2-C        ---------- ---------- ---------- ---------- ---------- ---------- ---------- ---------- ---------- ---------- ---------- ---------- ---------- ---------- ---------- ---------- ---------- ---------- ---------- ---------- 
OB2-D        ---------- ---------- ---------- ---------- ---------- ---------- ---------- ---------- ---------- ---------- ---------- ---------- ---------- ---------- ---------- ---------- ---------- ---------- ---------- ---------- 
OB2-E        ---------- ---------- ---------- ---------- ---------- ---------- ---------- ---------- ---------- ---------- ---------- ---------- ---------- ---------- ---------- ---------- ---------- ---------- ---------- ---------- 
OB2-F        ---------- ---------- ---------- ---------- ---------- ---------- ---------- ---------- ---------- ---------- ---------- ---------- ---------- ---------- ---------- ---------- ---------- ---------- ---------- ---------- 
OB2-G        ---------- ---------- ---------- ---------- ---------- ---------- ---------- ---------- ---------- ---------- ---------- ---------- ---------- ---------- ---------- ---------- ---------- ---------- ---------- ---------- 
OB2-H        ---------- ---------- ---------- ---------- ---------- ---------- ---------- ---------- ---------- ---------- ---------- ---------- ---------- ---------- ---------- ---------- ---------- ---------- ---------- ---------- 
OB2-I        ---------- ---------- ---------- ---------- ---------- ---------- ---------- ---------- ---------- ---------- ---------- ---------- ---------- ---------- ---------- ---------- ---------- ---------- ---------- ---------- 
OB2-J        ---------- ---------- ---------- ---------- ---------- ---------- ---------- ---------- ---------- ---------- ---------- ---------- ---------- ---------- ---------- ---------- ---------- ---------- ---------- ---------- 
OB2-K        ---------- ---------- ---------- ---------- ---------- ---------- ---------- ---------- ---------- ---------- ---------- ---------- ---------- ---------- ---------- ---------- ---------- ---------- ---------- ---------- 
OB2-L        ---------- ---------- ---------- ---------- ---------- ---------- ---------- ---------- ---------- ---------- ---------- ---------- ---------- ---------- ---------- ---------- ---------- ---------- ---------- ---------- 
OB2-M        ---------- ---------- ---------- ---------- ---------- ---------- ---------- ---------- ---------- ---------- ---------- ---------- ---------- ---------- ---------- ---------- ---------- ---------- ---------- ---------- 
OB2-N        ---------- ---------- ---------- ---------- ---------- ---------- ---------- ---------- ---------- ---------- ---------- ---------- ---------- ---------- ---------- ---------- ---------- ---------- ---------- ---------- 
OB2-O        ---------- ---------- ---------- ---------- ---------- ---------- ---------- ---------- ---------- ---------- ---------- ---------- ---------- ---------- ---------- ---------- ---------- ---------- ---------- ---------- 
OB2-P        ---------- ---------- ---------- ---------- ---------- ---------- ---------- ---------- ---------- ---------- ---------- ---------- ---------- ---------- ---------- ---------- ---------- ---------- ---------- ---------- 
OB2-Q        ---------- ---------- ---------- ---------- ---------- ---------- ---------- ---------- ---------- ---------- ---------- ---------- ---------- ---------- ---------- ---------- ---------- ---------- ---------- ---------- 
OB2-R        ---------- ---------- ---------- ---------- ---------- ---------- ---------- ---------- ---------- ---------- ---------- ---------- ---------- ---------- ---------- ---------- ---------- ---------- ---------- ---------- 
OB2-S        ---------- ---------- ---------- ---------- ---------- ---------- ---------- ---------- ---------- ---------- ---------- ---------- ---------- ---------- ---------- ---------- ---------- ---------- ---------- ---------- 
OB2-T        ---------- ---------- ---------- ---------- ---------- ---------- ---------- ---------- ---------- ---------- ---------- ---------- ---------- ---------- ---------- ---------- ---------- ---------- ---------- ---------- 
OB2-U        ---------- ---------- ---------- ---------- ---------- ---------- ---------- ---------- ---------- ---------- ---------- ---------- ---------- ---------- ---------- ---------- ---------- ---------- ---------- ---------- 
F.ve-1       ---------- ---------- ---------- ---------- ---------- ---------- ---------- ---------- ---------- ---------- ---------- ---------- ---------- ---------- ---------- ---------- ---------- ---------- ---------- ---------- 
F.ve-2       ---------- ---------- ---------- ---------- ---------- ---------- ---------- ---------- ---------- ---------- ---------- ---------- ---------- ---------- ---------- ---------- ---------- ---------- ---------- ---------- 
F.ve-3       ---------- ---------- ---------- ---------- ---------- ---------- ---------- ---------- ---------- ---------- ---------- ---------- ---------- ---------- ---------- ---------- ---------- ---------- ---------- ---------- 
F.ve-4       ---------- ---------- ---------- ---------- ---------- ---------- ---------- ---------- ---------- ---------- ---------- ---------- ---------- ---------- ---------- ---------- ---------- ---------- ---------- ---------- 
F.ve-5       ---------- ---------- ---------- ---------- ---------- ---------- ---------- ---------- ---------- ---------- ---------- ---------- ---------- ---------- ---------- ---------- ---------- ---------- ---------- ---------- 
F.ve-6       ---------- ---------- ---------- ---------- ---------- ---------- ---------- ---------- ---------- ---------- ---------- ---------- ---------- ---------- ---------- ---------- ---------- ---------- ---------- ---------- 
F.ve-7       ---------- ---------- ---------- ---------- ---------- ---------- ---------- ---------- ---------- ---------- ---------- ---------- ---------- ---------- ---------- ---------- ---------- ---------- ---------- ---------- 
F.ve-8       ---------- ---------- ---------- ---------- ---------- ---------- ---------- ---------- ---------- ---------- ---------- ---------- ---------- ---------- ---------- ---------- ---------- ---------- ---------- ---------- 
F.ve-9       ---------- ---------- ---------- ---------- ---------- ---------- ---------- ---------- ---------- ---------- ---------- ---------- ---------- ---------- ---------- ---------- ---------- ---------- ---------- ---------- 
F.ve-10      ---------- ---------- ---------- ---------- ---------- ---------- ---------- ---------- ---------- ---------- ---------- ---------- ---------- ---------- ---------- ---------- ---------- ---------- ---------- ---------- 
F.ve-11      ---------- ---------- ---------- ---------- ---------- ---------- ---------- ---------- ---------- ---------- ---------- ---------- ---------- ---------- ---------- ---------- ---------- ---------- ---------- ---------- 
F.ve-12      ---------- ---------- ---------- ---------- ---------- ---------- ---------- ---------- ---------- ---------- ---------- ---------- ---------- ---------- ---------- ---------- ---------- ---------- ---------- ---------- 
F.ve-13      ---------- ---------- ---------- ---------- ---------- ---------- ---------- ---------- ---------- ---------- ---------- ---------- ---------- ---------- ---------- ---------- ---------- ---------- ---------- ---------- 
F.ve-14      ---------- ---------- ---------- ---------- ---------- ---------- ---------- ---------- ---------- ---------- ---------- ---------- ---------- ---------- ---------- ---------- ---------- ---------- ---------- ---------- 
F.ve-15      ---------- ---------- ---------- ---------- ---------- ---------- ---------- ---------- ---------- ---------- ---------- ---------- ---------- ---------- ---------- ---------- ---------- ---------- ---------- ---------- 
F.ve-16      ---------- ---------- ---------- ---------- ---------- ---------- ---------- ---------- ---------- ---------- ---------- ---------- ---------- ---------- ---------- ---------- ---------- ---------- ---------- ---------- 
F.ve-17      ---------- ---------- ---------- ---------- ---------- ---------- ---------- ---------- ---------- ---------- ---------- ---------- ---------- ---------- ---------- ---------- ---------- ---------- ---------- ---------- 
F.ve-18      ---------- ---------- ---------- ---------- ---------- ---------- ---------- ---------- ---------- ---------- ---------- ---------- ---------- ---------- ---------- ---------- ---------- ---------- ---------- ---------- 
F.ve-19      ---------- ---------- ---------- ---------- ---------- ---------- ---------- ---------- ---------- ---------- ---------- ---------- ---------- ---------- ---------- ---------- ---------- ---------- ---------- ---------- 
M.do-1       ---------- ---------- ---------- ---------- ---------- ---------- ---------- ---------- ---------- ---------- ---------- ---------- ---------- ---------- ---------- ---------- ---------- ---------- ---------- ---------- 
M.do-2       ---------- ---------- ---------- ---------- ---------- ---------- ---------- ---------- ---------- ---------- ---------- ---------- ---------- ---------- ---------- ---------- ---------- ---------- ---------- ---------- 
M.do-3       ---------- ---------- ---------- ---------- ---------- ---------- ---------- ---------- ---------- ---------- ---------- ---------- ---------- ---------- ---------- ---------- ---------- ---------- ---------- ---------- 
M.do-4       ---------- ---------- ---------- ---------- ---------- ---------- ---------- ---------- ---------- ---------- ---------- ---------- ---------- ---------- ---------- ---------- ---------- ---------- ---------- ---------- 
M.do-5       ---------- ---------- ---------- ---------- ---------- ---------- ---------- ---------- ---------- ---------- ---------- ---------- ---------- ---------- ---------- ---------- ---------- ---------- ---------- ---------- 
M.do-6       ---------- ---------- ---------- ---------- ---------- ---------- ---------- ---------- ---------- ---------- ---------- ---------- ---------- ---------- ---------- ---------- ---------- ---------- ---------- ---------- 
M.do-7       ---------- ---------- ---------- ---------- ---------- ---------- ---------- ---------- ---------- ---------- ---------- ---------- ---------- ---------- ---------- ---------- ---------- ---------- ---------- ---------- 
M.do-8       ---------- ---------- ---------- ---------- ---------- ---------- ---------- ---------- ---------- ---------- ---------- ---------- ---------- ---------- ---------- ---------- ---------- ---------- ---------- ---------- 
M.do-9       ---------- ---------- ---------- ---------- ---------- ---------- ---------- ---------- ---------- ---------- ---------- ---------- ---------- ---------- ---------- ---------- ---------- ---------- ---------- ---------- 
M.do-10      ---------- ---------- ---------- ---------- ---------- ---------- ---------- ---------- ---------- ---------- ---------- ---------- ---------- ---------- ---------- ---------- ---------- ---------- ---------- ---------- 
R.oc-1       ---------- ---------- ---------- ---------- ---------- ---------- ---------- ---------- ---------- ---------- ---------- ---------- ---------- ---------- ---------- ---------- ---------- ---------- ---------- ---------- 
R.oc-2       ---------- ---------- ---------- ---------- ---------- ---------- ---------- ---------- ---------- ---------- ---------- ---------- ---------- ---------- ---------- ---------- ---------- ---------- ---------- ---------- 
R.oc-3       ---------- ---------- ---------- ---------- ---------- ---------- ---------- ---------- ---------- ---------- ---------- ---------- ---------- ---------- ---------- ---------- ---------- ---------- ---------- ---------- 
P.pe-1       ---------- ---------- ---------- ---------- ---------- ---------- ---------- ---------- ---------- ---------- ---------- ---------- ---------- ---------- ---------- ---------- ---------- ---------- ---------- ---------- 
P.pe-2       ---------- ---------- ---------- ---------- ---------- ---------- ---------- ---------- ---------- ---------- ---------- ---------- ---------- ---------- ---------- ---------- ---------- ---------- ---------- ---------- 
P.pe-3       ---------- ---------- ---------- ---------- ---------- ---------- ---------- ---------- ---------- ---------- ---------- ---------- ---------- ---------- ---------- ---------- ---------- ---------- ---------- ---------- 
P.pe-4       LWWQSNISHL QDRTGLLFFM SEFWGFFPLL QAIFTFPQER KMLEKERSSG TYMLSSYFIS RIVADLPMEL ALPTLFVTIT YWMAGLKPTA GHFFHTLLVL LLSVLVAQGM GLALGALVMD QKKAAVLASV LMVSFQLAGG FFVQHVPAFI AWIKYISIIN YSYKLLLGSQ YNENDTYLCD SGVCLVRDFP SIKHVGLSGQ 
P.pe-5       ---------- ---------- ---------- ---------- ---------- ---------- ---------- ---------- ---------- ---------- ---------- ---------- ---------- ---------- ---------- ---------- ---------- ---------- ---------- ---------- 
P.pe-6       ---------- ---------- ---------- ---------- ---------- ---------- ---------- ---------- ---------- ---------- ---------- ---------- ---------- ---------- ---------- ---------- ---------- ---------- ---------- ---------- 
P.pe-7       ---------- ---------- ---------- ---------- ---------- ---------- ---------- ---------- ---------- ---------- ---------- ---------- ---------- ---------- ---------- ---------- ---------- ---------- ---------- ---------- 
P.pe-8       ---------- ---------- ---------- ---------- ---------- ---------- ---------- ---------- ---------- ---------- ---------- ---------- ---------- ---------- ---------- ---------- ---------- ---------- ---------- ---------- 
P.pe-9       ---------- ---------- ---------- ---------- ---------- ---------- ---------- ---------- ---------- ---------- ---------- ---------- ---------- ---------- ---------- ---------- ---------- ---------- ---------- ---------- 
P.pe-10      ---------- ---------- ---------- ---------- ---------- ---------- ---------- ---------- ---------- ---------- ---------- ---------- ---------- ---------- ---------- ---------- ---------- ---------- ---------- ---------- 
P.pe-11      ---------- ---------- ---------- ---------- ---------- ---------- ---------- ---------- ---------- ---------- ---------- ---------- ---------- ---------- ---------- ---------- ---------- ---------- ---------- ---------- 
P.pe-12      ---------- ---------- ---------- ---------- ---------- ---------- ---------- ---------- ---------- ---------- ---------- ---------- ---------- ---------- ---------- ---------- ---------- ---------- ---------- ---------- 
P.pe-13      ---------- ---------- ---------- ---------- ---------- ---------- ---------- ---------- ---------- ---------- ---------- ---------- ---------- ---------- ---------- ---------- ---------- ---------- ---------- ---------- 
P.pe-14      ---------- ---------- ---------- ---------- ---------- ---------- ---------- ---------- ---------- ---------- ---------- ---------- ---------- ---------- ---------- ---------- ---------- ---------- ---------- ---------- 
P.pe-15      ---------- ---------- ---------- ---------- ---------- ---------- ---------- ---------- ---------- ---------- ---------- ---------- ---------- ---------- ---------- ---------- ---------- ---------- ---------- ---------- 
P.pe-16      ---------- ---------- ---------- ---------- ---------- ---------- ---------- ---------- ---------- ---------- ---------- ---------- ---------- ---------- ---------- ---------- ---------- ---------- ---------- ---------- 
P.pe-17      ---------- ---------- ---------- ---------- ---------- ---------- ---------- ---------- ---------- ---------- ---------- ---------- ---------- ---------- ---------- ---------- ---------- ---------- ---------- ---------- 
P.mi-1       ---------- ---------- ---------- ---------- ---------- ---------- ---------- ---------- ---------- ---------- ---------- ---------- ---------- ---------- ---------- ---------- ---------- ---------- ---------- ---------- 
P.mi-2       ---------- ---------- ---------- ---------- ---------- ---------- ---------- ---------- ---------- ---------- ---------- ---------- ---------- ---------- ---------- ---------- ---------- ---------- ---------- ---------- 
P.mi-3       ---------- ---------- ---------- ---------- ---------- ---------- ---------- ---------- ---------- ---------- ---------- ---------- ---------- ---------- ---------- ---------- ---------- ---------- ---------- ---------- 
P.mi-4       ---------- ---------- ---------- ---------- ---------- ---------- ---------- ---------- ---------- ---------- ---------- ---------- ---------- ---------- ---------- ---------- ---------- ---------- ---------- ---------- 
P.mi-5       ---------- ---------- ---------- ---------- ---------- ---------- ---------- ---------- ---------- ---------- ---------- ---------- ---------- ---------- ---------- ---------- ---------- ---------- ---------- ---------- 
P.mi-6       ---------- ---------- ---------- ---------- ---------- ---------- ---------- ---------- ---------- ---------- ---------- ---------- ---------- ---------- ---------- ---------- ---------- ---------- ---------- ---------- 
P.mi-7       ---------- ---------- ---------- ---------- ---------- ---------- ---------- ---------- ---------- ---------- ---------- ---------- ---------- ---------- ---------- ---------- ---------- ---------- ---------- ---------- 
P.mi-8       ---------- ---------- ---------- ---------- ---------- ---------- ---------- ---------- ---------- ---------- ---------- ---------- ---------- ---------- ---------- ---------- ---------- ---------- ---------- ---------- 
P.mi-9       ---------- ---------- ---------- ---------- ---------- ---------- ---------- ---------- ---------- ---------- ---------- ---------- ---------- ---------- ---------- ---------- ---------- ---------- ---------- ---------- 
P.mi-10      ---------- ---------- ---------- ---------- ---------- ---------- ---------- ---------- ---------- ---------- ---------- ---------- ---------- ---------- ---------- ---------- ---------- ---------- ---------- ---------- 
P.mi-11      ---------- ---------- ---------- ---------- ---------- ---------- ---------- ---------- ---------- ---------- ---------- ---------- ---------- ---------- ---------- ---------- ---------- ---------- ---------- ---------- 

             ....|....| ....|....| ....|....| ....|....| ....|....| ....|....| ....|....| ....|....| ....|....| ....|....| ....|....| ....|....| ....|....| ....|....| ....|....| ....|....| ....|....| ....|....| ....|....| ....|....| 
                605        615        625        635        645        655        665        675        685        695        705        715        725        735        745        755        765        775        785        795                                           
OB1-A        ---------- ---------- ---------- ---------- ---------- ---------- ---------- ---------- ---------- ---------- ----MALSTQ VR--A----- ST-GS----- -AF------- -------PWK YDV------- ---FLSFRGE DTRKGFTDHL YDKLQ-WRGI -RTFRDDPEL 
OB1-B        ---------- ---------- ---------- ---------- ---------- ---------- ---------- ---------- ---------- ---------- ----MALSTQ VR--A----- ST-GS----- -AF------- -------PWK YDV------- ---FLSFRGE DTRKGFTDHL YDKLQ-WRGI -RTFRDDPEL 
OB1-C        ---------- ---------- ---------- ---------- ---------- ---------- ---------- ---------- ---------- ---------- ----MALSTQ VR--A----- SA-SS----- -AF------- -------TWT YDV------- ---FLSFRGE DTRKGFTDYL YHELQ-RRGI -RTFRDDPQL 
OB1-D        ---------- ---------- ---------- ---------- ---------- ---------- ---------- ---------- ---------- ---------- ----MALSTQ VR--A----- ST-GS----- -AF------- -------PWK YDV------- ---FLSFRGE DTRKGFTDHL YDKLR-WRGI -RTFRDDPEL 
OB1-E        ---------- ---------- ---------- ---------- ---------- ---------- ---------- ---------- ---------- ---------- ----MS---- ---------- ---------- ---------- ---------- ---------- ---------- ---------- ---------- ---------- 
OB1-F        ---------- ---------- ---------- ---------- ---------- ---------- ---------- ---------- ---------- ---------- ----MALSTQ VR--A----- SD-GS----- -AF------- -------PWK YDV------- ---FLSFRGE DTRKGFTDYL YKELQ-RQGI -QTFRDDPQL 
OB1-G        ---------- ---------- ---------- ---------- ---------- ---------- ---------- ---------- ---------- -----MEDDE YWAWESFYSD WS--T----- FYSGSHDS-- -AP------- -------HWK YDV------- ---FLSFRGE DTRTSFTDHL YEKLV-WRGI -KTFRDDPEI 
OB2-A        ---------- ---------- ---------- ---------- ---------- ---------- ---------- ---------- ---------- ---------- ----MALSTQ VR--A----- ST-TS----- -AF------- -------PWT YDV------- ---FLSFRGK DTRKGFIDYL YNELQ-QQGI -RTFRDKPQL 
OB2-B        ---------- ---------- ---------- ---------- ---------- ---------- ---------- ---------- ---------- ---------- ----MALSTQ VR--A----- ST-GS----- -AF------- -------PWK YDV------- ---FLSFRGE DTRKGFTDHL YDKLQ-WRGI -RTFRDDPEL 
OB2-C        ---------- ---------- ---------- ---------- ---------- ---------- ---------- ---------- ---------- ---------- ----MALSTQ VR--A----- ST-GS----- -AF------- -------PWK YDV------- ---FLSFRGE DTRKGFTDHL YDKLQ-WRGI -TTFRDDPEL 
OB2-D        ---------- ---------- ---------- ---------- ---------- ---------- ---------- ---------- ---------- ---------- ----MALSTQ VR--A----- ST-GS----- -AF------- -------PWK YDV------- ---FLSFRGE DTRKGFTDHL YDKLQ-WRGI -RTFRDDPEL 
OB2-E        ---------- ---------- ---------- ---------- ---------- ---------- ---------- ---------- ---------- ---------- ----MALSTQ VR--A----- ST-GS----- -AF------- -------PWK YDV------- ---FLSFRGE DTRKGFTDHL YDKLQ-WRGI -RTFRDDPEL 
OB2-F        ---------- ---------- ---------- ---------- ---------- ---------- ---------- ---------- ---------- ---------- ----MALSTQ VR--A----- ST-GS----- -AF------- -------PWK YDV------- ---FLSFRGE DTRKGFTDHL YNKLQ-WRGI -TTFRDDPEL 
OB2-G        ---------- ---------- ---------- ---------- ---------- ---------- ---------- ---------- ---------- ---------- ----MALSTQ VR--A----- ST-GS----- -AF------- -------PWK YDV------- ---FLSFRGE DTRKGFTDHL YDKLR-WRGI -RTFRDDPEL 
OB2-H        ---------- ---------- ---------- ---------- ---------- ---------- ---------- ---------- ---------- ---------- ----MALSTQ VR--A----- ST-GS----- -AF------- -------PWK YDV------- ---FLSFRGE DTRKGFTDHL YDKLQ-WRGI -RTFRDDPEL 
OB2-I        ---------- ---------- ---------- ---------- ---------- ---------- ---------- ---------- ---------- ---------- ----MALSTQ VR--A----- SA-SS----- -AF------- -------TWT YDV------- ---FLSFRGE DTRKGFTDYL YHELQ-RRGI -RTFRDDPQL 
OB2-J        ---------- ---------- ---------- ---------- ---------- ---------- ---------- ---------- ---------- ---------- ----MELSTQ VG--A----- SS-GS----- -AF------- -------PWK YDV------- ---FLSFRGE DTRKGFTGYL YHELQ-RRGI -RTFRDDPQL 
OB2-K        ---------- ---------- ---------- ---------- ---------- ---------- ---------- ---------- ---------- ---------- ----MALSTQ VR--A----- SS-GS----- -AF------- -------PWK YDV------- ---FLSFRGE DTRKGFTGFL YHELQ-RQGI -RTFRDDPQL 
OB2-L        ---------- ---------- ---------- ---------- ---------- ---------- ---------- ---------- ---------- ---------- ----MALSTQ DR-------- ASSGS----- -AS------- -------PWK YDV------- ---FLSFRGE DTRKGFTDYL YHELD-RHGI -RTFRDDPQL 
OB2-M        ---------- ---------- ---------- ---------- ---------- ---------- ---------- ---------- ---------- ---------- ----MALSTQ VK--A----- SS-GS----- -AF------- -------PWK YDV------- ---FLSFRGE DTRKGFTDCL YHELQ-RQGI -RTFRDDLQL 
OB2-N        ---------- ---------- ---------- ---------- ---------- ---------- ---------- ---------- ---------- ---------- ----MALSTQ VR--A----- SS-GS----- -TF------- -------PWK YDV------- ---FLSFRGE DTRKAFTDHL YDKLQ-WQGI -KTFRDDPQL 
OB2-O        ---------- ---------- ---------- ---------- ---------- ---------- ---------- ---------- ---------- ---------- ----MTLLTL PI--SPLL-- KDFGDVSVVF FSFRRLLLSL PSIILCGPWT YAQMGFTDKF PTDYSVFRGE DTRKGFTDYL YHELD-RHGI -RTFRDDPQL 
OB2-P        ---------- ---------- ---------- ---------- ---------- ---------- ---------- ---------- ---------- ---------- ----MALSTK VR--A----- SS-GS----- -AF------- -------PWK YDV------- ---FLSFRGA DTRKGFTDYL YHELE-RQGI -RTFRDDPQL 
OB2-Q        ---------- ---------- ---------- ---------- ---------- ---------- ---------- ---------- ---------- ---------- ----MALSTQ VR--A----- SS-GS----- -AF------- -------PWK YDV------- ---FLSFRGE DTRKGFTGYL YHELQ-RRGI -RTFRDDPQL 
OB2-R        ---------- ---------- ---------- ---------- ---------- ---------- ---------- ---------- ---------- ---------- ----MALSTQ VR--A----- SS-GS----- -AF------- -------PWK YDV------- ---FLSFRGE DSRKGFTDYL YKELQ-RQGI -RTFRDDPQL 
OB2-S        ---------- ---------- ---------- ---------- ---------- ---------- ---------- ---------- ---------- ---------- ----MALSAQ VR--A----- SG-GS----- -AF------- -------RWK YDV------- ---FLSFRGE DTRKGFTDHL YDKLQ-WRGI -KTFRDDPQL 
OB2-T        ---------- ---------- ---------- ---------- ---------- ---------- ---------- ---------- ---------- ---------- ----MASSYG LR--A----- STSASS---- -SA------- -------RWK YDV------- ---FLSFRGE DTRKKFTDHL YDKLQ-WRGI -TTFRDDPNL 
OB2-U        ---------- ---------- ---------- ---------- ---------- ---------- ---------- ---------- ---------- ---------- ----MASSYH MRSST----- SS-AS----- -AS------- -------KWK YDV------- ---FLSFRGS DTRRNFTDHL YDKLQ-CRGI -TTFRDDTEL 
F.ve-1       ---------- ---------- ---------- ---------- ---------- ---------- ---------- ---------- ---------- ---------- ----MALSTE LR--A----- SSTGS----- -AF------- -------TWK YDV------- ---FLSFRGT DTRKGITDHL HKELE-RQGI -RTFRDDPKL 
F.ve-2       ---------- ---------- ---------- ---------- ---------- ---------- ---------- ---------- ---------- ---------- --MKTKVDSQ VE--A----- STSGS----- -AF------- -------PWK YDV------- ---FLSFRGE DTRKGFTDHL YDKLR-WRGI -RTFRDDPEL 
F.ve-3       ---------- ---------- ---------- ---------- ---------- ---------- ---------- ---------- ---------- ---------- ----MALSTQ VR--A----- ST-DS----- -AF------- -------PWK YDV------- ---FLSFRGE DTRKGFTDYL YDKLK-WRGI -RTFRDDPEL 
F.ve-4       ---------- ---------- ---------- ---------- ---------- ---------- ---------- ---------- ---------- ---------- ----MALSTQ VR--A----- ST-GS----- -AF------- -------SWK YDV------- ---FLSFRGE DTRKGFTDYL YDKLK-WRGI -RTFRDDPEL 
F.ve-5       ---------- ---------- ---------- ---------- ---------- ---------- ---------- ---------- ---------- ---------- ----MALSTQ VE--A----- STSGS----- -AF------- -------PWK YDV------- ---FLSFRGE DTRKGFTDHL YDKLR-WRGI -RTFRDDPEL 
F.ve-6       ---------- ---------- ---------- ---------- ---------- ---------- ---------- ---------- ---------- ---------- ----MALSTQ VE--A----- STSGS----- -AF------- -------PWK YDV------- ---FLSFRGE DTRKGFTDHL YDKLR-WRGI -RTFRDDPEL 
F.ve-7       ---------- ---------- ---------- ---------- ---------- ---------- ---------- ---------- ---------- ---------- ----MALSTQ VR--A----- ST-GS----- -AF------- -------PLK YDV------- ---FLSFRGE DTRKGFTDYL HDKLK-WRGI -RTFRDDPEL 
F.ve-8       ---------- ---------- ---------- ---------- ---------- ---------- ---------- ---------- ---------- ---------- ----MALSTQ VR--T----- ST-GS----- -PC------- -------PWK YDV------- ---FLSFRGE DTRKGFTDHL YDKLQ-WRGI -RTFRDDPEL 
F.ve-9       ---------- ---------- ---------- ---------- ---------- ---------- ---------- ---------- ---------- ---------- ----MALSTQ TG-------- SA-GS----- -AF------- -------LWK YDV------- ---FLSFRGE DTRKDFTDYL YDKLQ-WRGI -RTFRDDPHL 
F.ve-10      ---------- ---------- ---------- ---------- ---------- ---------- ---------- ---------- ---------- ---------- ----MAMSTQ VR--A----- ST-GS----- -AL------- -------PWK YDV------- ---FLSFRGA DTRKGFTDHL YKELQ-RQGI -MTFRDDPQL 
F.ve-11      ---------- ---------- ---------- ---------- ---------- ---------- ---------- ---------- ---------- ---------- ----MAMSTQ VR--A----- ST-GS----- -AL------- -------PWK YDV------- ---FLSFRGA DTRKGFTDYL YKELQ-RQGI -MTFRDDPQL 
F.ve-12      ---------- ---------- ---------- ---------- ---------- ---------- ---------- ---------- ---------- ---------- ----MAMSTQ VR--A----- SS-GS----- -AL------- -------PWK YDV------- ---FLSFRGA DTRKGFTDYL YKELQ-RQGI -MTFRDDPQL 
F.ve-13      ---------- ---------- ----MAMAAL LKVLQWQQHR RRQLSDWGAG CVGDPDRSES SRLILSGLQW WLSVRQRQSQ DDVLGLGLGQ NTVVTGLSYD TQRSHALSTE LLRAV----- LVSGS----- -AF------- -------PWK YDV------- ---FLSFRGV DTRKGFTDYL YDKLR-WRGI -RTFRDDPHL 
F.ve-14      ---------- ---------- ---------- ---------- ---------- ---------- ---------- ---------- ---------- ---------- ----MAMSIQ VR--A----- ST-GS----- -AL------- -------PWK YDV------- ---FLSFRGA DTRKGFTDYL YKELQ-RQGI -MTFRDDPQL 
F.ve-15      ---------- ---------- ---------- ---------- ---------- ---------- ---------- ---------- ---------- ---------- ----MAMSIQ VR--A----- ST-GS----- -AL------- -------PWK YDV------- ---FLSFRGA DTRKGFTDYL YKELQ-RQGI -MTFRDDPQL 
F.ve-16      ---------- ---------- ---------- ---------- ---------- ---------- ---------- ---------- ---------- ---------- ----MALSTQ TG-------- SA-GS----- -AL------- -------PWK YDV------- ---FLSFRGE DTRKNFTDHL YDKLQ-WRGI -RTFRDDPHL 
F.ve-17      ---------- ---------- ---------- ---------- ---------- ---------- ---------- ---------- ---------- ---------- ----MALSTQ TG-------- SA-GS----- -AF------- -------PWK YDV------- ---FLSFRGE DTRKGFTDYL YDKLQ-WRGI -RTFRDDPHL 
F.ve-18      ---------- ---------- ---------- ---------- ---------- ---------- ---------- ---------- ---------- ---------- ---------- ---------- ---------- ---------- ---------- ---------- ------MEGA GTRKGFTDNL YRELQ-RRGI -MTFWYDPEF 
F.ve-19      ---------- ---------- ---------- ---------- ---------- ---------- ---------- ---------- ---------- ---------- ---------- ---------- ---------- ---------- ---------- ---------- ---------- ---------- ---------- ---------- 
M.do-1       ---------- ---------- ---------- ---------- ---------- ---------- ---------- ---------- ---------- ---------- ---QMALASA PA-------- ---------- -VF------- -------PWK YHV------- ---FLSFRGE DTRRGFTDHL YKQLE-GRGI -KTFRDEPEL 
M.do-2       ---------- ---------- ---------- ---------- ---------- ---------- ---------- ---------- --GISSACRS VTYVLRADCL EHFRFALSSQ MA--R----- DSAPA----- -VF------- -------PWK YHV------- ---FLSFRGE DTRRGFTDHL YKQLE-ARGI -KTFRDEPEL 
M.do-3       ---------- ---------- ---------- ---------- ---------- ---------- ---------- ---------- ---------- ---------- ----MARASA PT-------- ---------- -VF------- -------PWK YDV------- ---FLSFRGE DTRRGFTDHL YKQLE-ARGI -KTFRDEPEF 
M.do-4       ---------- ---------- ---------- ---------- ---------- ---------- ---------- ---------- --------RV GATVLRADCL EHFQFALCSQ MA--R----- ASAPV----- -VF------- -------PWK YHV------- ---FLSIRGE DTRRGFTDHL YKQLE-ARGI -KTFRDEPEL 
M.do-5       ---------- ---------- ---------- ---------- ---------- ---------- ---------- ---------- ---------- ---------- ----MC---- ---------- ---------- ---------- ---------- ---------- ---FLSFRGE DTRRGFTDHL YKQLE-GRGI -KTFRDEPEL 
M.do-6       ---------- ---------- ---------- ---------- ---------- ---------- ---------- ---------- ---------- ---------- ----MALSTQ RA--S----- ---ASFLSNE STP------- -------RWK YDV------- ---FLSFRGV DTRKGFVSHL YHELWECQGI -TTFFDDQEL 
M.do-7       ---MPTFQPI SPTSPTPISS IPNATPCPTP TPLPSPIPIS ATPISPPSHL PAKTLPTPPV PSANPTPSSF NPPANNSPLD PLVSLHPATA ITVCNTRLQQ LFSSMALTLS TN--R----- ASASFLFN-E SAP------- -------RWK YDV------- ---FLSFRGV DTRKGFVSHL HHELSKCQGI -TTFMDDREL 
M.do-8       ---MPTFQPI SPTLPTPISS IPNATPCPTP TPLPSPIPIS ATPISPPSHL PAKTLPTPPV PSANPTPSSF NPPANNSPLD PLVSLHPATA ITVCNTRLQQ LFSSMALTLS TN--R----- ASASFLFN-E SAP------- -------RWK YDV------- ---FLSFRGV DTRKGFVSHL HHELSKCQGI -TTFMDDREL 
M.do-9       ---------- ---------- ---------- ---------- ---------- ---------- ---------- ---------- ---------- ---------- ----MALSTQ RA--S----- ---ASFVLNE SAP------- -------RWK YDV------- ---FLSFRGV DTRKGFVSHL YHELCNCQGI -TTFMDDRDL 
M.do-10      ---------- ---------- ---------- ---------- ---------- ---------- ---------- ---------- ---------- ---------- ---------- ---------- ---------- ---------- ---------- ---------- ---------- ---------- ---------- ---------- 
R.oc-1       ---------- ---------- ---------- ---------- ---------- ---------- ---------- ---------- ---------- ---------- ---------- ---------- ---------- ---------- ---------- ---------- ---------- ---------- ---------- ---------- 
R.oc-2       ---------- ---------- ---------- ---------- ---------- ---------- ---------- ---------- ---------- ---------- ----MALSTQ KA--S----- ---ASLPLSQ SAP------- -------QWK HDV------- ---FLSFRGG DTRESFISHL YHELQYVRGV -KTFKDDLEL 
R.oc-3       ---------- ---------- ---------- ---------- ---------- ---------- ---------- ---------- ---------- -----MEDDE FWAWESFYSD CS--T----- SYYGSHHS-- -AR------- -------QWK YDV------- ---FLSFRGK DTRTSFTDHL YDKLV-WRGI -KTFRDDPEI 
P.pe-1       ---------- ---------- ---------- ---------- ---------- ---------- ---------- ---------- ---------- ---------- ----MVLRSP RA--C----- MSLPS----- -PS------- -------QWK YDV------- ---FLSFRGE DTRIGFTDHL YDKLE-WQTI -KTFRDNEEL 
P.pe-2       ---------- ---------- ---------- ---------- ---------- ---------- ---------- ---------- ---------- ---------- ----MDARKA HK--A----- SSSSSPSSS- -SK------- -------RWK YDV------- ---FLSFRGE DTRKGFTGHL HAALS-DAGI -SAFLDDNEL 
P.pe-3       ---------- ---------- ---------- ---------- ---------- ---------- ---------- ---------- ---------- ---------- ----MDARKA HK--A----- SSSSSPST-S SSK------- -------RLK YDV------- ---FLSFRGE DTRKGFTGHL HAALS-DAGI -STFLDDNEL 
P.pe-4       IGAAVALAIM LVGCRLIAYL ALMRTGLKGK ERWLVHEGRE NNRGGEAKET QYFTLYADSD SMKLKKLQRH NWMQEKLLLI LESSDEEHMK QSPSQQISRR KHFPMALSST QR-------- ASEQS----- -TR------- -------RWK HDV------- ---FLSFRGE DTRKGFISHL YHELDYWQAI -KTFKDNRDL 
P.pe-5       ---------- ---------- ---------- ---------- ---------- ---------- ---------- ---------- ---------- ---------- ----MALSTQ RA--S----- TSRTSAELA- -PP------- -------RWK HDV------- ---FLSFRGE DTRRGFISHL DRALAYWQAM -GTFKDDREL 
P.pe-6       ---------- ---------- ---------- ---------- ---------- ---------- ---------- ---------- ---------- ---------- ----MALSTQ RA--S----- TSRTSAEW-A PPP------- -------HWK HDV------- ---FLSFRGE DTRSGFLSHL YHELQYWQAI -KTFKDDRDL 
P.pe-7       ---------- ---------- ---------- ---------- ---------- ---------- ---------- ---------- ---------- ---------- ----MALSTQ RA--S----- TSRTSAEWA- -PP------- -------HWK HDV------- ---FLSFRGE DTRSGFLSHL YHELQYWQAI -KTFKDDQDL 
P.pe-8       ---------- ---------- ---------- ---------- ---------- ---------- ---------- ---------- ---------- ---------- ----MALSTQ RA--S----- TSRTSAEWA- -PP------- -------HWK HDV------- ---FLSFRAE DTRSGFLSHL YHELQYWQAI -KTFKDDRDL 
P.pe-9       ---------- ---------- ---------- ---------- ---------- ---------- ---------- ---------- ---------- ---------- ----MALSTQ RA--S----- AS-LSAES-A -PP------- -------QWK HDV------- ---FQSFRGA DTRRVFMSHL DHELRYRQTI -KTFKDDRDL 
P.pe-10      ---------- ---------- ---------- ---------- ---------- ---------- ---------- ---------- ---------- ---------- ---------- ---------- ---------- ---------- ---------- ---------- ---------- ---------- ---------- ---------- 
P.pe-11      ---------- ---------- ---------- ---------- ---------- ---------- ---------- ---------- ---------- ---------- ----MALSSQ RA--F----- TSATA----- -VC------- -------PWK YQV------- ---FLSFRGE DTRRGFTDYL YKQLD-WRGI -RTFRDDPDL 
P.pe-12      ---------- ---------- ---------- ---------- ---------- ---------- ---------- ---------- ---------- ---------- ----MALSSQ RA--F----- TSATA----- -VC------- -------SWK YEV------- ---FLSFRGE DTRRGFTDYL YKQLD-WRGI -RTFRDDPDL 
P.pe-13      ---------- ---------- ---------- ---------- ---------- ---------- ---------- ---------- ---------- ---------- ----MALSSQ RA--F----- TSATA----- -VC------- -------PWK YQV------- ---FLSFRGE DTRRGFTDYL YRQLD-WRGI -RTFRDDPDL 
P.pe-14      ---------- ---------- ---------- ---------- ---------- ---------- ---------- ---------- ---------- ---------- ----MALSSQ RA--F----- TSATE----- -VC------- -------PWK YEV------- ---FLSFRGE DTRRSFTDYL YKQLD-WRGI -RTFRDDPDL 
P.pe-15      ---------- ---------- ---------- ---------- ---------- ---------- ---------- ---------- ---------- ---------- ----MASSSQ RA--F----- TSATA----- -VC------- -------SWK YEV------- ---FLSFRGE DTRRGFTDYL YKQLD-WRGI -RTFRDDPDL 
P.pe-16      ---------- ---------- ---------- ---------- ---------- ---------- ---------- ---------- ---------- ---------- ----MASSSQ RA--F----- TSATA----- -VC------- -------SWK YEV------- ---FLSFRGE DTRRGFTDYL YKQLD-WRGI -RTFRDDPDL 
P.pe-17      ---------- ---------- ---------- ---------- ---------- ---------- ---------- ---------- ---------- ---------- ----MASSSQ RA--F----- TSATA----- -VC------- -------PWK YEV------- ---FLSFRGE DTRRGFTDYL FKQLD-WRGI -RTFRDDPDL 
P.mi-1       ---------- ---------- ---------- ---------- ---------- ---------- ---------- ---------- ---------- ---------- ----MALSTQ TX--S----- AV--S----- -XM------- -------QWK YDV------- ---FLSFRGT DTRKGFTNYL YNKLQ-RGGI -RTFRDDPRL 
P.mi-2       ---------- ---------- ---------- ---------- ---------- ---------- ---------- ---------- ---------- ---------- ----MALSNQ VR--A----- ST-AT----- -PF------- -------PWK YDV------- ---FLSFRGA DTRKGFTDYL YKELK-RQGI -RTFRDDPRL 
P.mi-3       ---------- ---------- ---------- ---------- ---------- ---------- ---------- ---------- ---------- ---------- ----MALSTQ VR--A----- SS-GS----- -AS------- -------SWK YDV------- ---FLSFRGL DTRKSFTDHL YDKLQ-WRGI -RTFRDDPDL 
P.mi-4       ---------- ---------- ---------- ---------- ---------- ---------- ---------- ---------- ---------- ---------- ----MALSTQ VG--A----- ST-GS----- -SF------- -------PWK YDV------- ---FLSFRGE DTRKGFTDHL YDKLR-WRGI -RTFRDDPEL 
P.mi-5       ---------- ---------- ---------- ---------- ---------- ---------- ---------- ---------- ---------- ---------- ---MTSISSP CR-------- ---------- ---------- -------RWK YDV------- ---FISFRGV DTRKGFTSDL YHALK-SKGI -HTFIDSGEV 
P.mi-6       ---------- ---------- ---------- ---------- ---------- ---------- ---------- ---------- ---------- ---------- ----MASSSS TQ--VTDMPA NT-GS----- -GL------- -------QWK YDV------- ---FLSV-GP DSRKGFGAYL YQELQ-RQGM -RPFWSDSEL 
P.mi-7       ---------- ---------- ---------- ---------- ---------- ---------- ---------- ---------- ---------- ---------- ----MAASNH AE--S----- LSVAS----- -EP------- -------EWR YDV------- ---FLSFRGE -TRHGFTAHL LRELQ-NNGI SRVFWDEAEL 
P.mi-8       ---------- ---------- ---------- ---------- ---------- ---------- ---------- ---------- ---------- ---------- ----MASSSA SL-------- PSSLA----- -AT------- -------EWK HDV------- ---FLSFRGP DTRRSITNDL YDRLQ-NRGI -KTFMDDRDL 
P.mi-9       ---------- ---------- ---------- ---------- ---------- ---------- ---------- ---------- ---------- ---------- ----MASSSA SL-------- PSSSA----- -TV------- -------EWK YDV------- ---FLSFRGA DTRKGITSNL YDRLH-SRGI -KAFMDDPDL 
P.mi-10      ---------- ---------- ---------- ---------- ---------- ---------- ---------- ---------- ---------- ---------- ----MASSSA SL-------- PSSSA----- -TV------- -------EWK YDV------- ---FLSFRGA DTRKGITSDL YHRLH-SRGI -RTFMDDPDL 
P.mi-11      ---------- ---------- ---------- ---------- ---------- ---------- ---------- ---------- ---------- ---------- ----MASTSS YR-------- LR-GSTSA-D TSV------- -------QWK YDV------- ---FLSFRGE DTRQKFTAHL YDRLD-SRGI -KTFRDDPDL 

             ....|....| ....|....| ....|....| ....|....| ....|....| ....|....| ....|....| ....|....| ....|....| ....|....| ....|....| ....|....| ....|....| ....|....| ....|....| ....|....| ....|....| ....|....| ....|....| ....|....| 
                805        815        825        835        845        855        865        875        885        895        905        915        925        935        945        955        965        975        985        995                                           
OB1-A        ERGTAISPE- LLSAIEQSRF AIVVLSPNYA SSTWCLLELS KIFECMEERG TI-LPIFYEV ---------- ---------- ---------- ---------- ---------- ---------- ---------- --EPSHVRHQ RGSFA----E AF--DEHEEK L--------- ---------- ---------- ---------- 
OB1-B        ERGTAISPE- LLTAIEQSRF AVVVLSPNYA SSTWCLLELS KICECMGERG TI-LPIFYEV ---------- ---------- ---------- ---------- ---------- ---------- ---------- --DPSHVRHQ RGSFA----E AF--DEHEEK L--------- ---------- ---------- ---------- 
OB1-C        ERGTVISPE- LLTAIEQSRF AIVVLSQTYA TSKWCLLELS KILECMEVRG TI-LPIFYEV ---------- ---------- ---------- ---------- ---------- ---------- ---------- --DPSHVRHQ RGSFA----E AF--QEHEEE F--------- ---------- ---------- ---------- 
OB1-D        ERGTAISPE- LLTAIEQSRF AIVVLSPNYA SSTWCLLELS KICECMGERG TI-LPIFYEV ---------- ---------- ---------- ---------- ---------- ---------- ---------- --DPSHVRHQ RGSFA----E AF--DEHEEK L--------- ---------- ---------- ---------- 
OB1-E        ---------- ---------- AIVVLSPNYA TSKWCLFELS KILECMEERG TI-LPVFYEV ---------- ---------- ---------- ---------- ---------- ---------- ---------- --NPSHVRHQ RGSFA----E AF--QEHEEK F--------- ---------- ---------- ---------- 
OB1-F        ERGTAISPE- LLTAIEQSRF AIVVLSPKYA TSTWCLLELS KILECMEERR TI-LPIFYEV ---------- ---------- ---------- ---------- ---------- ---------- ---------- --DPSHVRHQ RGSFA----E AF--QEHEEK F--------- ---------- ---------- ---------- 
OB1-G        ERGSTISAE- LSAAIKDSRF AVIVLSPNYA SSTWCLDELE MINQSIGI-S RR-LPVFYHV ---------- ---------- ---------- ---------- ---------- ---------- ---------- --DPSDVRRQ TGPFA----E AF--TKHEHD F--------- ---------- ---------- ---------- 
OB2-A        ERGTAISPE- LLTTIKQSRF AIVVLSPNYA TSTWCLFELS KIFECMEERG TI-LPIFYEL FRVSNLPPVS CSFFSSAPTS SFLMASSSSN PPSQNTAQFT KLNDTNYLVW FRQVKPYLHG AKLWGYVDGS IPEPSTTTTT DGSLA----T SVPNPEHEKW FTTDQQIISI LTTSLTENVA RLTIGFDTSK GIWDCLACHF 
OB2-B        ERGTAISPE- LLSAIEQSRF AIVVLSPNYA SSTWCLLELS KIFECMEERG TI-LPIFYEV ---------- ---------- ---------- ---------- ---------- ---------- ---------- --EPSHVRHQ RGSFA----E AF--DEHEEK L--------- ---------- ---------- ---------- 
OB2-C        EKGTAISSE- LLSAIEQSRF AVVVLSPNYA SSTWCLLELS KIFECMEERG TI-LPIFYEV ---------- ---------- ---------- ---------- ---------- ---------- ---------- --EPSHVRHQ RGSFA----E AF--DEHEEK L--------- ---------- ---------- ---------- 
OB2-D        ERGTAISPE- LLTAIEQSRF AVVVLSPNYA SSTWCLLELS KICECMGERG TI-LPIFYEV ---------- ---------- ---------- ---------- ---------- ---------- ---------- --DPSHVRHQ RGSFA----E AF--DEHEEK L--------- ---------- ---------- ---------- 
OB2-E        ERGTAISPE- LLSAIEQSRF AIVVLSPNYA SSTWCLLELS KIFECMEERG TI-LPIFYEV ---------- ---------- ---------- ---------- ---------- ---------- ---------- --EPSHVRHQ RGSFA----E AF--DEHEEK L--------- ---------- ---------- ---------- 
OB2-F        EKGTAISSE- LLSAIEQSRF AVVVLSPNYA SSTWCLLELS KIFECMEERG TI-LPIFYEV ---------- ---------- ---------- ---------- ---------- ---------- ---------- --EPSHVRHQ RGSFA----E AF--DEHEEK L--------- ---------- ---------- ---------- 
OB2-G        ERGTAISPE- LLTAIEQSRF AIVVLSPNYA SSTWCLLELS KICECMGERG TI-LPIFYEV ---------- ---------- ---------- ---------- ---------- ---------- ---------- --DPSHVRHQ RGSFA----E AF--DEHEEK L--------- ---------- ---------- ---------- 
OB2-H        ERGTAISPE- LLSAIEQSRF AIVVLSPNYA SSTWCLLELS KIFECMEERG TI-LPIFYEV ---------- ---------- ---------- ---------- ---------- ---------- ---------- --EPSHVRHQ RGSFA----E AF--DEHEEK L--------- ---------- ---------- ---------- 
OB2-I        ERGTVISPE- LLTAIEQSRF AIVVLSQTYA TSKWCLLELS KILECMEVRG TI-LPIFYEV ---------- ---------- ---------- ---------- ---------- ---------- ---------- --DPSHVRHQ RGSFA----E AF--QEHEEE F--------- ---------- ---------- ---------- 
OB2-J        ERGTAISPK- LHTAIEQSRF AIVVLSPNYA SSTWCLLELS KILECMEERG TI-LPIFYEV ---------- ---------- ---------- ---------- ---------- ---------- ---------- --DPSHVRHQ RGSFA----E AF--QEHEEK L--------- ---------- ---------- ---------- 
OB2-K        ERGTVISPE- LLTAIEQSRF AIVVLSPNFA SSTWCLLELS KILECMEERG TI-LPIFYEV ---------- ---------- ---------- ---------- ---------- ---------- ---------- --DPSHVRHQ RGSFA----E AF--QEHEEK F--------- ---------- ---------- ---------- 
OB2-L        ERGTAISKE- LLTAIKQSMS AIVVLSPNYA TSKW------ ---------- ---------- ---------- ---------- ---------- ---------- ---------- ---------- ---------- ---------- -GSFA----E AF--QEHEEK F--------- ---------- ---------- ---------- 
OB2-M        ERGTAISLE- LLTAIEQSRF AIVVLSPKYA TSTWCLLELS EIIECMEERG TI-MPIFYEV ---------- ---------- ---------- ---------- ---------- ---------- ---------- --DPSHVRHQ RGSFA----E AF--QEHEEK F--------- ---------- ---------- ---------- 
OB2-N        ERGTAISPE- LLTAIEQSRF AIVVLSPKYA TSTWCLRELS KILECMEERG TI-LPIFYEV ---------- ---------- ---------- ---------- ---------- ---------- ---------- --DPSDVRHQ RGSFA----E AF--QEHEEK F--------- ---------- ---------- ---------- 
OB2-O        ERGTAISKE- LLTAIKQSMS AIVVLSPNYA TSKWCLFELS KILECMEERG TI-LPVFYEV ---------- ---------- ---------- ---------- ---------- ---------- ---------- --DPSHVRHQ RGSFA----E AF--QEHEEK F--------- ---------- ---------- ---------- 
OB2-P        ERGTAISPE- LLTAIKQSRF AIVVLSPNYA TSEWCLRELS KIIECMKERG TI-MPIFYEV ---------- ---------- ---------- ---------- ---------- ---------- ---------- --DPSHVRHQ RGSFA----E AF--QEHEEK F--------- ---------- ---------- ---------- 
OB2-Q        ERGTAISPE- LLTAIEQSRF TIVVLSPKYA TSTWCLLELS KIIECMEERG RI-LPIFYEV ---------- ---------- ---------- ---------- ---------- ---------- ---------- --DPSHVRHQ RGSFA----E AF--QDHEEK V--------- ---------- ---------- ---------- 
OB2-R        ERGTAISPE- LLTAIEQSRF AIVVLSPKYA TSTWCLRELS KILECMEERG TI-LPIFYEV ---------- ---------- ---------- ---------- ---------- ---------- ---------- --DPSHVRHQ RGSFA----E AF--QEHEEK F--------- ---------- ---------- ---------- 
OB2-S        ERGTAISPE- LLAAIEQSRF AIVVLSPNYA SSTWCLLELS KILECMEERG TI-MPIFYEV ---------- ---------- ---------- ---------- ---------- ---------- ---------- --DPSHVRHQ RGSFA----E AF--QEHEEK F--------- ---------- ---------- ---------- 
OB2-T        QRGTTISPE- LLAAIEQSRF AVVVLSPNYA SSKWCLLELA KIVQCMGDRG TI-LPIFYEV ---------- ---------- ---------- ---------- ---------- ---------- ---------- --YPSDVRHQ KRSFG----E AF--AENQKK F--------- ---------- ---------- ---------- 
OB2-U        ERGTTLSSG- LLAAIEQSRC AVVVLSPNFA SSTWCLLELV KIVSCMGDRG TI-LPIFYEV ---------- ---------- ---------- ---------- ---------- ---------- ---------- --DPSDVRHQ RGSFA----E AF--AEHEDK FS-------- ---------- ---------- ---------- 
F.ve-1       ERGTPISPE- LLLAIEQSRS AIVVLSPNYA TSTWCLLELC KIFECMEERG AI-LPIFYKV ---------- ---------- ---------- ---------- ---------- ---------- ---------- --NPSHVRYQ TGSFA----K AF--NKHKKE F--------- ---------- ---------- ---------- 
F.ve-2       ERGTAISQE- LISAIEQSRF AIVVLSPNYA SSTWCLLELC KIFECMEERG TI-LPIFYEV ---------- ---------- ---------- ---------- ---------- ---------- ---------- --DPSHVRHQ RGSFA----E AF--GEHEEK F--------- ---------- ---------- ---------- 
F.ve-3       ERGATISPE- LISAIEQSRF AIVVLSPNYA SSTWCLLELC KILDCMEKRG TI-LPVFYEV ---------- ---------- ---------- ---------- ---------- ---------- ---------- --NPSDVRHQ RDSFA----E AF--DEHEEK F--------- ---------- ---------- ---------- 
F.ve-4       ERGTTISPE- LISAIEQSRF AIVVLSPNYA SSTWCLLELC IILDCMEKRG TI-LPVFYEV ---------- ---------- ---------- ---------- ---------- ---------- ---------- --NPSDVRHQ RDSFA----E AF--DEHEEK F--------- ---------- ---------- ---------- 
F.ve-5       ERGTAISPE- LISAIEQSRF AIVVLSPNYA SSSWS----- -CLNCV---- ---------- ---------- ---------- ---------- ---------- ---------- ---------- ---------- --RFSSAWTR GGRFC----R SF-------- ---------- ---------- ---------- ---------- 
F.ve-6       ERGTAISPE- LISAIEQSRF AIVVLSPNYA SSSWS----- -CLNCV---- ---------- ---------- ---------- ---------- ---------- ---------- ---------- ---------- --RFSSAWTR GGRFC----R SF-------- ---------- ---------- ---------- ---------- 
F.ve-7       ERGTTISPE- LISAIEQSRF AIVVLSPNYA SSTWCLLELC KILDCMEKRG TI-LPVFYEV ---------- ---------- ---------- ---------- ---------- ---------- ---------- --NPSDVRHQ RDSFA----E AF--DEHEEK F--------- ---------- ---------- ---------- 
F.ve-8       ERGTCISPE- LLSAIKQSRF AIVVLSPNYA SSTWCLLELC KIFECMEERG TI-LPIFYEV ---------- ---------- ---------- ---------- ---------- ---------- ---------- --EPSHVRHQ RGSFA----E AF--DEHEEK F--------- ---------- ---------- ---------- 
F.ve-9       EIGTTISPE- LLTAIKQSRF AIVVLSPDYA SSTWCLLELL KIFESMEERG RI-LPIFYEV ---------- ---------- ---------- ---------- ---------- ---------- ---------- --EPSDVRHQ RGSFA----E AF--EKHEEK F--------- ---------- ---------- ---------- 
F.ve-10      ERGTVISPE- LLTAIEQSRF AIVVLSPNYA TSTWCLLELS KILECMEERG AI-LPIFYEV ---------- ---------- ---------- ---------- ---------- ---------- ---------- --EPSHVKHQ RGSFA----E AF--EKHEEK F--------- ---------- ---------- ---------- 
F.ve-11      ERGTVISPE- LLIAIEQSRF AVVVLSPKYA TSTWCLLELS KILECMEERG AV-LPIFYEV ---------- ---------- ---------- ---------- ---------- ---------- ---------- --EPSHVRHQ RGSFA----E AF--GQHEEK F--------- ---------- ---------- ---------- 
F.ve-12      ERGTVISPE- LLTAIEQSRF AIVVLSPKYA TSTWCLLELS KILECMEERG AI-LPIFYEV ---------- ---------- ---------- ---------- ---------- ---------- ---------- --EPSHVRHQ RGSFV----E AF--EQHEEN F--------- ---------- ---------- ---------- 
F.ve-13      ERGTTISPE- LLTAIKQSRF AIVVLSPDYA SSTWCLLELS KIFESMEERG TI-LPIFYEV ---------- ---------- ---------- ---------- ---------- ---------- ---------- --EPSHVRHQ RGSFA----E AL--DIHEEK F--------- ---------- ---------- ---------- 
F.ve-14      ERGTVISPE- LLTAIEQSRF AVVVLSPKYA TSTWCLLELS KILECMEERG AI-LPIFYEV ---------- ---------- ---------- ---------- ---------- ---------- ---------- --EPSHVRHQ RGSFA----E AF--EEHEEK F--------- ---------- ---------- ---------- 
F.ve-15      ERGTVISPE- LLTAIEQSRF AVVVLSPKYA TSTWCLLELS KILECMEERG AI-LPIFYEV ---------- ---------- ---------- ---------- ---------- ---------- ---------- --EPSHVRHQ RGSFA----E AF--EEHEEK F--------- ---------- ---------- ---------- 
F.ve-16      ERGTTISPE- LLTAIEQSRF AIIVLSPNYA TSKWCLLELS KIVQWMEERG RI-LPIFYEV ---------- ---------- ---------- ---------- ---------- ---------- ---------- --EPSDVRYQ RGSFA----E AF--EKHEEK F--------- ---------- ---------- ---------- 
F.ve-17      ERGTTISQE- LLTAIEQSRF AIIVLSPNYA TSTWCLLELS KILECMEERG SI-LPIFYEV ---------- ---------- ---------- ---------- ---------- ---------- ---------- --ESSDVRHQ RRSFA----E AF--EKHEEK F--------- ---------- ---------- ---------- 
F.ve-18      ERGTAIYPER LLTAIEQSRF AIVVVSPNYA TSTWCLLELS KILECMAERG AI-LPIFYEV ---------- ---------- ---------- ---------- ---------- ---------- ---------- --EPSHVRHQ RGSFA----E AF--EQHEEK F--------- ---------- ---------- ---------- 
F.ve-19      ---------- ---------- ---------- ---------- -----MGKTG TI-LPIFYEV ---------- ---------- ---------- ---------- ---------- ---------- ---------- --DPSDVRHQ RGSFA----E AF--AEHEEK FY-------- ---------- ---------- ---------- 
M.do-1       ERGTEINPE- LMRAIDQSRS AIIVLSTNFA SSSWCLRELT HIVRCMKEKK RI-FPIFYGV ---------- ---------- ---------- ---------- ---------- ---------- ---------- --DPSDVRHQ RGSFG----K AI--AEHEVN Y--------- ---------- ---------- ---------- 
M.do-2       ERGTDINPE- LLKAIEQSRS AIIVLSTNFA SSSWCLRELT HIVRCMEEKK RI-FPIFYGV ---------- ---------- ---------- ---------- ---------- ---------- ---------- --EPSDVRHQ RGSFG----E AF--AEHEVN Y--------- ---------- ---------- ---------- 
M.do-3       ERGTDINPK- LLRAIDQSMS AIIVLSTNFA SSSWCLRELT HIVRCMKEKK RI-FPIFYGV ---------- ---------- ---------- ---------- ---------- ---------- ---------- --DPSDVRHQ RGRFG----E AF--AEHEVN Y--------- ---------- ---------- ---------- 
M.do-4       ERGKDINPE- LLRAIDQSMS AIIVLSTNFA SSSWCLRELT HIVRCMEEKK RI-FPIFYGV ---------- ---------- ---------- ---------- ---------- ---------- ---------- --DPSDVRHQ RGSFG----E AF--AEHEVN Y--------- ---------- ---------- ---------- 
M.do-5       ERGTEINPE- LMRAIDQSRS AIIVLSTNFA SSSWCLRELT HIVRCMKEKK RI-FPIFYGV ---------- ---------- ---------- ---------- ---------- ---------- ---------- --DPSDVRHQ RGSFG----K AI--AEHEVN Y--------- ---------- ---------- ---------- 
M.do-6       EEGTSIPLE- LLSAIKESHI AIVVLSPNYA SSKWCLDELT TILQCMEARN SV-LPVFYET ---------- ---------- ---------- ---------- ---------- ---------- ---------- --DPSNVGNQ RGSFA----K AF--AEHEEK FTS------- ---------- ---------- ---------- 
M.do-7       QGGASIHVE- LPSAIKESHI AIVVLSPNYA SSKWCLDELT TILQCMEARN SV-LPVFYQT ---------- ---------- ---------- ---------- ---------- ---------- ---------- --DPSDVGNQ RGCFA----E AF--AEHEEK LIS------- ---------- ---------- ---------- 
M.do-8       QGGASIHVE- LPSAIKESHI AIVVLSPNYA SSKWCLDELT TILQCMEARN SV-LPVFYQT ---------- ---------- ---------- ---------- ---------- ---------- ---------- --DPSDVGNQ RGCFA----E AF--AEHEEK LIS------- ---------- ---------- ---------- 
M.do-9       EGGTSIHLE- LPSAIKESHI AIVVLSPNYA FSKWCLNELT AILQCMESRN SI-LPVFYET ---------- ---------- ---------- ---------- ---------- ---------- ---------- --DPSDVGNQ RGRFA----E AF--AKHEEN SSS------- ---------- ---------- ---------- 
M.do-10      ---------- ---------- ---------- ---------- -----MEARN SI-LPVFYET ---------- ---------- ---------- ---------- ---------- ---------- ---------- --DPSDVGNQ KGSFA----K AF--DEHEEK FIS------- ---------- ---------- ---------- 
R.oc-1       ---------- ---------- ---------- ---------- ---------- ---------- ---------- ---------- ---------- ---------- ---------- ---------- ---------- ---------- ---------- ---------- ---------- ---------- ---------- ---------- 
R.oc-2       EEGKCISPS- LLKAIEESRF AIVVLSPNYA SSSWCLDELA KILESMEARE TI-LPVFYHV ---------- ---------- ---------- ---------- ---------- ---------- ---------- --DPSDVRYQ KGSFA----E AF--TKHEEK S--------- ---------- ---------- ---------- 
R.oc-3       ERGSTISAE- LSAAIKDSRF AIVVLSPNYA SSTWCLDELT MILQS-QSIF RL-WPVFYHV ---------- ---------- ---------- ---------- ---------- ---------- ---------- --DPSDVRSQ TGPFA----K AF--TKHEQV F--------- ---------- ---------- ---------- 
P.pe-1       QRGKTIAPE- LLTAIEQSRF AIVVLSPNYA SSSWCLDEIT KIVECMETRG TI-LPIFYHV ---------- ---------- ---------- ---------- ---------- ---------- ---------- --DPSDVRKQ MGSFA----E AF--TKHEEI F--------- ---------- ---------- ---------- 
P.pe-2       ERAEFIKTQ- LEQAIDRSMI SIIVFSKSYA DSSWCLDELV KIMECRERLG QQVIPLFYNV ---------- ---------- ---------- ---------- ---------- ---------- ---------- --DASDVRNQ KGSFA----Q AF--EKHEGK ---------- ---------- ---------- ---------- 
P.pe-3       ERAEFIKTQ- LEQAIDKSII SIIVFSKSYA DSSWCLDELV KIMECRERLG QHVIPLFYSV ---------- ---------- ---------- ---------- ---------- ---------- ---------- --DASDVRNQ KGSFA----Q AF--EKHEGK ---------- ---------- ---------- ---------- 
P.pe-4       ERGTSISPE- LLRAIEESQL AIIVLSSNYA SSTWCLDELT KVVECMEARD TI-LPIFYGV ---------- ---------- ---------- ---------- ---------- ---------- ---------- --DPSQVRNQ TGSFA----E AF--TEHKEK ---------- ---------- ---------- ---------- 
P.pe-5       EVGATISLE- LLTEIEESYL AIIVLSPNYA SSTWCLDELS KILECMEDTK RI-LPILYDV ---------- ---------- ---------- ---------- ---------- ---------- ---------- --DPSDVRHQ RESFA----E AF--TKHEER F--------- ---------- ---------- ---------- 
P.pe-6       EIGETISPE- LLIAIEQSHL AIIVLSPNYA SSTWCLDELS KILECMQDTK RI-LPIFYHV ---------- ---------- ---------- ---------- ---------- ---------- ---------- --DPSDVRNQ RGSFA----E AF--TKHEEK FRVVNWWRAT LRKVANLFGW DSKHEEF--- ---------- 
P.pe-7       ERGASISPE- LLRAIEESHL AIIVLSPNYA SSAWCMDELS KILECMQDTE RI-LPIFYHV ---------- ---------- ---------- ---------- ---------- ---------- ---------- --DPSDVRNQ RGSFA----E AF--TKHEEK FRVVNWWRVP LRKVVNLLGW DSKHEEF--- ---------- 
P.pe-8       EIGASISPE- LLIAIEQSHL AIIVLPPNYT SSTWCLDELS KILECMQDTK RI-LPIFYHV ---------- ---------- ---------- ---------- ---------- ---------- ---------- --DPSDVRNQ RRSFA----E AF--TKHEEK F--------- ---------- ---------- ---------- 
P.pe-9       EIGATISPE- LLTAIEESHL AIIVLSPNYA SSPWCLDELS KILECMEDTN RI-LPIFYDV ---------- ---------- ---------- ---------- ---------- ---------- ---------- --DPSDVRNQ KGRFA----E AF--TKHEER F--------- ---------- ---------- ---------- 
P.pe-10      ---------- ---------- ---------- ---------- ---------- ---------- ---------- ---------- ---------- ---------- ---------- ---------- ---------- ----SDVRNQ KGSFA----E AF--TKHEER F--------- ---------- ---------- ---------- 
P.pe-11      ERGTDINPE- LLTAIEQSRF AIIVLSTNYA SSSWCLRELT HIVESMKEKE RI-FPIFYDV ---------- ---------- ---------- ---------- ---------- ---------- ---------- --DPSDVRHQ RGSFG----T AV--INHERN C--------- ---------- ---------- ---------- 
P.pe-12      QRGADINPE- LLTAIEQSRF AIIVLSTNYA SSSWCLRELT HIVQSMKEKE RI-FPIFYDV ---------- ---------- ---------- ---------- ---------- ---------- ---------- --DPSDVRHQ RGSFG----T AL--VNHERN C--------- ---------- ---------- ---------- 
P.pe-13      ERGTDINPE- LLTAIEQSRF AIIVLSTNYA TSSWCLRELT HIVQSMKEKE RI-FPIFYDV ---------- ---------- ---------- ---------- ---------- ---------- ---------- --DPSDVRHQ RGSYG----A AL--VIHERN C--------- ---------- ---------- ---------- 
P.pe-14      ERGTDINQE- LLTAIEQSK- ---------- ---------- ------KEKE RI-FPIFYDV ---------- ---------- ---------- ---------- ---------- ---------- ---------- --DPSDVRHQ RGSFG----T AL--VNHERN C--------- ---------- ---------- ---------- 
P.pe-15      QRGADINPE- LLTAIEQSRF AIIVLSTNYA SSSWCLRELT HIVQSMKEKE RI-FPIFYDV ---------- ---------- ---------- ---------- ---------- ---------- ---------- --DPSDVRHQ RGSFG----T AL--VNHERN C--------- ---------- ---------- ---------- 
P.pe-16      QRGADINPE- LLTAIEQSRF AIIVLSTNYA SSSWCLRELT HIVQSMKEKE RI-FPIFYDV ---------- ---------- ---------- ---------- ---------- ---------- ---------- --DPSDVRHQ RGSIG----A AL--VNHERN C--------- ---------- ---------- ---------- 
P.pe-17      ERGTDINPE- LLTAIEQSRF AIIVLSTNYA SSSWCLRELT HIVQS--EME RI-FPIFYYV ---------- ---------- ---------- ---------- ---------- ---------- ---------- --DPSDVRHQ RGSFG----A AL--VNHERN C--------- ---------- ---------- ---------- 
P.mi-1       ERGTSISPE- LLAAIEQSRF AIVVLSPNYA TSKWCLIELS KICACMEERG AI-LPVFFGV ---------- ---------- ---------- ---------- ---------- ---------- ---------- --KPSDVTDP KGSFA----E AF--QEHEKR F--------- ---------- ---------- ---------- 
P.mi-2       ERGTSISLE- LLTAIEQSRF AIIVLSPKYA TSTWCLLELS KIVGCMEKRG AI-LPVFYEV ---------- ---------- ---------- ---------- ---------- ---------- ---------- --EPSDVRHQ RGSFA----E AF--EEHEEK L--------- ---------- ---------- ---------- 
P.mi-3       ERGTSISPE- LLAAIERSRF AIVVLSPNYA SSKWCLLELC KIFECMEERG SI-LPVFCEV ---------- ---------- ---------- ---------- ---------- ---------- ---------- --EPSDVGRQ KGSFA----E AF--VEHVKE F--------- ---------- ---------- ---------- 
P.mi-4       ERGTSISPE- LLSAIEQSRF AIVVLSPNYA SSTWCLLELC KLFECMEDRG TI-LPIFYEV ---------- ---------- ---------- ---------- ---------- ---------- ---------- --DPSDVRHQ RGSFA----E AF--SEHVET F--------- ---------- ---------- ---------- 
P.mi-5       QKGESISE-- LFTAIEESRF ALVVLSKNFV SSSWCLEEVV KIMQCRKELG QIVLPVFYFV ---------- ---------- ---------- ---------- ---------- ---------- ---------- --DPSNVRRQ RGSFQLRKKV QVEVTEHEEV Y--------- ---------- ---------- ---------- 
P.mi-6       ERGTAIPPD- LLTAIEQSRF AIVVLSPYYA TSTRCLVELS KIVQCMEGKD KI-MPVFYEV ---------- ---------- ---------- ---------- ---------- ---------- ---------- --DPSHVRLQ SGSVA----E AF--EKHEEN F--------- ---------- ---------- ---------- 
P.mi-7       EKGKPISD-- LFAAIEQSRI AILVISPNYA SSTWCLRELS KILECMEERG GV-LPIFYSV ---------- ---------- ---------- ---------- ---------- ---------- ---------- --EPREVGKQ LGTFK----Q AF--TNLEER F--------- ---------- ---------- ---------- 
P.mi-8       EVGSPISPT- LLRAIEESRF AIVVLSPXYA SSTWCLEELA KICECMEENN RI-LPLFYNV ---------- ---------- ---------- ---------- ---------- ---------- ---------- --EPSDVRHR KRSFK----E AF--DEHESS G--------- ---------- ---------- ---------- 
P.mi-9       RVGDAISPT- LLKAIEESRF AIVVLSRDYA SSTWCLEELA KICEWMKENN RV-LPLFYNV ---------- ---------- ---------- ---------- ---------- ---------- ---------- --EPTEVRYQ KRSFG----E AF--NEHESS G--------- ---------- ---------- ---------- 
P.mi-10      EVGDAISPT- LLKAIEESRF AIVVLSRDYA SSTWCLEELA KICEWMKENN RI-LPLFYNV ---------- ---------- ---------- ---------- ---------- ---------- ---------- --EPTEVRYQ KRSFG----E AF--NEHESS G--------- ---------- ---------- ---------- 
P.mi-11      ERGTSFPPE- LLSVIEQSRF AVVVLSPNYA SSTWCLLELA KIVQCMEDRG TI-LPVFYEV ---------- ---------- ---------- ---------- ---------- ---------- ---------- --DPSDVRHQ RASFA----E AF--AEHQEN F--------- ---------- ---------- ---------- 

             ....|....| ....|....| ....|....| ....|....| ....|....| ....|....| ....|....| ....|....| ....|....| ....|....| ....|....| ....|....| ....|....| ....|....| ....|....| ....|....| ....|....| ....|....| ....|....| ....|....| 
                1005       1015       1025       1035       1045       1055       1065       1075       1085       1095       1105       1115       1125       1135       1145       1155       1165       1175       1185       1195                                          
OB1-A        ---------- ---------- ---------- ---------- ---------- ---------- ---------- ---------- ---------- ---------- ---------- ---------- --GEGNKEVE G--------- ---------- ---------- ---------- ---------- ---------- ---------- 
OB1-B        ---------- ---------- ---------- ---------- ---------- ---------- ---------- ---------- ---------- ---------- ---------- ---------- --GEGNKEVE G--------- ---------- ---------- ---------- ---------- ---------- ---------- 
OB1-C        ---------- ---------- ---------- ---------- ---------- ---------- ---------- ---------- ---------- ---------- ---------- ---------- --GEGNKEAE G--------- ---------- ---------- ---------- ---------- ---------- ---------- 
OB1-D        ---------- ---------- ---------- ---------- ---------- ---------- ---------- ---------- ---------- ---------- ---------- ---------- --GEGNKDVE G--------- ---------- ---------- ---------- ---------- ---------- ---------- 
OB1-E        ---------- ---------- ---------- ---------- ---------- ---------- ---------- ---------- ---------- ---------- ---------- ---------- --GEGNTEVE G--------- ---------- ---------- ---------- ---------- ---------- ---------- 
OB1-F        ---------- ---------- ---------- ---------- ---------- ---------- ---------- ---------- ---------- ---------- ---------- ---------- --GEGNKEVE G--------- ---------- ---------- ---------- ---------- ---------- ---------- 
OB1-G        ---------- ---------- ---------- ---------- ---------- ---------- ---------- ---------- ---------- ---------- ---------- ---------- --KAYPKKVR W--------- ---------- ---------- ---------- ---------- ---------- ---------- 
OB2-A        SQRSVASATG LKLQLFDLQK GSQSVNAYLQ QAKSIADSLA SINQPVSDAD LVVATLHGLG PDYLMLRTAL AQSSSLPDFS DLRARILAFE SQQTRPSDPP SGTTLFHQNP APELQPRPPQ TRGDGHRPPF GGRNTQRYRC GGTRPQHPFQ HNAPIVVFQL SNKSAWCHSL PTSFFRPAPP FAGAHFLGEP NWYPDTGATH 
OB2-B        ---------- ---------- ---------- ---------- ---------- ---------- ---------- ---------- ---------- ---------- ---------- ---------- --GEGNKEVE G--------- ---------- ---------- ---------- ---------- ---------- ---------- 
OB2-C        ---------- ---------- ---------- ---------- ---------- ---------- ---------- ---------- ---------- ---------- ---------- ---------- --GEGNKEVE G--------- ---------- ---------- ---------- ---------- ---------- ---------- 
OB2-D        ---------- ---------- ---------- ---------- ---------- ---------- ---------- ---------- ---------- ---------- ---------- ---------- --GEGNKEVE G--------- ---------- ---------- ---------- ---------- ---------- ---------- 
OB2-E        ---------- ---------- ---------- ---------- ---------- ---------- ---------- ---------- ---------- ---------- ---------- ---------- --GKDSKEVE G--------- ---------- ---------- ---------- ---------- ---------- ---------- 
OB2-F        ---------- ---------- ---------- ---------- ---------- ---------- ---------- ---------- ---------- ---------- ---------- ---------- --GEGNKEVE G--------- ---------- ---------- ---------- ---------- ---------- ---------- 
OB2-G        ---------- ---------- ---------- ---------- ---------- ---------- ---------- ---------- ---------- ---------- ---------- ---------- --GEGNKDVE G--------- ---------- ---------- ---------- ---------- ---------- ---------- 
OB2-H        ---------- ---------- ---------- ---------- ---------- ---------- ---------- ---------- ---------- ---------- ---------- ---------- --GECNKEVE G--------- ---------- ---------- ---------- ---------- ---------- ---------- 
OB2-I        ---------- ---------- ---------- ---------- ---------- ---------- ---------- ---------- ---------- ---------- ---------- ---------- --GEGNKEAE G--------- ---------- ---------- ---------- ---------- ---------- ---------- 
OB2-J        ---------- ---------- ---------- ---------- ---------- ---------- ---------- ---------- ---------- ---------- ---------- ---------- --GQGNKEVE G--------- ---------- ---------- ---------- ---------- ---------- ---------- 
OB2-K        ---------- ---------- ---------- ---------- ---------- ---------- ---------- ---------- ---------- ---------- ---------- ---------- --GVGNKKVE G--------- ---------- ---------- ---------- ---------- ---------- ---------- 
OB2-L        ---------- ---------- ---------- ---------- ---------- ---------- ---------- ---------- ---------- ---------- ---------- ---------- --GEGNTEVE G--------- ---------- ---------- ---------- ---------- ---------- ---------- 
OB2-M        ---------- ---------- ---------- ---------- ---------- ---------- ---------- ---------- ---------- ---------- ---------- ---------- --GEGNKEVE G--------- ---------- ---------- ---------- ---------- ---------- ---------- 
OB2-N        ---------- ---------- ---------- ---------- ---------- ---------- ---------- ---------- ---------- ---------- ---------- ---------- --GEGNKEVE G--------- ---------- ---------- ---------- ---------- ---------- ---------- 
OB2-O        ---------- ---------- ---------- ---------- ---------- ---------- ---------- ---------- ---------- ---------- ---------- ---------- --GEGNTEVE G--------- ---------- ---------- ---------- ---------- ---------- ---------- 
OB2-P        ---------- ---------- ---------- ---------- ---------- ---------- ---------- ---------- ---------- ---------- ---------- ---------- --GEGIEEVE G--------- ---------- ---------- ---------- ---------- ---------- ---------- 
OB2-Q        ---------- ---------- ---------- ---------- ---------- ---------- ---------- ---------- ---------- ---------- ---------- ---------- --GVGNKKVE G--------- ---------- ---------- ---------- ---------- ---------- ---------- 
OB2-R        ---------- ---------- ---------- ---------- ---------- ---------- ---------- ---------- ---------- ---------- ---------- ---------- --GVGNKEVE G--------- ---------- ---------- ---------- ---------- ---------- ---------- 
OB2-S        ---------- ---------- ---------- ---------- ---------- ---------- ---------- ---------- ---------- ---------- ---------- ---------- --GEGNKEVE G--------- ---------- ---------- ---------- ---------- ---------- ---------- 
OB2-T        ---------- ---------- ---------- ---------- ---------- ---------- ---------- ---------- ---------- ---------- ---------- ---------- --GEDSNNVQ E--------- ---------- ---------- ---------- ---------- ---------- ---------- 
OB2-U        ---------- ---------- ---------- ---------- ---------- ---------- ---------- ---------- ---------- ---------- ---------- ---------- --GEDVKKVQ E--------- ---------- ---------- ---------- ---------- ---------- ---------- 
F.ve-1       ---------- ---------- ---------- ---------- ---------- ---------- ---------- ---------- ---------- ---------- ---------- ---------- --EEDSKKVQ G--------- ---------- ---------- ---------- ---------- ---------- ---------- 
F.ve-2       ---------- ---------- ---------- ---------- ---------- ---------- ---------- ---------- ---------- ---------- ---------- ---------- --GEDSKEVN A--------- ---------- ---------- ---------- ---------- ---------- ---------- 
F.ve-3       ---------- ---------- ---------- ---------- ---------- ---------- ---------- ---------- ---------- ---------- ---------- ---------- --GEDSEEVE G--------- ---------- ---------- ---------- ---------- ---------- ---------- 
F.ve-4       ---------- ---------- ---------- ---------- ---------- ---------- ---------- ---------- ---------- ---------- ---------- ---------- --GEDSKEVE G--------- ---------- ---------- ---------- ---------- ---------- ---------- 
F.ve-5       ---------- ---------- ---------- ---------- ---------- ---------- ---------- ---------- ---------- ---------- ---------- ---------- ---------- ---------- ---------- ---------- ---------- ---------- ---------- ---------- 
F.ve-6       ---------- ---------- ---------- ---------- ---------- ---------- ---------- ---------- ---------- ---------- ---------- ---------- ---------- ---------- ---------- ---------- ---------- ---------- ---------- ---------- 
F.ve-7       ---------- ---------- ---------- ---------- ---------- ---------- ---------- ---------- ---------- ---------- ---------- ---------- --GEDSKEVE G--------- ---------- ---------- ---------- ---------- ---------- ---------- 
F.ve-8       ---------- ---------- ---------- ---------- ---------- ---------- ---------- ---------- ---------- ---------- ---------- ---------- --GEDSKQVE E--------- ---------- ---------- ---------- ---------- ---------- ---------- 
F.ve-9       ---------- ---------- ---------- ---------- ---------- ---------- ---------- ---------- ---------- ---------- ---------- ---------- --GEGNKEVG G--------- ---------- ---------- ---------- ---------- ---------- ---------- 
F.ve-10      ---------- ---------- ---------- ---------- ---------- ---------- ---------- ---------- ---------- ---------- ---------- ---------- --GEGNKEVE G--------- ---------- ---------- ---------- ---------- ---------- ---------- 
F.ve-11      ---------- ---------- ---------- ---------- ---------- ---------- ---------- ---------- ---------- ---------- ---------- ---------- --GEGNKEVE G--------- ---------- ---------- ---------- ---------- ---------- ---------- 
F.ve-12      ---------- ---------- ---------- ---------- ---------- ---------- ---------- ---------- ---------- ---------- ---------- ---------- --GEGNKEVE G--------- ---------- ---------- ---------- ---------- ---------- ---------- 
F.ve-13      ---------- ---------- ---------- ---------- ---------- ---------- ---------- ---------- ---------- ---------- ---------- ---------- --GEGNKEVE R--------- ---------- ---------- ---------- ---------- ---------- ---------- 
F.ve-14      ---------- ---------- ---------- ---------- ---------- ---------- ---------- ---------- ---------- ---------- ---------- ---------- --GEGNKEVE G--------- ---------- ---------- ---------- ---------- ---------- ---------- 
F.ve-15      ---------- ---------- ---------- ---------- ---------- ---------- ---------- ---------- ---------- ---------- ---------- ---------- --GEGNKEVE G--------- ---------- ---------- ---------- ---------- ---------- ---------- 
F.ve-16      ---------- ---------- ---------- ---------- ---------- ---------- ---------- ---------- ---------- ---------- ---------- ---------- --GEGNKEVE G--------- ---------- ---------- ---------- ---------- ---------- ---------- 
F.ve-17      ---------- ---------- ---------- ---------- ---------- ---------- ---------- ---------- ---------- ---------- ---------- ---------- --GEGNKEVE G--------- ---------- ---------- ---------- ---------- ---------- ---------- 
F.ve-18      ---------- ---------- ---------- ---------- ---------- ---------- ---------- ---------- ---------- ---------- ---------- ---------- --WEDNKEVE G--------- ---------- ---------- ---------- ---------- ---------- ---------- 
F.ve-19      ---------- ---------- ---------- ---------- ---------- ---------- ---------- ---------- ---------- ---------- ---------- ---------- --GEDLKKVR E--------- ---------- ---------- ---------- ---------- ---------- ---------- 
M.do-1       ---------- ---------- ---------- ---------- ---------- ---------- ---------- ---------- ---------- ---------- ---------- ---------- --REHMEEVN E--------- ---------- ---------- ---------- ---------- ---------- ---------- 
M.do-2       ---------- ---------- ---------- ---------- ---------- ---------- ---------- ---------- ---------- ---------- ---------- ---------- --REHMEEVN E--------- ---------- ---------- ---------- ---------- ---------- ---------- 
M.do-3       ---------- ---------- ---------- ---------- ---------- ---------- ---------- ---------- ---------- ---------- ---------- ---------- -----REHVN E--------- ---------- ---------- ---------- ---------- ---------- ---------- 
M.do-4       ---------- ---------- ---------- ---------- ---------- ---------- ---------- ---------- ---------- ---------- ---------- ---------- --RQHMEEVN E--------- ---------- ---------- ---------- ---------- ---------- ---------- 
M.do-5       ---------- ---------- ---------- ---------- ---------- ---------- ---------- ---------- ---------- ---------- ---------- ---------- --REHMEEVN E--------- ---------- ---------- ---------- ---------- ---------- ---------- 
M.do-6       ---------- ---------- ---------- ---------- ---------- ---------- ---------- ---------- ---------- ---------- ---------- ---------- --TEEKKKVT Q--------- ---------- ---------- ---------- ---------- ---------- ---------- 
M.do-7       ---------- ---------- ---------- ---------- ---------- ---------- ---------- ---------- ---------- ---------- ---------- ---------- --IEGKKKVL Q--------- ---------- ---------- ---------- ---------- ---------- ---------- 
M.do-8       ---------- ---------- ---------- ---------- ---------- ---------- ---------- ---------- ---------- ---------- ---------- ---------- --IEGKKKVL Q--------- ---------- ---------- ---------- ---------- ---------- ---------- 
M.do-9       ---------- ---------- ---------- ---------- ---------- ---------- ---------- ---------- ---------- ---------- ---------- ---------- --TEDKRKVV Q--------- ---------- ---------- ---------- ---------- ---------- ---------- 
M.do-10      ---------- ---------- ---------- ---------- ---------- ---------- ---------- ---------- ---------- ---------- ---------- ---------- --TEDKMKVT Q--------- ---------- ---------- ---------- ---------- ---------- ---------- 
R.oc-1       ---------- ---------- ---------- ---------- ---------- ---------- ---------- ---------- ---------- ---------- ---------- ---------- ---------- ---------- ---------- ---------- ---------- ---------- ---------- ---------- 
R.oc-2       ---------- ---------- ---------- ---------- ---------- ---------- ---------- ---------- ---------- ---------- ---------- ---------- --RQSAVKVK Q--------- ---------- ---------- ---------- ---------- ---------- ---------- 
R.oc-3       ---------- ---------- ---------- ---------- ---------- ---------- ---------- ---------- ---------- ---------- ---------- ---------- --KGEMKKVR W--------- ---------- ---------- ---------- ---------- ---------- ---------- 
P.pe-1       ---------- ---------- ---------- ---------- ---------- ---------- ---------- ---------- ---------- ---------- ---------- ---------- --WKDMAKVR Q--------- ---------- ---------- ---------- ---------- ---------- ---------- 
P.pe-2       ---------- ---------- ---------- ---------- ---------- ---------- ---------- ---------- ---------- ---------- ---------- ---------- ---HEKEKVK R--------- ---------- ---------- ---------- ---------- ---------- ---------- 
P.pe-3       ---------- ---------- ---------- ---------- ---------- ---------- ---------- ---------- ---------- ---------- ---------- ---------- ---HEKEKVQ R--------- ---------- ---------- ---------- ---------- ---------- ---------- 
P.pe-4       ---------- ---------- ---------- ---------- ---------- ---------- ---------- ---------- ---------- ---------- ---------- ---------- --LITKKKVE Q--------- ---------- ---------- ---------- ---------- ---------- ---------- 
P.pe-5       ---------- ---------- ---------- ---------- ---------- ---------- ---------- ---------- ---------- ---------- ---------- ---------- --SGDAEKLN R--------- ---------- ---------- ---------- ---------- ---------- ---------- 
P.pe-6       ---------- ---------- ---------- ---------- ---------- ---------- ---------- ---------- ---------- ---------- ---------- ---------- --SGDAEMVK R--------- ---------- ---------- ---------- ---------- ---------- ---------- 
P.pe-7       ---------- ---------- ---------- ---------- ---------- ---------- ---------- ---------- ---------- ---------- ---------- ---------- --SGDVEMVN R--------- ---------- ---------- ---------- ---------- ---------- ---------- 
P.pe-8       ---------- ---------- ---------- ---------- ---------- ---------- ---------- ---------- ---------- ---------- ---------- ---------- ------RVVN W--------- ---------- ---------- ---------- ---------- ---------- ---------- 
P.pe-9       ---------- ---------- ---------- ---------- ---------- ---------- ---------- ---------- ---------- ---------- ---------- ---------- --SEEAEKVK R--------- ---------- ---------- ---------- ---------- ---------- ---------- 
P.pe-10      ---------- ---------- ---------- ---------- ---------- ---------- ---------- ---------- ---------- ---------- ---------- ---------- --SEEAEKVK R--------- ---------- ---------- ---------- ---------- ---------- ---------- 
P.pe-11      ---------- ---------- ---------- ---------- ---------- ---------- ---------- ---------- ---------- ---------- ---------- ---------- --GEDREEVL E--------- ---------- ---------- ---------- ---------- ---------- ---------- 
P.pe-12      ---------- ---------- ---------- ---------- ---------- ---------- ---------- ---------- ---------- ---------- ---------- ---------- --GEDREEVL E--------- ---------- ---------- ---------- ---------- ---------- ---------- 
P.pe-13      ---------- ---------- ---------- ---------- ---------- ---------- ---------- ---------- ---------- ---------- ---------- ---------- --GEEREEVL E--------- ---------- ---------- ---------- ---------- ---------- ---------- 
P.pe-14      ---------- ---------- ---------- ---------- ---------- ---------- ---------- ---------- ---------- ---------- ---------- ---------- --AEDREEVL E--------- ---------- ---------- ---------- ---------- ---------- ---------- 
P.pe-15      ---------- ---------- ---------- ---------- ---------- ---------- ---------- ---------- ---------- ---------- ---------- ---------- --GEDREEVL E--------- ---------- ---------- ---------- ---------- ---------- ---------- 
P.pe-16      ---------- ---------- ---------- ---------- ---------- ---------- ---------- ---------- ---------- ---------- ---------- ---------- --GEDRQEVL E--------- ---------- ---------- ---------- ---------- ---------- ---------- 
P.pe-17      ---------- ---------- ---------- ---------- ---------- ---------- ---------- ---------- ---------- ---------- ---------- ---------- --GEDREEVL E--------- ---------- ---------- ---------- ---------- ---------- ---------- 
P.mi-1       ---------- ---------- ---------- ---------- ---------- ---------- ---------- ---------- ---------- ---------- ---------- ---------- --GKGNQEVE G--------- ---------- ---------- ---------- ---------- ---------- ---------- 
P.mi-2       ---------- ---------- ---------- ---------- ---------- ---------- ---------- ---------- ---------- ---------- ---------- ---------- --GEGSKVVE G--------- ---------- ---------- ---------- ---------- ---------- ---------- 
P.mi-3       ---------- ---------- ---------- ---------- ---------- ---------- ---------- ---------- ---------- ---------- ---------- ---------- --GEDSKEVK G--------- ---------- ---------- ---------- ---------- ---------- ---------- 
P.mi-4       ---------- ---------- ---------- ---------- ---------- ---------- ---------- ---------- ---------- ---------- ---------- ---------- --GEDSKEVQ W--------- ---------- ---------- ---------- ---------- ---------- ---------- 
P.mi-5       ---------- ---------- ---------- ---------- ---------- ---------- ---------- ---------- ---------- ---------- ---------- ---------- --GANEEKLK E--------- ---------- ---------- ---------- ---------- ---------- ---------- 
P.mi-6       ---------- ---------- ---------- ---------- ---------- ---------- ---------- ---------- ---------- ---------- ---------- ---------- --GEGNREVE G--------- ---------- ---------- ---------- ---------- ---------- ---------- 
P.mi-7       ---------- ---------- ---------- ---------- ---------- ---------- ---------- ---------- ---------- ---------- ---------- ---------- --MDDKAKVV Q--------- ---------- ---------- ---------- ---------- ---------- ---------- 
P.mi-8       ---------- ---------- ---------- ---------- ---------- ---------- ---------- ---------- ---------- ---------- ---------- ---------- --RHTSDQVK Q--------- ---------- ---------- ---------- ---------- ---------- ---------- 
P.mi-9       ---------- ---------- ---------- ---------- ---------- ---------- ---------- ---------- ---------- ---------- ---------- ---------- --RNTSDKVK Q--------- ---------- ---------- ---------- ---------- ---------- ---------- 
P.mi-10      ---------- ---------- ---------- ---------- ---------- ---------- ---------- ---------- ---------- ---------- ---------- ---------- --RNTSDKVK Q--------- ---------- ---------- ---------- ---------- ---------- ---------- 
P.mi-11      ---------- ---------- ---------- ---------- ---------- ---------- ---------- ---------- ---------- ---------- ---------- ---------- --GEDSNKVH E--------- ---------- ---------- ---------- ---------- ---------- ---------- 

             ....|....| ....|....| ....|....| ....|....| ....|....| ....|....| ....|....| ....|....| ....|....| ....|....| ....|....| ....|....| ....|....| ....|....| ....|....| ....|....| ....|....| ....|....| ....|....| ....|....| 
                1205       1215       1225       1235       1245       1255       1265       1275       1285       1295       1305       1315       1325       1335       1345       1355       1365       1375       1385       1395                                          
OB1-A        ---------- ---------- ---------- ---------- ---------- ---------- ---------- ---------- ---------- ---------- ---------- ---------- --WRAAL--- ---------- ---------- ---------- ---------- ---------- ---------- ---------- 
OB1-B        ---------- ---------- ---------- ---------- ---------- ---------- ---------- ---------- ---------- ---------- ---------- ---------- --WRDAL--- ---------- ---------- ---------- ---------- ---------- ---------- ---------- 
OB1-C        ---------- ---------- ---------- ---------- ---------- ---------- ---------- ---------- ---------- ---------- ---------- ---------- --WRDAL--- ---------- ---------- ---------- ---------- ---------- ---------- ---------- 
OB1-D        ---------- ---------- ---------- ---------- ---------- ---------- ---------- ---------- ---------- ---------- ---------- ---------- --WRDAL--- ---------- ---------- ---------- ---------- ---------- ---------- ---------- 
OB1-E        ---------- ---------- ---------- ---------- ---------- ---------- ---------- ---------- ---------- ---------- ---------- ---------- --WRVAL--- ---------- ---------- ---------- ---------- ---------- ---------- ---------- 
OB1-F        ---------- ---------- ---------- ---------- ---------- ---------- ---------- ---------- ---------- ---------- ---------- ---------- --WRDAL--- ---------- ---------- ---------- ---------- ---------- ---------- ---------- 
OB1-G        ---------- ---------- ---------- ---------- ---------- ---------- ---------- ---------- ---------- ---------- ---------- ---------- --WREAL--- ---------- ---------- ---------- ---------- ---------- ---------- ---------- 
OB2-A        HMTAMPLPNS QPYGGPHNVY MGNGDTMPVS HSGTLSLSLG SSRFFLENVL RIPSIRKNLL SVACFTQDNL VYFLFAPNFY QIRRLRTGCL LFQGPCKDGL YPLRLSSIPT TPHALATIHS SLWHNRLGHP SSLCSNKLSS RSVECAFLGY SPTHKGYRCL DPKTGRVYVS RHVLFNEKHF PFKELHVHTN ADPLEFISLS 
OB2-B        ---------- ---------- ---------- ---------- ---------- ---------- ---------- ---------- ---------- ---------- ---------- ---------- --WRAAL--- ---------- ---------- ---------- ---------- ---------- ---------- ---------- 
OB2-C        ---------- ---------- ---------- ---------- ---------- ---------- ---------- ---------- ---------- ---------- ---------- ---------- --WRDAL--- ---------- ---------- ---------- ---------- ---------- ---------- ---------- 
OB2-D        ---------- ---------- ---------- ---------- ---------- ---------- ---------- ---------- ---------- ---------- ---------- ---------- --WRDAL--- ---------- ---------- ---------- ---------- ---------- ---------- ---------- 
OB2-E        ---------- ---------- ---------- ---------- ---------- ---------- ---------- ---------- ---------- ---------- ---------- ---------- --WRDAL--- ---------- ---------- ---------- ---------- ---------- ---------- ---------- 
OB2-F        ---------- ---------- ---------- ---------- ---------- ---------- ---------- ---------- ---------- ---------- ---------- ---------- --WRDAL--- ---------- ---------- ---------- ---------- ---------- ---------- ---------- 
OB2-G        ---------- ---------- ---------- ---------- ---------- ---------- ---------- ---------- ---------- ---------- ---------- ---------- --WRDAL--- ---------- ---------- ---------- ---------- ---------- ---------- ---------- 
OB2-H        ---------- ---------- ---------- ---------- ---------- ---------- ---------- ---------- ---------- ---------- ---------- ---------- --WRDAL--- ---------- ---------- ---------- ---------- ---------- ---------- ---------- 
OB2-I        ---------- ---------- ---------- ---------- ---------- ---------- ---------- ---------- ---------- ---------- ---------- ---------- --WRDAL--- ---------- ---------- ---------- ---------- ---------- ---------- ---------- 
OB2-J        ---------- ---------- ---------- ---------- ---------- ---------- ---------- ---------- ---------- ---------- ---------- ---------- --WRDAL--- ---------- ---------- ---------- ---------- ---------- ---------- ---------- 
OB2-K        ---------- ---------- ---------- ---------- ---------- ---------- ---------- ---------- ---------- ---------- ---------- ---------- --WRDAL--- ---------- ---------- ---------- ---------- ---------- ---------- ---------- 
OB2-L        ---------- ---------- ---------- ---------- ---------- ---------- ---------- ---------- ---------- ---------- ---------- ---------- --WRVAL--- ---------- ---------- ---------- ---------- ---------- ---------- ---------- 
OB2-M        ---------- ---------- ---------- ---------- ---------- ---------- ---------- ---------- ---------- ---------- ---------- ---------- --WRDAL--- ---------- ---------- ---------- ---------- ---------- ---------- ---------- 
OB2-N        ---------- ---------- ---------- ---------- ---------- ---------- ---------- ---------- ---------- ---------- ---------- ---------- --WRDAL--- ---------- ---------- ---------- ---------- ---------- ---------- ---------- 
OB2-O        ---------- ---------- ---------- ---------- ---------- ---------- ---------- ---------- ---------- ---------- ---------- ---------- --WRVAL--- ---------- ---------- ---------- ---------- ---------- ---------- ---------- 
OB2-P        ---------- ---------- ---------- ---------- ---------- ---------- ---------- ---------- ---------- ---------- ---------- ---------- --WRDAL--- ---------- ---------- ---------- ---------- ---------- ---------- ---------- 
OB2-Q        ---------- ---------- ---------- ---------- ---------- ---------- ---------- ---------- ---------- ---------- ---------- ---------- --WRDAL--- ---------- ---------- ---------- ---------- ---------- ---------- ---------- 
OB2-R        ---------- ---------- ---------- ---------- ---------- ---------- ---------- ---------- ---------- ---------- ---------- ---------- --WRDAL--- ---------- ---------- ---------- ---------- ---------- ---------- ---------- 
OB2-S        ---------- ---------- ---------- ---------- ---------- ---------- ---------- ---------- ---------- ---------- ---------- ---------- --WRDAL--- ---------- ---------- ---------- ---------- ---------- ---------- ---------- 
OB2-T        ---------- ---------- ---------- ---------- ---------- ---------- ---------- ---------- ---------- ---------- ---------- ---------- --WRDAL--- ---------- ---------- ---------- ---------- ---------- ---------- ---------- 
OB2-U        ---------- ---------- ---------- ---------- ---------- ---------- ---------- ---------- ---------- ---------- ---------- ---------- --WGDAL--- ---------- ---------- ---------- ---------- ---------- ---------- ---------- 
F.ve-1       ---------- ---------- ---------- ---------- ---------- ---------- ---------- ---------- ---------- ---------- ---------- ---------- --WRDAL--- ---------- ---------- ---------- ---------- ---------- ---------- ---------- 
F.ve-2       ---------- ---------- ---------- ---------- ---------- ---------- ---------- ---------- ---------- ---------- ---------- ---------- --WRKAL--- ---------- ---------- ---------- ---------- ---------- ---------- ---------- 
F.ve-3       ---------- ---------- ---------- ---------- ---------- ---------- ---------- ---------- ---------- ---------- ---------- ---------- --WRDAL--- ---------- ---------- ---------- ---------- ---------- ---------- ---------- 
F.ve-4       ---------- ---------- ---------- ---------- ---------- ---------- ---------- ---------- ---------- ---------- ---------- ---------- --WRDAL--- ---------- ---------- ---------- ---------- ---------- ---------- ---------- 
F.ve-5       ---------- ---------- ---------- ---------- ---------- ---------- ---------- ---------- ---------- ---------- ---------- ---------- --MRSTL--- ---------- ---------- ---------- ---------- ---------- ---------- ---------- 
F.ve-6       ---------- ---------- ---------- ---------- ---------- ---------- ---------- ---------- ---------- ---------- ---------- ---------- --MRSTL--- ---------- ---------- ---------- ---------- ---------- ---------- ---------- 
F.ve-7       ---------- ---------- ---------- ---------- ---------- ---------- ---------- ---------- ---------- ---------- ---------- ---------- --WRDAL--- ---------- ---------- ---------- ---------- ---------- ---------- ---------- 
F.ve-8       ---------- ---------- ---------- ---------- ---------- ---------- ---------- ---------- ---------- ---------- ---------- ---------- --WRDAL--- ---------- ---------- ---------- ---------- ---------- ---------- ---------- 
F.ve-9       ---------- ---------- ---------- ---------- ---------- ---------- ---------- ---------- ---------- ---------- ---------- ---------- --WRDAL--- ---------- ---------- ---------- ---------- ---------- ---------- ---------- 
F.ve-10      ---------- ---------- ---------- ---------- ---------- ---------- ---------- ---------- ---------- ---------- ---------- ---------- --WRDAL--- ---------- ---------- ---------- ---------- ---------- ---------- ---------- 
F.ve-11      ---------- ---------- ---------- ---------- ---------- ---------- ---------- ---------- ---------- ---------- ---------- ---------- --WRDAL--- ---------- ---------- ---------- ---------- ---------- ---------- ---------- 
F.ve-12      ---------- ---------- ---------- ---------- ---------- ---------- ---------- ---------- ---------- ---------- ---------- ---------- --WRDAL--- ---------- ---------- ---------- ---------- ---------- ---------- ---------- 
F.ve-13      ---------- ---------- ---------- ---------- ---------- ---------- ---------- ---------- ---------- ---------- ---------- ---------- --WRDAL--- ---------- ---------- ---------- ---------- ---------- ---------- ---------- 
F.ve-14      ---------- ---------- ---------- ---------- ---------- ---------- ---------- ---------- ---------- ---------- ---------- ---------- --WRDAL--- ---------- ---------- ---------- ---------- ---------- ---------- ---------- 
F.ve-15      ---------- ---------- ---------- ---------- ---------- ---------- ---------- ---------- ---------- ---------- ---------- ---------- --WRDAL--- ---------- ---------- ---------- ---------- ---------- ---------- ---------- 
F.ve-16      ---------- ---------- ---------- ---------- ---------- ---------- ---------- ---------- ---------- ---------- ---------- ---------- --WRECL--- ---------- ---------- ---------- ---------- ---------- ---------- ---------- 
F.ve-17      ---------- ---------- ---------- ---------- ---------- ---------- ---------- ---------- ---------- ---------- ---------- ---------- --WRGAL--- ---------- ---------- ---------- ---------- ---------- ---------- ---------- 
F.ve-18      ---------- ---------- ---------- ---------- ---------- ---------- ---------- ---------- ---------- ---------- ---------- ---------- --WRDAL--- ---------- ---------- ---------- ---------- ---------- ---------- ---------- 
F.ve-19      ---------- ---------- ---------- ---------- ---------- ---------- ---------- ---------- ---------- ---------- ---------- ---------- --WRDAL--- ---------- ---------- ---------- ---------- ---------- ---------- ---------- 
M.do-1       ---------- ---------- ---------- ---------- ---------- ---------- ---------- ---------- ---------- ---------- ---------- ---------- --WRKSL--- ---------- ---------- ---------- ---------- ---------- ---------- ---------- 
M.do-2       ---------- ---------- ---------- ---------- ---------- ---------- ---------- ---------- ---------- ---------- ---------- ---------- --WRKSL--- ---------- ---------- ---------- ---------- ---------- ---------- ---------- 
M.do-3       ---------- ---------- ---------- ---------- ---------- ---------- ---------- ---------- ---------- ---------- ---------- ---------- --WRRSL--- ---------- ---------- ---------- ---------- ---------- ---------- ---------- 
M.do-4       ---------- ---------- ---------- ---------- ---------- ---------- ---------- ---------- ---------- ---------- ---------- ---------- --WRKSL--- ---------- ---------- ---------- ---------- ---------- ---------- ---------- 
M.do-5       ---------- ---------- ---------- ---------- ---------- ---------- ---------- ---------- ---------- ---------- ---------- ---------- --WRKSL--- ---------- ---------- ---------- ---------- ---------- ---------- ---------- 
M.do-6       ---------- ---------- ---------- ---------- ---------- ---------- ---------- ---------- ---------- ---------- ---------- ---------- --WREDL--- ---------- ---------- ---------- ---------- ---------- ---------- ---------- 
M.do-7       ---------- ---------- ---------- ---------- ---------- ---------- ---------- ---------- ---------- ---------- ---------- ---------- --WKADL--- ---------- ---------- ---------- ---------- ---------- ---------- ---------- 
M.do-8       ---------- ---------- ---------- ---------- ---------- ---------- ---------- ---------- ---------- ---------- ---------- ---------- --WKADL--- ---------- ---------- ---------- ---------- ---------- ---------- ---------- 
M.do-9       ---------- ---------- ---------- ---------- ---------- ---------- ---------- ---------- ---------- ---------- ---------- ---------- --WKADL--- ---------- ---------- ---------- ---------- ---------- ---------- ---------- 
M.do-10      ---------- ---------- ---------- ---------- ---------- ---------- ---------- ---------- ---------- ---------- ---------- ---------- --WREAL--- ---------- ---------- ---------- ---------- ---------- ---------- ---------- 
R.oc-1       ---------- ---------- ---------- ---------- ---------- ---------- ---------- ---------- ---------- ---------- ---------- ---------- ---------- ---------- ---------- ---------- ---------- ---------- ---------- ---------- 
R.oc-2       ---------- ---------- ---------- ---------- ---------- ---------- ---------- ---------- ---------- ---------- ---------- ---------- --WRVAL--- ---------- ---------- ---------- ---------- ---------- ---------- ---------- 
R.oc-3       ---------- ---------- ---------- ---------- ---------- ---------- ---------- ---------- ---------- ---------- ---------- ---------- --WRDAL--- ---------- ---------- ---------- ---------- ---------- ---------- ---------- 
P.pe-1       ---------- ---------- ---------- ---------- ---------- ---------- ---------- ---------- ---------- ---------- ---------- ---------- --WREAL--- ---------- ---------- ---------- ---------- ---------- ---------- ---------- 
P.pe-2       ---------- ---------- ---------- ---------- ---------- ---------- ---------- ---------- ---------- ---------- ---------- ---------- --WKKAL--- ---------- ---------- ---------- ---------- ---------- ---------- ---------- 
P.pe-3       ---------- ---------- ---------- ---------- ---------- ---------- ---------- ---------- ---------- ---------- ---------- ---------- --WKKAL--- ---------- ---------- ---------- ---------- ---------- ---------- ---------- 
P.pe-4       ---------- ---------- ---------- ---------- ---------- ---------- ---------- ---------- ---------- ---------- ---------- ---------- --WKADL--- ---------- ---------- ---------- ---------- ---------- ---------- ---------- 
P.pe-5       ---------- ---------- ---------- ---------- ---------- ---------- ---------- ---------- ---------- ---------- ---------- ---------- --WRDAL--- ---------- ---------- ---------- ---------- ---------- ---------- ---------- 
P.pe-6       ---------- ---------- ---------- ---------- ---------- ---------- ---------- ---------- ---------- ---------- ---------- ---------- --WRAAL--- ---------- ---------- ---------- ---------- ---------- ---------- ---------- 
P.pe-7       ---------- ---------- ---------- ---------- ---------- ---------- ---------- ---------- ---------- ---------- ---------- ---------- --WRFAL--- ---------- ---------- ---------- ---------- ---------- ---------- ---------- 
P.pe-8       ---------- ---------- ---------- ---------- ---------- ---------- ---------- ---------- ---------- ---------- ---------- ---------- --WRATL--- ---------- ---------- ---------- ---------- ---------- ---------- ---------- 
P.pe-9       ---------- ---------- ---------- ---------- ---------- ---------- ---------- ---------- ---------- ---------- ---------- ---------- --WRAAL--- ---------- ---------- ---------- ---------- ---------- ---------- ---------- 
P.pe-10      ---------- ---------- ---------- ---------- ---------- ---------- ---------- ---------- ---------- ---------- ---------- ---------- --WRAAL--- ---------- ---------- ---------- ---------- ---------- ---------- ---------- 
P.pe-11      ---------- ---------- ---------- ---------- ---------- ---------- ---------- ---------- ---------- ---------- ---------- ---------- --WRNAL--- ---------- ---------- ---------- ---------- ---------- ---------- ---------- 
P.pe-12      ---------- ---------- ---------- ---------- ---------- ---------- ---------- ---------- ---------- ---------- ---------- ---------- --WRNAL--- ---------- ---------- ---------- ---------- ---------- ---------- ---------- 
P.pe-13      ---------- ---------- ---------- ---------- ---------- ---------- ---------- ---------- ---------- ---------- ---------- ---------- --WRNAL--- ---------- ---------- ---------- ---------- ---------- ---------- ---------- 
P.pe-14      ---------- ---------- ---------- ---------- ---------- ---------- ---------- ---------- ---------- ---------- ---------- ---------- --WRNAL--- ---------- ---------- ---------- ---------- ---------- ---------- ---------- 
P.pe-15      ---------- ---------- ---------- ---------- ---------- ---------- ---------- ---------- ---------- ---------- ---------- ---------- --WRNAL--- ---------- ---------- ---------- ---------- ---------- ---------- ---------- 
P.pe-16      ---------- ---------- ---------- ---------- ---------- ---------- ---------- ---------- ---------- ---------- ---------- ---------- --WRNAL--- ---------- ---------- ---------- ---------- ---------- ---------- ---------- 
P.pe-17      ---------- ---------- ---------- ---------- ---------- ---------- ---------- ---------- ---------- ---------- ---------- ---------- --WRNAL--- ---------- ---------- ---------- ---------- ---------- ---------- ---------- 
P.mi-1       ---------- ---------- ---------- ---------- ---------- ---------- ---------- ---------- ---------- ---------- ---------- ---------- --WRDAL--- ---------- ---------- ---------- ---------- ---------- ---------- ---------- 
P.mi-2       ---------- ---------- ---------- ---------- ---------- ---------- ---------- ---------- ---------- ---------- ---------- ---------- --WRDAL--- ---------- ---------- ---------- ---------- ---------- ---------- ---------- 
P.mi-3       ---------- ---------- ---------- ---------- ---------- ---------- ---------- ---------- ---------- ---------- ---------- ---------- --WGDAL--- ---------- ---------- ---------- ---------- ---------- ---------- ---------- 
P.mi-4       ---------- ---------- ---------- ---------- ---------- ---------- ---------- ---------- ---------- ---------- ---------- ---------- --WRDAL--- ---------- ---------- ---------- ---------- ---------- ---------- ---------- 
P.mi-5       ---------- ---------- ---------- ---------- ---------- ---------- ---------- ---------- ---------- ---------- ---------- ---------- --WAAAL--- ---------- ---------- ---------- ---------- ---------- ---------- ---------- 
P.mi-6       ---------- ---------- ---------- ---------- ---------- ---------- ---------- ---------- ---------- ---------- ---------- ---------- --WRDAL--- ---------- ---------- ---------- ---------- ---------- ---------- ---------- 
P.mi-7       ---------- ---------- ---------- ---------- ---------- ---------- ---------- ---------- ---------- ---------- ---------- ---------- --WRAAL--- ---------- ---------- ---------- ---------- ---------- ---------- ---------- 
P.mi-8       ---------- ---------- ---------- ---------- ---------- ---------- ---------- ---------- ---------- ---------- ---------- ---------- --WRDAL--- ---------- ---------- ---------- ---------- ---------- ---------- ---------- 
P.mi-9       ---------- ---------- ---------- ---------- ---------- ---------- ---------- ---------- ---------- ---------- ---------- ---------- --WRDAL--- ---------- ---------- ---------- ---------- ---------- ---------- ---------- 
P.mi-10      ---------- ---------- ---------- ---------- ---------- ---------- ---------- ---------- ---------- ---------- ---------- ---------- --WRDAL--- ---------- ---------- ---------- ---------- ---------- ---------- ---------- 
P.mi-11      ---------- ---------- ---------- ---------- ---------- ---------- ---------- ---------- ---------- ---------- ---------- ---------- --WRDAL--- ---------- ---------- ---------- ---------- ---------- ---------- ---------- 

             ....|....| ....|....| ....|....| ....|....| ....|....| ....|....| ....|....| ....|....| ....|....| ....|....| ....|....| ....|....| ....|....| ....|....| ....|....| ....|....| ....|....| ....|....| ....|....| ....|....| 
                1405       1415       1425       1435       1445       1455       1465       1475       1485       1495       1505       1515       1525       1535       1545       1555       1565       1575       1585       1595                                          
OB1-A        ---------- ---------- ---------- ---------- ---------- ---------- ---------- ---------- -----TKVA- ---------- ---------- ---------- ---------- ---------- ---------- ---------- ---------- ---------- ---------- ---------- 
OB1-B        ---------- ---------- ---------- ---------- ---------- ---------- ---------- ---------- -----TKVA- ---------- ---------- ---------- ---------- ---------- ---------- ---------- ---------- ---------- ---------- ---------- 
OB1-C        ---------- ---------- ---------- ---------- ---------- ---------- ---------- ---------- -----TKVA- ---------- ---------- ---------- ---------- ---------- ---------- ---------- ---------- ---------- ---------- ---------- 
OB1-D        ---------- ---------- ---------- ---------- ---------- ---------- ---------- ---------- -----TKVA- ---------- ---------- ---------- ---------- ---------- ---------- ---------- ---------- ---------- ---------- ---------- 
OB1-E        ---------- ---------- ---------- ---------- ---------- ---------- ---------- ---------- -----TKVA- ---------- ---------- ---------- ---------- ---------- ---------- ---------- ---------- ---------- ---------- ---------- 
OB1-F        ---------- ---------- ---------- ---------- ---------- ---------- ---------- ---------- -----TKVA- ---------- ---------- ---------- ---------- ---------- ---------- ---------- ---------- ---------- ---------- ---------- 
OB1-G        ---------- ---------- ---------- ---------- ---------- ---------- ---------- ---------- -----TSVS- ---------- ---------- ---------- ---------- ---------- ---------- ---------- ---------- ---------- ---------- ---------- 
OB2-A        SPFSPLPPLP SPSAPTLPTS DAGPSASSLG PSDANVSIFL QSTTPTQQPH PLSSSQVPSP TSSVDPPLPT TAGDSGASPL SSPTHTRVAP LLVYTRRPPA AAPQIPAAQA VPPQAPALPV AHPSPSAAPA SPTHQIARPT MPLHPLPRDC IDGTVRYPIP RVLLTFVDTI EPTCYSQASQ KPEWCASMTE EINALLKNNT 
OB2-B        ---------- ---------- ---------- ---------- ---------- ---------- ---------- ---------- -----TKVA- ---------- ---------- ---------- ---------- ---------- ---------- ---------- ---------- ---------- ---------- ---------- 
OB2-C        ---------- ---------- ---------- ---------- ---------- ---------- ---------- ---------- -----TKVA- ---------- ---------- ---------- ---------- ---------- ---------- ---------- ---------- ---------- ---------- ---------- 
OB2-D        ---------- ---------- ---------- ---------- ---------- ---------- ---------- ---------- -----TKVA- ---------- ---------- ---------- ---------- ---------- ---------- ---------- ---------- ---------- ---------- ---------- 
OB2-E        ---------- ---------- ---------- ---------- ---------- ---------- ---------- ---------- -----TKVA- ---------- ---------- ---------- ---------- ---------- ---------- ---------- ---------- ---------- ---------- ---------- 
OB2-F        ---------- ---------- ---------- ---------- ---------- ---------- ---------- ---------- -----TKVA- ---------- ---------- ---------- ---------- ---------- ---------- ---------- ---------- ---------- ---------- ---------- 
OB2-G        ---------- ---------- ---------- ---------- ---------- ---------- ---------- ---------- -----TKVA- ---------- ---------- ---------- ---------- ---------- ---------- ---------- ---------- ---------- ---------- ---------- 
OB2-H        ---------- ---------- ---------- ---------- ---------- ---------- ---------- ---------- -----TKVA- ---------- ---------- ---------- ---------- ---------- ---------- ---------- ---------- ---------- ---------- ---------- 
OB2-I        ---------- ---------- ---------- ---------- ---------- ---------- ---------- ---------- -----TKVA- ---------- ---------- ---------- ---------- ---------- ---------- ---------- ---------- ---------- ---------- ---------- 
OB2-J        ---------- ---------- ---------- ---------- ---------- ---------- ---------- ---------- -----TKAA- ---------- ---------- ---------- ---------- ---------- ---------- ---------- ---------- ---------- ---------- ---------- 
OB2-K        ---------- ---------- ---------- ---------- ---------- ---------- ---------- ---------- -----TKVA- ---------- ---------- ---------- ---------- ---------- ---------- ---------- ---------- ---------- ---------- ---------- 
OB2-L        ---------- ---------- ---------- ---------- ---------- ---------- ---------- ---------- -----TKVA- ---------- ---------- ---------- ---------- ---------- ---------- ---------- ---------- ---------- ---------- ---------- 
OB2-M        ---------- ---------- ---------- ---------- ---------- ---------- ---------- ---------- -----TKVA- ---------- ---------- ---------- ---------- ---------- ---------- ---------- ---------- ---------- ---------- ---------- 
OB2-N        ---------- ---------- ---------- ---------- ---------- ---------- ---------- ---------- -----TKVA- ---------- ---------- ---------- ---------- ---------- ---------- ---------- ---------- ---------- ---------- ---------- 
OB2-O        ---------- ---------- ---------- ---------- ---------- ---------- ---------- ---------- -----TKVA- ---------- ---------- ---------- ---------- ---------- ---------- ---------- ---------- ---------- ---------- ---------- 
OB2-P        ---------- ---------- ---------- ---------- ---------- ---------- ---------- ---------- -----TEVA- ---------- ---------- ---------- ---------- ---------- ---------- ---------- ---------- ---------- ---------- ---------- 
OB2-Q        ---------- ---------- ---------- ---------- ---------- ---------- ---------- ---------- -----TKVA- ---------- ---------- ---------- ---------- ---------- ---------- ---------- ---------- ---------- ---------- ---------- 
OB2-R        ---------- ---------- ---------- ---------- ---------- ---------- ---------- ---------- -----TKVA- ---------- ---------- ---------- ---------- ---------- ---------- ---------- ---------- ---------- ---------- ---------- 
OB2-S        ---------- ---------- ---------- ---------- ---------- ---------- ---------- ---------- -----TKVA- ---------- ---------- ---------- ---------- ---------- ---------- ---------- ---------- ---------- ---------- ---------- 
OB2-T        ---------- ---------- ---------- ---------- ---------- ---------- ---------- ---------- -----TKVA- ---------- ---------- ---------- ---------- ---------- ---------- ---------- ---------- ---------- ---------- ---------- 
OB2-U        ---------- ---------- ---------- ---------- ---------- ---------- ---------- ---------- -----TTVS- ---------- ---------- ---------- ---------- ---------- ---------- ---------- ---------- ---------- ---------- ---------- 
F.ve-1       ---------- ---------- ---------- ---------- ---------- ---------- ---------- ---------- -----TKVA- ---------- ---------- ---------- ---------- ---------- ---------- ---------- ---------- ---------- ---------- ---------- 
F.ve-2       ---------- ---------- ---------- ---------- ---------- ---------- ---------- ---------- -----SKVA- ---------- ---------- ---------- ---------- ---------- ---------- ---------- ---------- ---------- ---------- ---------- 
F.ve-3       ---------- ---------- ---------- ---------- ---------- ---------- ---------- ---------- -----TKVG- ---------- ---------- ---------- ---------- ---------- ---------- ---------- ---------- ---------- ---------- ---------- 
F.ve-4       ---------- ---------- ---------- ---------- ---------- ---------- ---------- ---------- -----TQVA- ---------- ---------- ---------- ---------- ---------- ---------- ---------- ---------- ---------- ---------- ---------- 
F.ve-5       ---------- ---------- ---------- ---------- ---------- ---------- ---------- ---------- -------LM- ---------- ---------- ---------- ---------- ---------- ---------- ---------- ---------- ---------- ---------- ---------- 
F.ve-6       ---------- ---------- ---------- ---------- ---------- ---------- ---------- ---------- -------LM- ---------- ---------- ---------- ---------- ---------- ---------- ---------- ---------- ---------- ---------- ---------- 
F.ve-7       ---------- ---------- ---------- ---------- ---------- ---------- ---------- ---------- -----TKVA- ---------- ---------- ---------- ---------- ---------- ---------- ---------- ---------- ---------- ---------- ---------- 
F.ve-8       ---------- ---------- ---------- ---------- ---------- ---------- ---------- ---------- -----TKVA- ---------- ---------- ---------- ---------- ---------- ---------- ---------- ---------- ---------- ---------- ---------- 
F.ve-9       ---------- ---------- ---------- ---------- ---------- ---------- ---------- ---------- -----TKVA- ---------- ---------- ---------- ---------- ---------- ---------- ---------- ---------- ---------- ---------- ---------- 
F.ve-10      ---------- ---------- ---------- ---------- ---------- ---------- ---------- ---------- -----TKVA- ---------- ---------- ---------- ---------- ---------- ---------- ---------- ---------- ---------- ---------- ---------- 
F.ve-11      ---------- ---------- ---------- ---------- ---------- ---------- ---------- ---------- -----TNVA- ---------- ---------- ---------- ---------- ---------- ---------- ---------- ---------- ---------- ---------- ---------- 
F.ve-12      ---------- ---------- ---------- ---------- ---------- ---------- ---------- ---------- -----TKVA- ---------- ---------- ---------- ---------- ---------- ---------- ---------- ---------- ---------- ---------- ---------- 
F.ve-13      ---------- ---------- ---------- ---------- ---------- ---------- ---------- ---------- -----TKVA- ---------- ---------- ---------- ---------- ---------- ---------- ---------- ---------- ---------- ---------- ---------- 
F.ve-14      ---------- ---------- ---------- ---------- ---------- ---------- ---------- ---------- -----TKVA- ---------- ---------- ---------- ---------- ---------- ---------- ---------- ---------- ---------- ---------- ---------- 
F.ve-15      ---------- ---------- ---------- ---------- ---------- ---------- ---------- ---------- -----TKVA- ---------- ---------- ---------- ---------- ---------- ---------- ---------- ---------- ---------- ---------- ---------- 
F.ve-16      ---------- ---------- ---------- ---------- ---------- ---------- ---------- ---------- -----TKVA- ---------- ---------- ---------- ---------- ---------- ---------- ---------- ---------- ---------- ---------- ---------- 
F.ve-17      ---------- ---------- ---------- ---------- ---------- ---------- ---------- ---------- -----TKVA- ---------- ---------- ---------- ---------- ---------- ---------- ---------- ---------- ---------- ---------- ---------- 
F.ve-18      ---------- ---------- ---------- ---------- ---------- ---------- ---------- ---------- -----TKVA- ---------- ---------- ---------- ---------- ---------- ---------- ---------- ---------- ---------- ---------- ---------- 
F.ve-19      ---------- ---------- ---------- ---------- ---------- ---------- ---------- ---------- -----TTVA- ---------- ---------- ---------- ---------- ---------- ---------- ---------- ---------- ---------- ---------- ---------- 
M.do-1       ---------- ---------- ---------- ---------- ---------- ---------- ---------- ---------- -----KRVA- ---------- ---------- ---------- ---------- ---------- ---------- ---------- ---------- ---------- ---------- ---------- 
M.do-2       ---------- ---------- ---------- ---------- ---------- ---------- ---------- ---------- -----ERVA- ---------- ---------- ---------- ---------- ---------- ---------- ---------- ---------- ---------- ---------- ---------- 
M.do-3       ---------- ---------- ---------- ---------- ---------- ---------- ---------- ---------- -----KRVA- ---------- ---------- ---------- ---------- ---------- ---------- ---------- ---------- ---------- ---------- ---------- 
M.do-4       ---------- ---------- ---------- ---------- ---------- ---------- ---------- ---------- -----KRVA- ---------- ---------- ---------- ---------- ---------- ---------- ---------- ---------- ---------- ---------- ---------- 
M.do-5       ---------- ---------- ---------- ---------- ---------- ---------- ---------- ---------- -----KRVA- ---------- ---------- ---------- ---------- ---------- ---------- ---------- ---------- ---------- ---------- ---------- 
M.do-6       ---------- ---------- ---------- ---------- ---------- ---------- ---------- ---------- -----KKVS- ---------- ---------- ---------- ---------- ---------- ---------- ---------- ---------- ---------- ---------- ---------- 
M.do-7       ---------- ---------- ---------- ---------- ---------- ---------- ---------- ---------- -----KRVS- ---------- ---------- ---------- ---------- ---------- ---------- ---------- ---------- ---------- ---------- ---------- 
M.do-8       ---------- ---------- ---------- ---------- ---------- ---------- ---------- ---------- -----KRVS- ---------- ---------- ---------- ---------- ---------- ---------- ---------- ---------- ---------- ---------- ---------- 
M.do-9       ---------- ---------- ---------- ---------- ---------- ---------- ---------- ---------- -----KRVS- ---------- ---------- ---------- ---------- ---------- ---------- ---------- ---------- ---------- ---------- ---------- 
M.do-10      ---------- ---------- ---------- ---------- ---------- ---------- ---------- ---------- -----KKVS- ---------- ---------- ---------- ---------- ---------- ---------- ---------- ---------- ---------- ---------- ---------- 
R.oc-1       ---------- ---------- ---------- ---------- ---------- ---------- ---------- ---------- ---------- ---------- ---------- ---------- ---------- ---------- ---------- ---------- ---------- ---------- ---------- ---------- 
R.oc-2       ---------- ---------- ---------- ---------- ---------- ---------- ---------- ---------- -----TKVA- ---------- ---------- ---------- ---------- ---------- ---------- ---------- ---------- ---------- ---------- ---------- 
R.oc-3       ---------- ---------- ---------- ---------- ---------- ---------- ---------- ---------- -----IRVS- ---------- ---------- ---------- ---------- ---------- ---------- ---------- ---------- ---------- ---------- ---------- 
P.pe-1       ---------- ---------- ---------- ---------- ---------- ---------- ---------- ---------- -----FKVA- ---------- ---------- ---------- ---------- ---------- ---------- ---------- ---------- ---------- ---------- ---------- 
P.pe-2       ---------- ---------- ---------- ---------- ---------- ---------- ---------- ---------- -----TQVA- ---------- ---------- ---------- ---------- ---------- ---------- ---------- ---------- ---------- ---------- ---------- 
P.pe-3       ---------- ---------- ---------- ---------- ---------- ---------- ---------- ---------- -----SQAA- ---------- ---------- ---------- ---------- ---------- ---------- ---------- ---------- ---------- ---------- ---------- 
P.pe-4       ---------- ---------- ---------- ---------- ---------- ---------- ---------- ---------- -----TKVA- ---------- ---------- ---------- ---------- ---------- ---------- ---------- ---------- ---------- ---------- ---------- 
P.pe-5       ---------- ---------- ---------- ---------- ---------- ---------- ---------- ---------- -----TKVA- ---------- ---------- ---------- ---------- ---------- ---------- ---------- ---------- ---------- ---------- ---------- 
P.pe-6       ---------- ---------- ---------- ---------- ---------- ---------- ---------- ---------- -----TKIA- ---------- ---------- ---------- ---------- ---------- ---------- ---------- ---------- ---------- ---------- ---------- 
P.pe-7       ---------- ---------- ---------- ---------- ---------- ---------- ---------- ---------- -----TKIA- ---------- ---------- ---------- ---------- ---------- ---------- ---------- ---------- ---------- ---------- ---------- 
P.pe-8       ---------- ---------- ---------- ---------- ---------- ---------- ---------- ---------- -----RKVA- ---------- ---------- ---------- ---------- ---------- ---------- ---------- ---------- ---------- ---------- ---------- 
P.pe-9       ---------- ---------- ---------- ---------- ---------- ---------- ---------- ---------- -----RKVA- ---------- ---------- ---------- ---------- ---------- ---------- ---------- ---------- ---------- ---------- ---------- 
P.pe-10      ---------- ---------- ---------- ---------- ---------- ---------- ---------- ---------- -----REVA- ---------- ---------- ---------- ---------- ---------- ---------- ---------- ---------- ---------- ---------- ---------- 
P.pe-11      ---------- ---------- ---------- ---------- ---------- ---------- ---------- ---------- -----KIVA- ---------- ---------- ---------- ---------- ---------- ---------- ---------- ---------- ---------- ---------- ---------- 
P.pe-12      ---------- ---------- ---------- ---------- ---------- ---------- ---------- ---------- -----KKVA- ---------- ---------- ---------- ---------- ---------- ---------- ---------- ---------- ---------- ---------- ---------- 
P.pe-13      ---------- ---------- ---------- ---------- ---------- ---------- ---------- ---------- -----KKVA- ---------- ---------- ---------- ---------- ---------- ---------- ---------- ---------- ---------- ---------- ---------- 
P.pe-14      ---------- ---------- ---------- ---------- ---------- ---------- ---------- ---------- -----KKVA- ---------- ---------- ---------- ---------- ---------- ---------- ---------- ---------- ---------- ---------- ---------- 
P.pe-15      ---------- ---------- ---------- ---------- ---------- ---------- ---------- ---------- -----KKVA- ---------- ---------- ---------- ---------- ---------- ---------- ---------- ---------- ---------- ---------- ---------- 
P.pe-16      ---------- ---------- ---------- ---------- ---------- ---------- ---------- ---------- -----EKVA- ---------- ---------- ---------- ---------- ---------- ---------- ---------- ---------- ---------- ---------- ---------- 
P.pe-17      ---------- ---------- ---------- ---------- ---------- ---------- ---------- ---------- -----KKVA- ---------- ---------- ---------- ---------- ---------- ---------- ---------- ---------- ---------- ---------- ---------- 
P.mi-1       ---------- ---------- ---------- ---------- ---------- ---------- ---------- ---------- -----TKVA- ---------- ---------- ---------- ---------- ---------- ---------- ---------- ---------- ---------- ---------- ---------- 
P.mi-2       ---------- ---------- ---------- ---------- ---------- ---------- ---------- ---------- -----IKVA- ---------- ---------- ---------- ---------- ---------- ---------- ---------- ---------- ---------- ---------- ---------- 
P.mi-3       ---------- ---------- ---------- ---------- ---------- ---------- ---------- ---------- -----SKVA- ---------- ---------- ---------- ---------- ---------- ---------- ---------- ---------- ---------- ---------- ---------- 
P.mi-4       ---------- ---------- ---------- ---------- ---------- ---------- ---------- ---------- -----YKVA- ---------- ---------- ---------- ---------- ---------- ---------- ---------- ---------- ---------- ---------- ---------- 
P.mi-5       ---------- ---------- ---------- ---------- ---------- ---------- ---------- ---------- -----TQLA- ---------- ---------- ---------- ---------- ---------- ---------- ---------- ---------- ---------- ---------- ---------- 
P.mi-6       ---------- ---------- ---------- ---------- ---------- ---------- ---------- ---------- -----TKVA- ---------- ---------- ---------- ---------- ---------- ---------- ---------- ---------- ---------- ---------- ---------- 
P.mi-7       ---------- ---------- ---------- ---------- ---------- ---------- ---------- ---------- -----RTLS- ---------- ---------- ---------- ---------- ---------- ---------- ---------- ---------- ---------- ---------- ---------- 
P.mi-8       ---------- ---------- ---------- ---------- ---------- ---------- ---------- ---------- -----NKVA- ---------- ---------- ---------- ---------- ---------- ---------- ---------- ---------- ---------- ---------- ---------- 
P.mi-9       ---------- ---------- ---------- ---------- ---------- ---------- ---------- ---------- -----NKVA- ---------- ---------- ---------- ---------- ---------- ---------- ---------- ---------- ---------- ---------- ---------- 
P.mi-10      ---------- ---------- ---------- ---------- ---------- ---------- ---------- ---------- -----NKVA- ---------- ---------- ---------- ---------- ---------- ---------- ---------- ---------- ---------- ---------- ---------- 
P.mi-11      ---------- ---------- ---------- ---------- ---------- ---------- ---------- ---------- -----TKVA- ---------- ---------- ---------- ---------- ---------- ---------- ---------- ---------- ---------- ---------- ---------- 

             ....|....| ....|....| ....|....| ....|....| ....|....| ....|....| ....|....| ....|....| ....|....| ....|....| ....|....| ....|....| ....|....| ....|....| ....|....| ....|....| ....|....| ....|....| ....|....| ....|....| 
                1605       1615       1625       1635       1645       1655       1665       1675       1685       1695       1705       1715       1725       1735       1745       1755       1765       1775       1785       1795                                          
OB1-A        ---------- ---------- ---------- ---------- ---------- ---------- ---------- ---------- ---------- ---------- ---------- ---------- ---------- ---------- ---------- ---------- ---------- ---------- ---------- ---------- 
OB1-B        ---------- ---------- ---------- ---------- ---------- ---------- ---------- ---------- ---------- ---------- ---------- ---------- ---------- ---------- ---------- ---------- ---------- ---------- ---------- ---------- 
OB1-C        ---------- ---------- ---------- ---------- ---------- ---------- ---------- ---------- ---------- ---------- ---------- ---------- ---------- ---------- ---------- ---------- ---------- ---------- ---------- ---------- 
OB1-D        ---------- ---------- ---------- ---------- ---------- ---------- ---------- ---------- ---------- ---------- ---------- ---------- ---------- ---------- ---------- ---------- ---------- ---------- ---------- ---------- 
OB1-E        ---------- ---------- ---------- ---------- ---------- ---------- ---------- ---------- ---------- ---------- ---------- ---------- ---------- ---------- ---------- ---------- ---------- ---------- ---------- ---------- 
OB1-F        ---------- ---------- ---------- ---------- ---------- ---------- ---------- ---------- ---------- ---------- ---------- ---------- ---------- ---------- ---------- ---------- ---------- ---------- ---------- ---------- 
OB1-G        ---------- ---------- ---------- ---------- ---------- ---------- ---------- ---------- ---------- ---------- ---------- ---------- ---------- ---------- ---------- ---------- ---------- ---------- ---------- ---------- 
OB2-A        WTLVPSCPTQ NTVSCKWVFQ VKRKSDSSVE CYKAHLVAKG FHQQQECLYS GILKEDVYMV QPPGFVNDSR PTHVCKLNKA FYGLKQAPRA WFHRMSTFLL SVGFIQSIAD PSLFIYRHGL HTIYFLLYVD DIVITSSNDY LLQCFITALG RGFDIKDLGP LHYFLELQVT KHSHGLHINQ IKYAQDLLSK HDLLFSKPVS 
OB2-B        ---------- ---------- ---------- ---------- ---------- ---------- ---------- ---------- ---------- ---------- ---------- ---------- ---------- ---------- ---------- ---------- ---------- ---------- ---------- ---------- 
OB2-C        ---------- ---------- ---------- ---------- ---------- ---------- ---------- ---------- ---------- ---------- ---------- ---------- ---------- ---------- ---------- ---------- ---------- ---------- ---------- ---------- 
OB2-D        ---------- ---------- ---------- ---------- ---------- ---------- ---------- ---------- ---------- ---------- ---------- ---------- ---------- ---------- ---------- ---------- ---------- ---------- ---------- ---------- 
OB2-E        ---------- ---------- ---------- ---------- ---------- ---------- ---------- ---------- ---------- ---------- ---------- ---------- ---------- ---------- ---------- ---------- ---------- ---------- ---------- ---------- 
OB2-F        ---------- ---------- ---------- ---------- ---------- ---------- ---------- ---------- ---------- ---------- ---------- ---------- ---------- ---------- ---------- ---------- ---------- ---------- ---------- ---------- 
OB2-G        ---------- ---------- ---------- ---------- ---------- ---------- ---------- ---------- ---------- ---------- ---------- ---------- ---------- ---------- ---------- ---------- ---------- ---------- ---------- ---------- 
OB2-H        ---------- ---------- ---------- ---------- ---------- ---------- ---------- ---------- ---------- ---------- ---------- ---------- ---------- ---------- ---------- ---------- ---------- ---------- ---------- ---------- 
OB2-I        ---------- ---------- ---------- ---------- ---------- ---------- ---------- ---------- ---------- ---------- ---------- ---------- ---------- ---------- ---------- ---------- ---------- ---------- ---------- ---------- 
OB2-J        ---------- ---------- ---------- ---------- ---------- ---------- ---------- ---------- ---------- ---------- ---------- ---------- ---------- ---------- ---------- ---------- ---------- ---------- ---------- ---------- 
OB2-K        ---------- ---------- ---------- ---------- ---------- ---------- ---------- ---------- ---------- ---------- ---------- ---------- ---------- ---------- ---------- ---------- ---------- ---------- ---------- ---------- 
OB2-L        ---------- ---------- ---------- ---------- ---------- ---------- ---------- ---------- ---------- ---------- ---------- ---------- ---------- ---------- ---------- ---------- ---------- ---------- ---------- ---------- 
OB2-M        ---------- ---------- ---------- ---------- ---------- ---------- ---------- ---------- ---------- ---------- ---------- ---------- ---------- ---------- ---------- ---------- ---------- ---------- ---------- ---------- 
OB2-N        ---------- ---------- ---------- ---------- ---------- ---------- ---------- ---------- ---------- ---------- ---------- ---------- ---------- ---------- ---------- ---------- ---------- ---------- ---------- ---------- 
OB2-O        ---------- ---------- ---------- ---------- ---------- ---------- ---------- ---------- ---------- ---------- ---------- ---------- ---------- ---------- ---------- ---------- ---------- ---------- ---------- ---------- 
OB2-P        ---------- ---------- ---------- ---------- ---------- ---------- ---------- ---------- ---------- ---------- ---------- ---------- ---------- ---------- ---------- ---------- ---------- ---------- ---------- ---------- 
OB2-Q        ---------- ---------- ---------- ---------- ---------- ---------- ---------- ---------- ---------- ---------- ---------- ---------- ---------- ---------- ---------- ---------- ---------- ---------- ---------- ---------- 
OB2-R        ---------- ---------- ---------- ---------- ---------- ---------- ---------- ---------- ---------- ---------- ---------- ---------- ---------- ---------- ---------- ---------- ---------- ---------- ---------- ---------- 
OB2-S        ---------- ---------- ---------- ---------- ---------- ---------- ---------- ---------- ---------- ---------- ---------- ---------- ---------- ---------- ---------- ---------- ---------- ---------- ---------- ---------- 
OB2-T        ---------- ---------- ---------- ---------- ---------- ---------- ---------- ---------- ---------- ---------- ---------- ---------- ---------- ---------- ---------- ---------- ---------- ---------- ---------- ---------- 
OB2-U        ---------- ---------- ---------- ---------- ---------- ---------- ---------- ---------- ---------- ---------- ---------- ---------- ---------- ---------- ---------- ---------- ---------- ---------- ---------- ---------- 
F.ve-1       ---------- ---------- ---------- ---------- ---------- ---------- ---------- ---------- ---------- ---------- ---------- ---------- ---------- ---------- ---------- ---------- ---------- ---------- ---------- ---------- 
F.ve-2       ---------- ---------- ---------- ---------- ---------- ---------- ---------- ---------- ---------- ---------- ---------- ---------- ---------- ---------- ---------- ---------- ---------- ---------- ---------- ---------- 
F.ve-3       ---------- ---------- ---------- ---------- ---------- ---------- ---------- ---------- ---------- ---------- ---------- ---------- ---------- ---------- ---------- ---------- ---------- ---------- ---------- ---------- 
F.ve-4       ---------- ---------- ---------- ---------- ---------- ---------- ---------- ---------- ---------- ---------- ---------- ---------- ---------- ---------- ---------- ---------- ---------- ---------- ---------- ---------- 
F.ve-5       ---------- ---------- ---------- ---------- ---------- ---------- ---------- ---------- ---------- ---------- ---------- ---------- ---------- ---------- ---------- ---------- ---------- ---------- ---------- ---------- 
F.ve-6       ---------- ---------- ---------- ---------- ---------- ---------- ---------- ---------- ---------- ---------- ---------- ---------- ---------- ---------- ---------- ---------- ---------- ---------- ---------- ---------- 
F.ve-7       ---------- ---------- ---------- ---------- ---------- ---------- ---------- ---------- ---------- ---------- ---------- ---------- ---------- ---------- ---------- ---------- ---------- ---------- ---------- ---------- 
F.ve-8       ---------- ---------- ---------- ---------- ---------- ---------- ---------- ---------- ---------- ---------- ---------- ---------- ---------- ---------- ---------- ---------- ---------- ---------- ---------- ---------- 
F.ve-9       ---------- ---------- ---------- ---------- ---------- ---------- ---------- ---------- ---------- ---------- ---------- ---------- ---------- ---------- ---------- ---------- ---------- ---------- ---------- ---------- 
F.ve-10      ---------- ---------- ---------- ---------- ---------- ---------- ---------- ---------- ---------- ---------- ---------- ---------- ---------- ---------- ---------- ---------- ---------- ---------- ---------- ---------- 
F.ve-11      ---------- ---------- ---------- ---------- ---------- ---------- ---------- ---------- ---------- ---------- ---------- ---------- ---------- ---------- ---------- ---------- ---------- ---------- ---------- ---------- 
F.ve-12      ---------- ---------- ---------- ---------- ---------- ---------- ---------- ---------- ---------- ---------- ---------- ---------- ---------- ---------- ---------- ---------- ---------- ---------- ---------- ---------- 
F.ve-13      ---------- ---------- ---------- ---------- ---------- ---------- ---------- ---------- ---------- ---------- ---------- ---------- ---------- ---------- ---------- ---------- ---------- ---------- ---------- ---------- 
F.ve-14      ---------- ---------- ---------- ---------- ---------- ---------- ---------- ---------- ---------- ---------- ---------- ---------- ---------- ---------- ---------- ---------- ---------- ---------- ---------- ---------- 
F.ve-15      ---------- ---------- ---------- ---------- ---------- ---------- ---------- ---------- ---------- ---------- ---------- ---------- ---------- ---------- ---------- ---------- ---------- ---------- ---------- ---------- 
F.ve-16      ---------- ---------- ---------- ---------- ---------- ---------- ---------- ---------- ---------- ---------- ---------- ---------- ---------- ---------- ---------- ---------- ---------- ---------- ---------- ---------- 
F.ve-17      ---------- ---------- ---------- ---------- ---------- ---------- ---------- ---------- ---------- ---------- ---------- ---------- ---------- ---------- ---------- ---------- ---------- ---------- ---------- ---------- 
F.ve-18      ---------- ---------- ---------- ---------- ---------- ---------- ---------- ---------- ---------- ---------- ---------- ---------- ---------- ---------- ---------- ---------- ---------- ---------- ---------- ---------- 
F.ve-19      ---------- ---------- ---------- ---------- ---------- ---------- ---------- ---------- ---------- ---------- ---------- ---------- ---------- ---------- ---------- ---------- ---------- ---------- ---------- ---------- 
M.do-1       ---------- ---------- ---------- ---------- ---------- ---------- ---------- ---------- ---------- ---------- ---------- ---------- ---------- ---------- ---------- ---------- ---------- ---------- ---------- ---------- 
M.do-2       ---------- ---------- ---------- ---------- ---------- ---------- ---------- ---------- ---------- ---------- ---------- ---------- ---------- ---------- ---------- ---------- ---------- ---------- ---------- ---------- 
M.do-3       ---------- ---------- ---------- ---------- ---------- ---------- ---------- ---------- ---------- ---------- ---------- ---------- ---------- ---------- ---------- ---------- ---------- ---------- ---------- ---------- 
M.do-4       ---------- ---------- ---------- ---------- ---------- ---------- ---------- ---------- ---------- ---------- ---------- ---------- ---------- ---------- ---------- ---------- ---------- ---------- ---------- ---------- 
M.do-5       ---------- ---------- ---------- ---------- ---------- ---------- ---------- ---------- ---------- ---------- ---------- ---------- ---------- ---------- ---------- ---------- ---------- ---------- ---------- ---------- 
M.do-6       ---------- ---------- ---------- ---------- ---------- ---------- ---------- ---------- ---------- ---------- ---------- ---------- ---------- ---------- ---------- ---------- ---------- ---------- ---------- ---------- 
M.do-7       ---------- ---------- ---------- ---------- ---------- ---------- ---------- ---------- ---------- ---------- ---------- ---------- ---------- ---------- ---------- ---------- ---------- ---------- ---------- ---------- 
M.do-8       ---------- ---------- ---------- ---------- ---------- ---------- ---------- ---------- ---------- ---------- ---------- ---------- ---------- ---------- ---------- ---------- ---------- ---------- ---------- ---------- 
M.do-9       ---------- ---------- ---------- ---------- ---------- ---------- ---------- ---------- ---------- ---------- ---------- ---------- ---------- ---------- ---------- ---------- ---------- ---------- ---------- ---------- 
M.do-10      ---------- ---------- ---------- ---------- ---------- ---------- ---------- ---------- ---------- ---------- ---------- ---------- ---------- ---------- ---------- ---------- ---------- ---------- ---------- ---------- 
R.oc-1       ---------- ---------- ---------- ---------- ---------- ---------- ---------- ---------- ---------- ---------- ---------- ---------- ---------- ---------- ---------- ---------- ---------- ---------- ---------- ---------- 
R.oc-2       ---------- ---------- ---------- ---------- ---------- ---------- ---------- ---------- ---------- ---------- ---------- ---------- ---------- ---------- ---------- ---------- ---------- ---------- ---------- ---------- 
R.oc-3       ---------- ---------- ---------- ---------- ---------- ---------- ---------- ---------- ---------- ---------- ---------- ---------- ---------- ---------- ---------- ---------- ---------- ---------- ---------- ---------- 
P.pe-1       ---------- ---------- ---------- ---------- ---------- ---------- ---------- ---------- ---------- ---------- ---------- ---------- ---------- ---------- ---------- ---------- ---------- ---------- ---------- ---------- 
P.pe-2       ---------- ---------- ---------- ---------- ---------- ---------- ---------- ---------- ---------- ---------- ---------- ---------- ---------- ---------- ---------- ---------- ---------- ---------- ---------- ---------- 
P.pe-3       ---------- ---------- ---------- ---------- ---------- ---------- ---------- ---------- ---------- ---------- ---------- ---------- ---------- ---------- ---------- ---------- ---------- ---------- ---------- ---------- 
P.pe-4       ---------- ---------- ---------- ---------- ---------- ---------- ---------- ---------- ---------- ---------- ---------- ---------- ---------- ---------- ---------- ---------- ---------- ---------- ---------- ---------- 
P.pe-5       ---------- ---------- ---------- ---------- ---------- ---------- ---------- ---------- ---------- ---------- ---------- ---------- ---------- ---------- ---------- ---------- ---------- ---------- ---------- ---------- 
P.pe-6       ---------- ---------- ---------- ---------- ---------- ---------- ---------- ---------- ---------- ---------- ---------- ---------- ---------- ---------- ---------- ---------- ---------- ---------- ---------- ---------- 
P.pe-7       ---------- ---------- ---------- ---------- ---------- ---------- ---------- ---------- ---------- ---------- ---------- ---------- ---------- ---------- ---------- ---------- ---------- ---------- ---------- ---------- 
P.pe-8       ---------- ---------- ---------- ---------- ---------- ---------- ---------- ---------- ---------- ---------- ---------- ---------- ---------- ---------- ---------- ---------- ---------- ---------- ---------- ---------- 
P.pe-9       ---------- ---------- ---------- ---------- ---------- ---------- ---------- ---------- ---------- ---------- ---------- ---------- ---------- ---------- ---------- ---------- ---------- ---------- ---------- ---------- 
P.pe-10      ---------- ---------- ---------- ---------- ---------- ---------- ---------- ---------- ---------- ---------- ---------- ---------- ---------- ---------- ---------- ---------- ---------- ---------- ---------- ---------- 
P.pe-11      ---------- ---------- ---------- ---------- ---------- ---------- ---------- ---------- ---------- ---------- ---------- ---------- ---------- ---------- ---------- ---------- ---------- ---------- ---------- ---------- 
P.pe-12      ---------- ---------- ---------- ---------- ---------- ---------- ---------- ---------- ---------- ---------- ---------- ---------- ---------- ---------- ---------- ---------- ---------- ---------- ---------- ---------- 
P.pe-13      ---------- ---------- ---------- ---------- ---------- ---------- ---------- ---------- ---------- ---------- ---------- ---------- ---------- ---------- ---------- ---------- ---------- ---------- ---------- ---------- 
P.pe-14      ---------- ---------- ---------- ---------- ---------- ---------- ---------- ---------- ---------- ---------- ---------- ---------- ---------- ---------- ---------- ---------- ---------- ---------- ---------- ---------- 
P.pe-15      ---------- ---------- ---------- ---------- ---------- ---------- ---------- ---------- ---------- ---------- ---------- ---------- ---------- ---------- ---------- ---------- ---------- ---------- ---------- ---------- 
P.pe-16      ---------- ---------- ---------- ---------- ---------- ---------- ---------- ---------- ---------- ---------- ---------- ---------- ---------- ---------- ---------- ---------- ---------- ---------- ---------- ---------- 
P.pe-17      ---------- ---------- ---------- ---------- ---------- ---------- ---------- ---------- ---------- ---------- ---------- ---------- ---------- ---------- ---------- ---------- ---------- ---------- ---------- ---------- 
P.mi-1       ---------- ---------- ---------- ---------- ---------- ---------- ---------- ---------- ---------- ---------- ---------- ---------- ---------- ---------- ---------- ---------- ---------- ---------- ---------- ---------- 
P.mi-2       ---------- ---------- ---------- ---------- ---------- ---------- ---------- ---------- ---------- ---------- ---------- ---------- ---------- ---------- ---------- ---------- ---------- ---------- ---------- ---------- 
P.mi-3       ---------- ---------- ---------- ---------- ---------- ---------- ---------- ---------- ---------- ---------- ---------- ---------- ---------- ---------- ---------- ---------- ---------- ---------- ---------- ---------- 
P.mi-4       ---------- ---------- ---------- ---------- ---------- ---------- ---------- ---------- ---------- ---------- ---------- ---------- ---------- ---------- ---------- ---------- ---------- ---------- ---------- ---------- 
P.mi-5       ---------- ---------- ---------- ---------- ---------- ---------- ---------- ---------- ---------- ---------- ---------- ---------- ---------- ---------- ---------- ---------- ---------- ---------- ---------- ---------- 
P.mi-6       ---------- ---------- ---------- ---------- ---------- ---------- ---------- ---------- ---------- ---------- ---------- ---------- ---------- ---------- ---------- ---------- ---------- ---------- ---------- ---------- 
P.mi-7       ---------- ---------- ---------- ---------- ---------- ---------- ---------- ---------- ---------- ---------- ---------- ---------- ---------- ---------- ---------- ---------- ---------- ---------- ---------- ---------- 
P.mi-8       ---------- ---------- ---------- ---------- ---------- ---------- ---------- ---------- ---------- ---------- ---------- ---------- ---------- ---------- ---------- ---------- ---------- ---------- ---------- ---------- 
P.mi-9       ---------- ---------- ---------- ---------- ---------- ---------- ---------- ---------- ---------- ---------- ---------- ---------- ---------- ---------- ---------- ---------- ---------- ---------- ---------- ---------- 
P.mi-10      ---------- ---------- ---------- ---------- ---------- ---------- ---------- ---------- ---------- ---------- ---------- ---------- ---------- ---------- ---------- ---------- ---------- ---------- ---------- ---------- 
P.mi-11      ---------- ---------- ---------- ---------- ---------- ---------- ---------- ---------- ---------- ---------- ---------- ---------- ---------- ---------- ---------- ---------- ---------- ---------- ---------- ---------- 

             ....|....| ....|....| ....|....| ....|....| ....|....| ....|....| ....|....| ....|....| ....|....| ....|....| ....|....| ....|....| ....|....| ....|....| ....|....| ....|....| ....|....| ....|....| ....|....| ....|....| 
                1805       1815       1825       1835       1845       1855       1865       1875       1885       1895       1905       1915       1925       1935       1945       1955       1965       1975       1985       1995                                          
OB1-A        ---------- ---------- ---------- ---------- ---------- ---------- ---------- ---------- ---------- --NLAGWASK ---------- --DYR----- ---------- ---------- ---------- ---------- ---------- ---------- ---------- ---------- 
OB1-B        ---------- ---------- ---------- ---------- ---------- ---------- ---------- ---------- ---------- --NLAGWTSK ---------- --DYR----- ---------- ---------- ---------- ---------- ---------- ---------- ---------- ---------- 
OB1-C        ---------- ---------- ---------- ---------- ---------- ---------- ---------- ---------- ---------- --SLAGWASK ---------- --NYR----- ---------- ---------- ---------- ---------- ---------- ---------- ---------- ---------- 
OB1-D        ---------- ---------- ---------- ---------- ---------- ---------- ---------- ---------- ---------- --NLAGWTSK ---------- --DYR----- ---------- ---------- ---------- ---------- ---------- ---------- ---------- ---------- 
OB1-E        ---------- ---------- ---------- ---------- ---------- ---------- ---------- ---------- ---------- --SLAGWTSE ---------- --NYR----- ---------- ---------- ---------- ---------- ---------- ---------- ---------- ---------- 
OB1-F        ---------- ---------- ---------- ---------- ---------- ---------- ---------- ---------- ---------- --SLAGWTSK ---------- --DYR----- ---------- ---------- ---------- ---------- ---------- ---------- ---------- ---------- 
OB1-G        ---------- ---------- ---------- ---------- ---------- ---------- ---------- ---------- ---------- --NVAGWTTS ---------- --KYR----- ---------- ---------- ---------- ---------- ---------- ---------- ---------- ---------- 
OB2-A        TPMSAKSDLT STDGPDIAFA FNLVSQFVSQ PRVPHLISVK RILRYVKGSL GHGLLFSPQC QLVHLSSYSD ADWAGCPDSR RSTSGYLVYL SSNLISWCSK KQPTIARSSA ESEYRSLAHA SAETTWLGYL LYELGAQIQF PILLHCDNLS TTYMASNPVF HARTKHIELD YHYVHEKVAR GSHRVCFIPS KDQPADLLTK 
OB2-B        ---------- ---------- ---------- ---------- ---------- ---------- ---------- ---------- ---------- --NLAGWASK ---------- --DYR----- ---------- ---------- ---------- ---------- ---------- ---------- ---------- ---------- 
OB2-C        ---------- ---------- ---------- ---------- ---------- ---------- ---------- ---------- ---------- --NLAGWTSK ---------- --NYR----- ---------- ---------- ---------- ---------- ---------- ---------- ---------- ---------- 
OB2-D        ---------- ---------- ---------- ---------- ---------- ---------- ---------- ---------- ---------- --NLAGWTSK ---------- --DYR----- ---------- ---------- ---------- ---------- ---------- ---------- ---------- ---------- 
OB2-E        ---------- ---------- ---------- ---------- ---------- ---------- ---------- ---------- ---------- --SLAGWASK ---------- --DYR----- ---------- ---------- ---------- ---------- ---------- ---------- ---------- ---------- 
OB2-F        ---------- ---------- ---------- ---------- ---------- ---------- ---------- ---------- ---------- --NLAGWTSK ---------- --NYR----- ---------- ---------- ---------- ---------- ---------- ---------- ---------- ---------- 
OB2-G        ---------- ---------- ---------- ---------- ---------- ---------- ---------- ---------- ---------- --NLAGWTSK ---------- --DYR----- ---------- ---------- ---------- ---------- ---------- ---------- ---------- ---------- 
OB2-H        ---------- ---------- ---------- ---------- ---------- ---------- ---------- ---------- ---------- --NLAGWASK ---------- --DYR----- ---------- ---------- ---------- ---------- ---------- ---------- ---------- ---------- 
OB2-I        ---------- ---------- ---------- ---------- ---------- ---------- ---------- ---------- ---------- --SLAGWASK ---------- --NYR----- ---------- ---------- ---------- ---------- ---------- ---------- ---------- ---------- 
OB2-J        ---------- ---------- ---------- ---------- ---------- ---------- ---------- ---------- ---------- --SLAGWTSK ---------- --DYR----- ---------- ---------- ---------- ---------- ---------- ---------- ---------- ---------- 
OB2-K        ---------- ---------- ---------- ---------- ---------- ---------- ---------- ---------- ---------- --SLAGWTSK ---------- --DYR----- ---------- ---------- ---------- ---------- ---------- ---------- ---------- ---------- 
OB2-L        ---------- ---------- ---------- ---------- ---------- ---------- ---------- ---------- ---------- --SLAGWTSE ---------- --NYR----- ---------- ---------- ---------- ---------- ---------- ---------- ---------- ---------- 
OB2-M        ---------- ---------- ---------- ---------- ---------- ---------- ---------- ---------- ---------- --SLAGWTSE ---------- --NYR----- ---------- ---------- ---------- ---------- ---------- ---------- ---------- ---------- 
OB2-N        ---------- ---------- ---------- ---------- ---------- ---------- ---------- ---------- ---------- --SLAGWTSE ---------- --SFR----- ---------- ---------- ---------- ---------- ---------- ---------- ---------- ---------- 
OB2-O        ---------- ---------- ---------- ---------- ---------- ---------- ---------- ---------- ---------- --SLAGWTSE ---------- --NYR----- ---------- ---------- ---------- ---------- ---------- ---------- ---------- ---------- 
OB2-P        ---------- ---------- ---------- ---------- ---------- ---------- ---------- ---------- ---------- --NLAGWPSK ---------- --DYR----- ---------- ---------- ---------- ---------- ---------- ---------- ---------- ---------- 
OB2-Q        ---------- ---------- ---------- ---------- ---------- ---------- ---------- ---------- ---------- --GLAGWTSK ---------- --DYR----- ---------- ---------- ---------- ---------- ---------- ---------- ---------- ---------- 
OB2-R        ---------- ---------- ---------- ---------- ---------- ---------- ---------- ---------- ---------- --GLAGWTSK ---------- --DYR----- ---------- ---------- ---------- ---------- ---------- ---------- ---------- ---------- 
OB2-S        ---------- ---------- ---------- ---------- ---------- ---------- ---------- ---------- ---------- --SLAGWTSE ---------- --DYR----- ---------- ---------- ---------- ---------- ---------- ---------- ---------- ---------- 
OB2-T        ---------- ---------- ---------- ---------- ---------- ---------- ---------- ---------- ---------- --NLAGWTSK ---------- --DYR----- ---------- ---------- ---------- ---------- ---------- ---------- ---------- ---------- 
OB2-U        ---------- ---------- ---------- ---------- ---------- ---------- ---------- ---------- ---------- --NLSGWDSK ---------- --DYR----- ---------- ---------- ---------- ---------- ---------- ---------- ---------- ---------- 
F.ve-1       ---------- ---------- ---------- ---------- ---------- ---------- ---------- ---------- ---------- --NLAGWTSN ---------- --DYR----- ---------- ---------- ---------- ---------- ---------- ---------- ---------- ---------- 
F.ve-2       ---------- ---------- ---------- ---------- ---------- ---------- ---------- ---------- ---------- --NLAGWNSK ---------- --DYR----- ---------- ---------- ---------- ---------- ---------- ---------- ---------- ---------- 
F.ve-3       ---------- ---------- ---------- ---------- ---------- ---------- ---------- ---------- ---------- --NLAGWNSK ---------- --DYR----- ---------- ---------- ---------- ---------- ---------- ---------- ---------- ---------- 
F.ve-4       ---------- ---------- ---------- ---------- ---------- ---------- ---------- ---------- ---------- --NLAGWNSK ---------- --DYR----- ---------- ---------- ---------- ---------- ---------- ---------- ---------- ---------- 
F.ve-5       ---------- ---------- ---------- ---------- ---------- ---------- ---------- ---------- ---------- ---------- ---------- ---------- ---------- ---------- ---------- ---------- ---------- ---------- ---------- ---------- 
F.ve-6       ---------- ---------- ---------- ---------- ---------- ---------- ---------- ---------- ---------- ---------- ---------- ---------- ---------- ---------- ---------- ---------- ---------- ---------- ---------- ---------- 
F.ve-7       ---------- ---------- ---------- ---------- ---------- ---------- ---------- ---------- ---------- --NLAGWNSK ---------- --DYR----- ---------- ---------- ---------- ---------- ---------- ---------- ---------- ---------- 
F.ve-8       ---------- ---------- ---------- ---------- ---------- ---------- ---------- ---------- ---------- --NLVGWTSK ---------- --DYR----- ---------- ---------- ---------- ---------- ---------- ---------- ---------- ---------- 
F.ve-9       ---------- ---------- ---------- ---------- ---------- ---------- ---------- ---------- ---------- --NLAGWSSK ---------- --DYR----- ---------- ---------- ---------- ---------- ---------- ---------- ---------- ---------- 
F.ve-10      ---------- ---------- ---------- ---------- ---------- ---------- ---------- ---------- ---------- --NLAGWSSK ---------- --DYR----- ---------- ---------- ---------- ---------- ---------- ---------- ---------- ---------- 
F.ve-11      ---------- ---------- ---------- ---------- ---------- ---------- ---------- ---------- ---------- --NLSGWSSK ---------- --DYR----- ---------- ---------- ---------- ---------- ---------- ---------- ---------- ---------- 
F.ve-12      ---------- ---------- ---------- ---------- ---------- ---------- ---------- ---------- ---------- --NLAGWSSK ---------- --DYR----- ---------- ---------- ---------- ---------- ---------- ---------- ---------- ---------- 
F.ve-13      ---------- ---------- ---------- ---------- ---------- ---------- ---------- ---------- ---------- --NLAGWSSK ---------- --DYR----- ---------- ---------- ---------- ---------- ---------- ---------- ---------- ---------- 
F.ve-14      ---------- ---------- ---------- ---------- ---------- ---------- ---------- ---------- ---------- --NLAGWSSK ---------- --EYR----- ---------- ---------- ---------- ---------- ---------- ---------- ---------- ---------- 
F.ve-15      ---------- ---------- ---------- ---------- ---------- ---------- ---------- ---------- ---------- --NLAGWSSK ---------- --EYR----- ---------- ---------- ---------- ---------- ---------- ---------- ---------- ---------- 
F.ve-16      ---------- ---------- ---------- ---------- ---------- ---------- ---------- ---------- ---------- --NFAGWSSK ---------- --DYR----- ---------- ---------- ---------- ---------- ---------- ---------- ---------- ---------- 
F.ve-17      ---------- ---------- ---------- ---------- ---------- ---------- ---------- ---------- ---------- --NLAGWSSK ---------- --KYR----- ---------- ---------- ---------- ---------- ---------- ---------- ---------- ---------- 
F.ve-18      ---------- ---------- ---------- ---------- ---------- ---------- ---------- ---------- ---------- --YLAGWSSK ---------- --DYR----- ---------- ---------- ---------- ---------- ---------- ---------- ---------- ---------- 
F.ve-19      ---------- ---------- ---------- ---------- ---------- ---------- ---------- ---------- ---------- --NQSGWDSK ---------- --DYR----- ---------- ---------- ---------- ---------- ---------- ---------- ---------- ---------- 
M.do-1       ---------- ---------- ---------- ---------- ---------- ---------- ---------- ---------- ---------- --NLAGWNSK ---------- --DYR----- ---------- ---------- ---------- ---------- ---------- ---------- ---------- ---------- 
M.do-2       ---------- ---------- ---------- ---------- ---------- ---------- ---------- ---------- ---------- --NLAGWNSK ---------- --DCR----- ---------- ---------- ---------- ---------- ---------- ---------- ---------- ---------- 
M.do-3       ---------- ---------- ---------- ---------- ---------- ---------- ---------- ---------- ---------- --DLAGWDSR ---------- --DCR----- ---------- ---------- ---------- ---------- ---------- ---------- ---------- ---------- 
M.do-4       ---------- ---------- ---------- ---------- ---------- ---------- ---------- ---------- ---------- --NLAGWNSK ---------- --HYR----- ---------- ---------- ---------- ---------- ---------- ---------- ---------- ---------- 
M.do-5       ---------- ---------- ---------- ---------- ---------- ---------- ---------- ---------- ---------- --NLAGWNSK ---------- --DYR----- ---------- ---------- ---------- ---------- ---------- ---------- ---------- ---------- 
M.do-6       ---------- ---------- ---------- ---------- ---------- ---------- ---------- ---------- ---------- --KISGWHSK ---------- --ESK----- ---------- ---------- ---------- ---------- ---------- ---------- ---------- ---------- 
M.do-7       ---------- ---------- ---------- ---------- ---------- ---------- ---------- ---------- ---------- --KICGWTSK ---------- --ESK----- ---------- ---------- ---------- ---------- ---------- ---------- ---------- ---------- 
M.do-8       ---------- ---------- ---------- ---------- ---------- ---------- ---------- ---------- ---------- --KICGWTSK ---------- --ESK----- ---------- ---------- ---------- ---------- ---------- ---------- ---------- ---------- 
M.do-9       ---------- ---------- ---------- ---------- ---------- ---------- ---------- ---------- ---------- --KICGWHSK ---------- --EYK----- ---------- ---------- ---------- ---------- ---------- ---------- ---------- ---------- 
M.do-10      ---------- ---------- ---------- ---------- ---------- ---------- ---------- ---------- ---------- --KISGWHSK ---------- --ESK----- ---------- ---------- ---------- ---------- ---------- ---------- ---------- ---------- 
R.oc-1       ---------- ---------- ---------- ---------- ---------- ---------- ---------- ---------- ---------- ---------- ---------- ---------- ---------- ---------- ---------- ---------- ---------- ---------- ---------- ---------- 
R.oc-2       ---------- ---------- ---------- ---------- ---------- ---------- ---------- ---------- ---------- --NLSGWDSK ---------- --NYK----- ---------- ---------- ---------- ---------- ---------- ---------- ---------- ---------- 
R.oc-3       ---------- ---------- ---------- ---------- ---------- ---------- ---------- ---------- ---------- --HVAGWTTS ---------- --KDR----- ---------- ---------- ---------- ---------- ---------- ---------- ---------- ---------- 
P.pe-1       ---------- ---------- ---------- ---------- ---------- ---------- ---------- ---------- ---------- --NFSGWTSK ---------- --D-R----- ---------- ---------- ---------- ---------- ---------- ---------- ---------- ---------- 
P.pe-2       ---------- ---------- ---------- ---------- ---------- ---------- ---------- ---------- ---------- --DLCGEDLK ---------- NADNG----- ---------- ---------- ---------- ---------- ---------- ---------- ---------- ---------- 
P.pe-3       ---------- ---------- ---------- ---------- ---------- ---------- ---------- ---------- ---------- --DLCGEDLK ---------- NADNG----- ---------- ---------- ---------- ---------- ---------- ---------- ---------- ---------- 
P.pe-4       ---------- ---------- ---------- ---------- ---------- ---------- ---------- ---------- ---------- --NLCGWDSK ---------- --NFK----- ---------- ---------- ---------- ---------- ---------- ---------- ---------- ---------- 
P.pe-5       ---------- ---------- ---------- ---------- ---------- ---------- ---------- ---------- ---------- --NLTGLDSK ---------- --TYK----- ---------- ---------- ---------- ---------- ---------- ---------- ---------- ---------- 
P.pe-6       ---------- ---------- ---------- ---------- ---------- ---------- ---------- ---------- ---------- --NISGWDSK ---------- --NYP----- ---------- ---------- ---------- ---------- ---------- ---------- ---------- ---------- 
P.pe-7       ---------- ---------- ---------- ---------- ---------- ---------- ---------- ---------- ---------- --NISGWDSK ---------- --NYP----- ---------- ---------- ---------- ---------- ---------- ---------- ---------- ---------- 
P.pe-8       ---------- ---------- ---------- ---------- ---------- ---------- ---------- ---------- ---------- --NLFGWDSK ---------- ---------- ---------- ---------- ---------- ---------- ---------- ---------- ---------- ---------- 
P.pe-9       ---------- ---------- ---------- ---------- ---------- ---------- ---------- ---------- ---------- --NLSGLDSK ---------- --NYK----- ---------- ---------- ---------- ---------- ---------- ---------- ---------- ---------- 
P.pe-10      ---------- ---------- ---------- ---------- ---------- ---------- ---------- ---------- ---------- --NLSGLDSK ---------- --NYK----- ---------- ---------- ---------- ---------- ---------- ---------- ---------- ---------- 
P.pe-11      ---------- ---------- ---------- ---------- ---------- ---------- ---------- ---------- ---------- --NLAGWNSK ---------- --DYR----- ---------- ---------- ---------- ---------- ---------- ---------- ---------- ---------- 
P.pe-12      ---------- ---------- ---------- ---------- ---------- ---------- ---------- ---------- ---------- --NLAGWNSK ---------- --DYR----- ---------- ---------- ---------- ---------- ---------- ---------- ---------- ---------- 
P.pe-13      ---------- ---------- ---------- ---------- ---------- ---------- ---------- ---------- ---------- --NLAGWNSK ---------- --DYR----- ---------- ---------- ---------- ---------- ---------- ---------- ---------- ---------- 
P.pe-14      ---------- ---------- ---------- ---------- ---------- ---------- ---------- ---------- ---------- --NLAGWNSK ---------- --DYR----- ---------- ---------- ---------- ---------- ---------- ---------- ---------- ---------- 
P.pe-15      ---------- ---------- ---------- ---------- ---------- ---------- ---------- ---------- ---------- --NLAGWNSK ---------- --DYR----- ---------- ---------- ---------- ---------- ---------- ---------- ---------- ---------- 
P.pe-16      ---------- ---------- ---------- ---------- ---------- ---------- ---------- ---------- ---------- --NLAGWNSK ---------- --DYR----- ---------- ---------- ---------- ---------- ---------- ---------- ---------- ---------- 
P.pe-17      ---------- ---------- ---------- ---------- ---------- ---------- ---------- ---------- ---------- --NLAGRNSK ---------- --DYR----- ---------- ---------- ---------- ---------- ---------- ---------- ---------- ---------- 
P.mi-1       ---------- ---------- ---------- ---------- ---------- ---------- ---------- ---------- ---------- --KIAGWSLE ---------- --NFG----- ---------- ---------- ---------- ---------- ---------- ---------- ---------- ---------- 
P.mi-2       ---------- ---------- ---------- ---------- ---------- ---------- ---------- ---------- ---------- --SFAGWSSK ---------- --DYR----- ---------- ---------- ---------- ---------- ---------- ---------- ---------- ---------- 
P.mi-3       ---------- ---------- ---------- ---------- ---------- ---------- ---------- ---------- ---------- --KLAGWNLK ---------- --DYR----- ---------- ---------- ---------- ---------- ---------- ---------- ---------- ---------- 
P.mi-4       ---------- ---------- ---------- ---------- ---------- ---------- ---------- ---------- ---------- --NLAGWNSK ---------- --DYR----- ---------- ---------- ---------- ---------- ---------- ---------- ---------- ---------- 
P.mi-5       ---------- ---------- ---------- ---------- ---------- ---------- ---------- ---------- ---------- --NLSGWNTE ---------- --DYK----- ---------- ---------- ---------- ---------- ---------- ---------- ---------- ---------- 
P.mi-6       ---------- ---------- ---------- ---------- ---------- ---------- ---------- ---------- ---------- --NLSGWTSK ---------- --MYR----- ---------- ---------- ---------- ---------- ---------- ---------- ---------- ---------- 
P.mi-7       ---------- ---------- ---------- ---------- ---------- ---------- ---------- ---------- ---------- --KIKGWTTK ---------- --D-R----- ---------- ---------- ---------- ---------- ---------- ---------- ---------- ---------- 
P.mi-8       ---------- ---------- ---------- ---------- ---------- ---------- ---------- ---------- ---------- --NFSGWDTK ---------- --NFK----- ---------- ---------- ---------- ---------- ---------- ---------- ---------- ---------- 
P.mi-9       ---------- ---------- ---------- ---------- ---------- ---------- ---------- ---------- ---------- --NFSGWDMK ---------- --NFK----- ---------- ---------- ---------- ---------- ---------- ---------- ---------- ---------- 
P.mi-10      ---------- ---------- ---------- ---------- ---------- ---------- ---------- ---------- ---------- --NFSGWDTM ---------- --NFK----- ---------- ---------- ---------- ---------- ---------- ---------- ---------- ---------- 
P.mi-11      ---------- ---------- ---------- ---------- ---------- ---------- ---------- ---------- ---------- --NTAGWSSK ---------- --NYR----- ---------- ---------- ---------- ---------- ---------- ---------- ---------- ---------- 

             ....|....| ....|....| ....|....| ....|....| ....|....| ....|....| ....|....| ....|....| ....|....| ....|....| ....|....| ....|....| ....|....| ....|....| ....|....| ....|....| ....|....| ....|....| ....|....| ....|....| 
                2005       2015       2025       2035       2045       2055       2065       2075       2085       2095       2105       2115       2125       2135       2145       2155       2165       2175       2185       2195                                          
OB1-A        ---------- ---------- ---------- ---------- ---YEAELIK EIVQALWSKV HHSL--TLFG -SSEKLVGMD AKLEE-IDVL LDKEA----N DVRFIGVWGM GGLGKTTLAR LVYEHICDQF EVCIFLANVR EVC----TNH -GLVYLQKQI LSQILKEENV -QVWDVYSGI TMTKRCLCNK AVLLVLDDVD 
OB1-B        ---------- ---------- ---------- ---------- ---YETELMK DVVQALWSKV HPTL--TFSD -STEKLVGMD AKFGE-IDVL LDKEA----N DVRFIGIWGM GGVGKTTLAR VVYEKISHQF EVCIFLANVR EVS----ATL -GLVHLQKQI LSQILKEENV -QVWDVYDGM TRTKRCVCNK AVLLVLDDVD 
OB1-C        ---------- ---------- ---------- ---------- ---YETELIK EIVQALWSKV HPSL-----G -SSEKLVGMD TKLEE-IDVL LDKEA----N DVRFIGIWGM GGIGKTTLAR LVYENISHQF EVCIFVANVR EVS----STH -GLVHLQKQI LSQILKEENV -QVWDVHSGI AMIKRCVCNK EVLLVLDDVD 
OB1-D        ---------- ---------- ---------- ---------- ---YETELMK DVVQALWSKV HPTL--TVSD -STEKLVGMD ATFGE-IDVL LDKEA----N DVRFIGIWGM GGVGKTTLAR VVYEKISHQF EVCIFLANVR EVS----ATQ -GLVCLQKQI LSQILKEENV -QVCDVYDGV TRTKRCVCNK AVLLVLDDVD 
OB1-E        ---------- ---------- ---------- ---------- ---YETELIR EIVQALWSKV YPSL--AVFG -SSEKLVGMD TKLKE-IDVL LDKEV----N DVRFIGIWGM GGIGKTTLAR LVYEKISHQF EVCIFLANVR EASK---TTH -GLVDLQKQI LSQILKEENV -QLWNVYSGI AMIKRCFCNK AVLLVLDDVD 
OB1-F        ---------- ---------- ---------- ---------- ---YETELIR EIVQALCKKV HPNP--TGCG -SSGKLVGMD AKLEE-IDVL LDKEA----N DVRFIGIWGM GGIGKTTLAT LVYEKISHEF DVCIFLDDVR KAS----ADH -GLVYLQKQI LSQLLKEENV -PVWNVNGGI TMIKRCFCNK AVLLVLDDVD 
OB1-G        ---------- ---------- ---------- ---------- ---YETELIK EIVDVIGEKV YPTF--TLSD -STENLFGID FRLQY-IDLL LYTSV----T DVRFLGIWGM GGVGKTTIAR LVYERISHKY EVSCFLANVR QQS----AAH -GIVHLQKQL ISLVLEERVA -QVCDAYGGA AMTKNLLCNK KVLLVLDDVD 
OB2-A        PLHKSRHLLF SSKLVHPGSP SLRGANAIVQ INENLFLHKE VEGYETELIR EIVQALWSKV HPSL--TVFG -SSEKDMGG- ---------- ---------- --------GM GGLGKTTLAR LAYEKISHQF EVCIFLANVG EVS----TTH -GLVYLQKQI LSQILKKENV -QVWDVYSGI IMIKRCFCNK AVLLVLDDVN 
OB2-B        ---------- ---------- ---------- ---------- ---YEAELIK EIVQALWSKV HHSL--TLFG -SSEKLVGMD AKLEE-IDVL LDKEA----N DVRFIGVWGM GGLGKTTLAR LVYEHICDQF EVCIFLANVR EVC----TNH -GLVYLQKQI LSQILKEENV -QVWDVYSGI TMTKRCLCNK AVLLVLDDVD 
OB2-C        ---------- ---------- ---------- ---------- ---YETELIR EIVQALWSKV HPSL--TVFG -SSEKLVGMD TKLEE-IDVL LDKEA----N DVRFIGVWGM GGLGKTTLAR LVYEQISDQF EVCIFLANVR EVS----ATH -GLVYLQKQI LSQILKEENV -QVWDVYSGI TMTKRCLCNK VVLLVLDDVD 
OB2-D        ---------- ---------- ---------- ---------- ---YETELMK DVVQALWSKV HPTL--TFSD -STEKLVGMD AKFGE-IDVL LDKEA----N DVRFIGIWGM GGVGKTTLAR VVYEKISHQF EVCIFLANVR EVS----ATL -GLVHLQKQI LSQILKEENV -QVWDVYDGM TRTKRCVCNK AVLLVLDDVD 
OB2-E        ---------- ---------- ---------- ---------- ---YEAELTK EIVQALWSKV HHSL--TLFG -SSEKLVGMD AKLEE-IDVL LDKEA----N DVRFIGVWGM GGLGKTTLAR LVYEHICDQF EVCIFLANVR EVC----TNH -GLVYLQKQI LSQILKEENV -QVWDVYSGI TMTKRCLCNK AVLLVLDDVD 
OB2-F        ---------- ---------- ---------- ---------- ---YETELIR EIVQALWSKV HPSL--TVFG -SSEKLVGMD TKLEE-IDVL LDKEA----N DVRFIGVWGM GGLGKTTLAR LVYEQISDQF EVCIFLANVR EVS----ATH -GLVYLQKQI LSQILKEENV -QVWDVYSGI TMTKRCLCNK VVLLVLDDVD 
OB2-G        ---------- ---------- ---------- ---------- ---YETELMK DVVQALWSKV HPTL--TVSD -STEKLVGMD ATFGE-IDVL LDKEA----N DVRFIGIWGM GGVGKTTLAR VVYEKISHQF EVCIFLANVR EVS----ATQ -GLVCLQKQI LSQILKEENV -QVCDVYDGV TRTKRCVCNK AVLLVLDDVD 
OB2-H        ---------- ---------- ---------- ---------- ---YEAELTK EIVQALWSKV HHSL--TLFG -SSEKLVGMD AKLEE-IDVL LDKEA----N DVRFIGVWGM GGLGKTTLAR LVYEHICDQF EVCIFLANVR EVC----TNH -GLVYLQKQI LSQILKEENV -QVWDVYSGI TMTKRCLCNK AVLLVLDDVD 
OB2-I        ---------- ---------- ---------- ---------- ---YETELIK EIVQALWSKV HPSL-----G -SSEKLVGMD TKLEE-IDVL LDKEA----N DVRFIGIWGM GGIGKTTLAR LVYENISHQF EVCIFVANVR EVS----STH -GLVHLQKQI LSQILKEENV -QVWDVHSGI AMIKRCVCNK EVLLVLDDVD 
OB2-J        ---------- ---------- ---------- ---------- ---YETQLIR EIVQALWSKV HPSL--TVFG -SSEKLFGMD SKLEE-IDVL LDKEA----N DVRFIGIWGM GGIGKTTFAR LVYQKISHQF EVCIFLANVR QVS----ATH -GLVCLQNQI LSQILKEGND -HVWDVYSGI TMIKRCFCNK AVLLVLDDVD 
OB2-K        ---------- ---------- ---------- ---------- ---YEKELIR EIVQALWSKV HPSL--TVFG -SSEKLVGMH TKLEE-IDVL LDIEA----S DVRFIGIWGM GGLGKTTLAR LVYEKISHQF EVCVFLTNVR VVS----ATH -GLVYLQKQI LSHILKEENA -QVWNVYSGI TMIKRCFCNK AVLLVLDDVD 
OB2-L        ---------- ---------- ---------- ---------- ---YETELIR EIVQALWSKV YPSL--AVFG -SSEKLVGMD TKLKE-IDVL LDKEA----N AVRFIGIWGM GGIGKTTLAR LVYEKISHQF EVCIFLANVR EAS----KTT DGLVDLQKQI LSQILKEENV -QLWNVYSGI AMIKRCFCNK AVLLVLDDVD 
OB2-M        ---------- ---------- ---------- ---------- ---YETELIR EIVQALWSKV HPSL--TVFG -SSEKLVGMD TKLED-IYDL LDEEA----N DVRFIGIWGM GGLGKTTLAR VVYEEISHRF DVCVFLANIR EVS----ATH -GLVYLQKQI LSQILKEENV -KVWDVYSGI TMTKRCLCNK AVLLVLDDVD 
OB2-N        ---------- ---------- ---------- ---------- ---YETQLIR EIVQELWSKV HPSL--TVFG -SSEKLVGMD TKLEE-IDVL LDKEA----N DVRFIGIWGM GGIGKTTLAR VVYEKIFHQF DVCIFLANVR EVS----ATH -GLVHLQKQI LSQILKEENV -QLWNVYSGI TMIKRCFCNK AVLLVLDDVD 
OB2-O        ---------- ---------- ---------- ---------- ---YETELIR EIVQALWSKV YPSL--AVFG -SSEKLVGMD TKLKE-IDVL FDKEA----N DVRFIGIWGM GGIGKTTLAR LVYEKISHQF EVCIFLANVR EAS----KTT DGLVDLQKQI LSQILKEENV -QLWNVYSGI AMIKRCFCNK AVLLVLDDVD 
OB2-P        ---------- ---------- ---------- ---------- ---YETELIR EIVQALWSKV HPSL--AVFD -SSEKLVGMD MKLKE-IDLL LDKEA----N DVRFIGIWGM GGIGKTTLAR LVYGKISHQF DVCIFLDDVR KVS----TIH -DLDDLQKRI RSQILNEENV -QVRDVYSGL AMIKRCFCNK AVLLVLDNVD 
OB2-Q        ---------- ---------- ---------- ---------- ---YETELIR EIVQALWSKL HPSL--TVFG -SSEKLFGMD SKLEE-IDVL LDKEA----N EVRFIGIWGM GGIGKTTLAR LVYQKISHQF EVCIFLDNVR EVSK---TTH -GLVDLQKKI LSQIFKEENV -QVLDVYSGM TMIKRCVCNK AVLLVLDDMD 
OB2-R        ---------- ---------- ---------- ---------- ---YETQLIR EIVQELWNKV HPSL--TVFG -SSEELFGMD SKLEK-IDVL LDKKA----N DVRFIGIWGM GGIGKTTLAR LVYQKISHQF EVCIFLDNVR EVSK---TTH -GLVDLQKKI LSQIFKEENV -QVLDVYSGI TMIKRCVCNK AVLLVLDDMD 
OB2-S        ---------- ---------- ---------- ---------- ---YETQLIR EIVQALWSKV HPSL--TVFG -SSEKFFGMD SKLEE-IDVL LDKEA----N DVRFIGIWGM GGIGKTTLAG LVYEKISHQF EVCIFLANVR EVSK---TTY -GLVDLQKQI LSQILKEQNV -QVWNVYSGR NMIKRCVCNK TVLLVLDDVD 
OB2-T        ---------- ---------- ---------- ---------- ---YETELIK EIVEALWQKV HPTF--ALSE -SIEHLVGID SRLME-IDFL LDTRA----N DVCFIGIWGM GGIGKTTLAR LVYHRIFHHF EVGIFLTDVR QVS----AKH -----LQDQL LCQILKEINV -EVRDVYDGM TKIQRCLFNK KVLLVIDDVD 
OB2-U        ---------- ---------- ---------- ---------- ---YETELIK EIVEALWKKV HPTF--ASSE -SSENLVGID SKLIE-IDFL LEKKA----K GVCFLGIWGM CGIGKTTLAR LVYHRISHHF EISIFLPDVR EVS----TTH -GLVNLQQNL LCQILKEKNI -QVWDVDDGM TKIKSCFYNK KVLLVLDDVD 
F.ve-1       ---------- ---------- ---------- ---------- ---YETDLIK DVLLALRSKV DTTY--TIFD -SSEKLVGMN TKLEE-MNVL LDRKT----N DVRFIGIWGM GGIGKTTLAR QVYEKISHQF EVCIFVANVR EVS----TTH -GLVYLQKQI ISQILKEENV -QVWDVYSGV TMIKRCLYKK AVLLVLDDVD 
F.ve-2       ---------- ---------- ---------- ---------- ---YETKLIN EIIKELWTKV HPTF--SVFY -SSEELVGME NKLED-IDVL LDREA----N DVRFIGIWGM GGVGKTTLAR MVYEKISHQF EVCIFLANVR AVSAT--ATD -GLVRLQKQL LSQIMKEKV- -QVWDVYYGM TRIKECVCNK AVLLVLDDVD 
F.ve-3       ---------- ---------- ---------- ---------- ---YETELIK EIVQALWSKV HPSP--TLFG -SSVMLVGMD TKLEE-IDVL LDTEA----N DVRFIGIWGM GGLGKTTLAR LVYEKISDQF EVSIFVSNVR EVS----ATH -GLVHIQKQI LSQILKQEKV -QVWDVYSGI TMTKRHLCNK AVLLVLDDVD 
F.ve-4       ---------- ---------- ---------- ---------- ---YGTELIK EIVQALWSKV HPSA--TLFG -SSEMLVGMD TKLEE-LDVL LDKEA----N DVRFIGLWGM GGLGKTTLAR QVYEKISDQF EVSIFVSNVR EVS----ATH -GLVHIHKQI LSQILKQENE -QVWDVYSAM NMTKRCLCNK AVLLVLDDVD 
F.ve-5       ---------- ---------- ---------- ---------- ---YETKLIN EIIKELWTKV HPTF--SVFY -SSEELVGME NKLED-IDVL LDREA----N DVRFIGIWGM GGV------- ---------- ---------- ---------- ---------- ---------- ---------- ---------- -VLLVLDDVD 
F.ve-6       ---------- ---------- ---------- ---------- ---YETKLIN EIIKELWTKV HPTF--SVFY -SSEELVGME NKLED-IDVL LDREA----N DVRFIGIWGM GGVGKTTLAR MVYEKISHQF EVCIFLANVR AVSAT--ATD -GIVSLQKQL LSQIMKEKVL --VWDIYYGM TRIKECVCNK AVLLVLDDVD 
F.ve-7       ---------- ---------- ---------- ---------- ---YETELIK EIVQALWSKV HPSP--TLFG -SSVMLVGMD TKLEE-IDVL LDKEA----N DVRFIGIWGM GGLGKTTLAR LVYEKISDQF EVSIFVSNVR EVS----ETH -GLVHIQKQI LSQILKQENV -QVWDVYSGI TMTKRHLCNK AVLLVLDDVD 
F.ve-8       ---------- ---------- ---------- ---------- ---YETELIR EIVQVLWSKV HPIV--TVFG -SSEKLVGVK TKLED-IDVL LDKEA----N DVRFIGIWGM GGVGKTTIAR VVYENISDEF EVCIFLANVR EVC----TTH -GLVHLQKQI LSQILKQENV -QVWDVYSGI TMIKRSLCSK AVLLVLDDVD 
F.ve-9       ---------- ---------- ---------- ---------- ---YETELIR DIVHVLWSRV HPSL--TVFG -SSEKIVGMD TKLEE-IDVL LDKEA----N DVRFIGIWGM GGLGKTTLAR LVYEKISHQF EVCIFLADVR EVS----ATH -GLVYLQKQT LSQILKEENV -QVWNVYSGI TMIKRCFCNK AVLLVLDDVD 
F.ve-10      ---------- ---------- ---------- ---------- ---YETELIK EIVQVLWSRV HPSL--TVFG -SSEKLVGMD TKLEE-IDVL LDKEA----T DVRFIGIWGM GGLGKTTLAR QVYERVSHQF EVCIFLANVR EVS----ATQ -GLVHLQKQI LSQILKEENV -QVWNVYTGI TMIKRCFCNK VVLLVLDDVD 
F.ve-11      ---------- ---------- ---------- ---------- ---YETELIR DIVHVLWSKV HPSL--IVFG -SSEKLFGMD TKLEE-IDVL LDKEA----T DVRFIGIWGM GGLGKTTLAR LVYEKISHQF EVCIFLANVR EVS----KTH -GLVYLQKQI LSQIVKEENV -QVWNVYSGI TMINRCFCNK AVLLVLDDVD 
F.ve-12      ---------- ---------- ---------- ---------- ---YETELIR DIVHELWSRV HPSL--NVFG -SSEIFVGTD TKLEE-IDVL LDKEA----N DVRFIGIWGM GGLGKTTLAR LVYEKMSHQF EVCIFLADVR EVS----ATH -GLVYLQKQI LSQMLKEENV -RVWNVYSGI TMIKRCFCNK AVLLVLDDVD 
F.ve-13      ---------- ---------- ---------- ---------- ---YETELIR DIVQELWSKV HPSL--TVSG -SSEKLVGMD HKLKE-MDIL LDKEA----N DVRFIGIWGM GGLGKTTLAR LVYEKISHQF EVSIFLANVS EVS----ATQ -GLVHLQKQI LSQILKEENV -QVWNVYSGI AMIKRCFCNK VVLLVLDDVD 
F.ve-14      ---------- ---------- ---------- ---------- ---YETVLIR EIVQVLWSKV HPSL--TVFG -SSEKLFGMD TKLEE-IDVL LDKEA----N DVRFIGIWGM GGLGKTTLAR LVYEKIAHQF EVYIFLADVR EVS----ATH -GLVYLQKQI LSQILKEENV -QVWDVYSGI TMIKRCFCNK AVLLVLDDVD 
F.ve-15      ---------- ---------- ---------- ---------- ---YETELIR DIVHVLWSRV HPSL--TVFG -SSEKLVGMD TKLEE-IDVL LDKEA----N DVRFIGIWGM GGLGKTTLAR QVYEGVSHLF EVCIFLANVR EVS----ATQ -GLVHLQKQI LSQILKEENV -QVWNVYSGI TMIKRCFCNK VVLLVLDDVD 
F.ve-16      ---------- ---------- ---------- ---------- ---YETELIR DIVQELWSKV RPSL--TLFG -SSEKLVGMD TKLEE-IDVL LDKEA----N DVRSIGIWGM GGLGKTTLAR QVYVRVSHQF EVCIFLANVR EVS----ATQ -GLVHLQKQI LSQILKEENV -QVWNVYSGI TMIKRCFCNK VVLLVLDDVD 
F.ve-17      ---------- ---------- ---------- ---------- ---YETELIK AIVQVLWSKV HPSL--TVFG -SSEKLVGMD AKLEE-IDVL LDKEA----N DVRFIGIWGM GGLGKTTLAK LVYEKISHQF EVCIFLANVR EVS----ATH -GLVYLQKQI LSQMLNEENV -QVWDVYRVI TTIKRCFCHK AVLLVLDDVD 
F.ve-18      ---------- ---------- ---------- ---------- ---YETELIK DIVQVLWSRV HPSL--TVFE -SSEKLVGMD TKLEE-IDVL LDKEA----N DVRFIGIWGM GGLGKTTLAR LVYEKISYQF EVCIFLANVR EVS----TTQ -GLVRLQKQI LSQMLKEENV -QVWDVYSGI AMIKRCFYDK VVLLVLDDVD 
F.ve-19      ---------- ---------- ---------- ---------- ---YETKLIK EIVEALWKKV HPTF--ASSE -SSENLVGID SKLMR-INFL LQTKA----K DVCFLGIWGM GGIGKTTLAR LLYQRNSHDF EISIFLPDIR LVS----RTH -CLVHLQQTL LCQILKEKNI -QLWDFDDGM AKIKSCFFNK KVLLVLDDVD 
M.do-1       ---------- ---------- ---------- ---------- ---YDTELIQ GIVNTLWEKV HPTF--SMLD -SSERFVGID SKLEE-IDLL LDTDA----N DVRFIGIRGM GGVGKTTLAR LVYERISDDF EGSSFLANVR EVC----RAH DGVAHLQKQL LSDILRENNI -QVWNAYSGI TRISRCLCSK KVLLILDDVD 
M.do-2       ---------- ---------- ---------- ---------- ---YDTELIQ GIVDTLWKEV HPTL--SMLD -SSERFVGID SKLKE-IDLL LDTDA----N DVRFIGIWGM GGVGKTTLAR LVYERISHDF EGSSFLANVR GVC----SKD -GIAHLQKQL LSEILWENNI -QIWNADSGI TRISRCLRNK KVLLILDDVD 
M.do-3       ---------- ---------- ---------- ---------- ---YDTELIQ RIVNTLWEEV HPTL--SMLD -SSERFVGID SKLEE-IDLL LDTDA----N DIRFIGIRGM GGVGS----- ---------- ---------- ---------- ---------- ---------- ---------- ---------- ---------- 
M.do-4       ---------- ---------- ---------- ---------- ---YDTELIQ GIVNTLWEKV HPTL--SMLD -SSERFVGID SKLEE-IDLL LDTNA----N DVRFIGIWGM GGVGKTTLAN LVYKRISHDF EGSSFLANVR EVC----STD -GIAHLQKQL LSEILGENNI -QIWNAYNGI TRISRCLCNK KVLLILDDVD 
M.do-5       ---------- ---------- ---------- ---------- ---YDTELIQ GIVNTLWEKV HPTF--SMLD -SSERFVGID SKLEE-IDLL LDTDA----N DVRFIGIRGM GGV------- ---------- ---------- EVC----RAH DGVAHLQKQL LSDILRENNI -QVWNAYSGI TRISRCLCSK KVLLILDDVD 
M.do-6       ---------- ---------- ---------- ---------- ---CERELIE KIVQSVWRKV QSTF--TLSN -SSQKFVRVT SRLEQ-LSLL LAHDA----N DVRFIGITGM GGIGKTTLAK LAYDKIFHHF EVHCFLGNIR EVS----KIN RTLIGLQKRL LFPMLKAKIE -EIWDEECGI IFIKKCLRNK KVLLVLDDVD 
M.do-7       ---------- ---------- ---------- ---------- ---CESELIQ KIVKSVWRKV QATL--PLLD -SSQKLVGVN FGLGQ-LSSL LAHDV----N DVRFIGITGM GGIGKTTLAK LVYDRIFHHF EVHCFLGNLR EVS------- --NVDLQKRL LFPVLREKIE -EIWDEEREI IFTKKCLRNK KVLLVLDDVD 
M.do-8       ---------- ---------- ---------- ---------- ---------- ---------- ---------- -C-------- ------VKVS LYKNR----- ------ITGM GGIGKTTLAK LVYDRIFHHF EVHCFLGNLR EIK------- ---------- ---------- ---------- AQLLHCL--- ---------- 
M.do-9       ---------- ---------- ---------- ---------- ---SESEIIQ QLVKSVWRKV QATF--PLLD -SSQELVGVN SGLEQ-LSSL LAHDV----N DVRYIGITGM GGIGKTTLAK LVYDRIFHHF EVHCFLENVR EAS----KAD PTLIRLQKTL LSPMLKEKIL TQQW----GI NYTKRCLWNK KVLLVLDDVD 
M.do-10      ---------- ---------- ---------- ---------- ---SESEIIQ QLVKSVWKKV QATF--PLLD -PSQELVGVN FGLEQ-LSSL LAHDV----N DVRFIGITGM GGIGKTTLAK LVYDRIFHHF EVPCFLGNIR EVS------- --NVDLQKRL LHPMLKEKIE -EIWDEERGI IFIKKCLRNK KVLLVLDDVD 
R.oc-1       ---------- ---------- ---------- ---------- ---------- ---------- ---------- ---------- ---------- ---------- ---------- ---------- ---------- ---------- ---------- ---------- ---------- ---------- ---------- ---------- 
R.oc-2       ---------- ---------- ---------- ---------- ---CGRELIE GIVDFVWGQV HRKF--RLSD PGREKLVGID FRLEQ-LEIL LAPEE----N DVRFIGIWGM G--------- ---------- ---------- ---------- -GIVHLQKQL LSNVLKKQNT -EVWNVMDGS NMLKNCLCNK QVLLILDNVD 
R.oc-3       ---------- ---------- ---------- ---------- ---YETELIK EIVDVVGEKV YPTF--TLLD -STENLFGID FRLQY-IDLL LFTEV----T DVRFLGIWGM GGVGKTTIAR LVYERISHKF EVSCFLANVG QQS----AIH -GIIHLQKQL ISLVLKEKAA -QVCDAYSGA AMTKNLLCNK RVLLVLDDVD 
P.pe-1       ---------- ---------- ---------- ---------- ---YETELIK EIVEVVWNKV HPTL----LG -SAKNLVGVD FRVKE-INLL LDAEA----N DVRFIGIWGM GGMGKTTIAR LVYERVFHNF EVSSFLANVR EVS----AKH -GLVHLQKEL LSHILKKEST -NVWDVYSGT SMIKNYLCNK KVLLILDDVD 
P.pe-2       ---------- ---------- ---------- ---------- ---HEAKFVK KILGEVNKQL YSKY--QL-- -DIEHLVGIT SRLKD-VVRM IDIENSGSKD VVRMIGILGM GGIGKTTLAK AIYNKVEGSY EGRSFLANVR E------PIN -GLVGLQEQL LNDILKCEGI -KVRSVAKGI DMIRARLCCK RALVIIDDAD 
P.pe-3       ---------- ---------- ---------- ---------- ---HEAKFIN KILGVVNKLL DIKS--QL-- -DIKHPVGIT SRVKA-LSNH LHIENSGSKD DVRMIGIWGM GGIGKTTLAK AIYNEFERSF EGRSFLENVR EVIA---NQP MGLVRLQKQL LNDILKSEGP KKVDSVLKGI EMIRRRLPCK RALVIIDDAD 
P.pe-4       ---------- ---------- ---------- ---------- ---CERELIE DIVKCVWRKV HPSL--TLSN -YPDKLVGMN SGLER-LGVL LATDA----D DVRFIGITGM GGIGKTTIAK LVFEGISHHF EVSSFLANVR EVY----AKH RTLVDLQKQL LFQILKEEIK -QVWDELWGT FFTKKCLHNK KVLLILDDVD 
P.pe-5       ---------- ---------- ---------- ---------- ---SEAELVD DIVKRVWKKV NPTF--TLLD -SQEKLVGID SALDQ-LRLY LAPEE----N DVRFIGIWGM AGVGKTTLAN LVYEKISHHF EHCCFLYNVR KKE------- --LSDLQRQL LSPLLNGN-- -HIWDEREGT VFINKVLRNK KVLLVLDDVD 
P.pe-6       ---------- ---------- ---------- ---------- ---SEAELIK RIVNCVFRKV HPTF--MLSG -SLDKLVGID SALEQ-LHLH LAPKD----N DVRFIGIWGM GGVGKTTLAK LVSQRISHHF ELSWFLSNVR EVS----GKQ GDLVNLQRQI LSPILKENVA QCVWDEGAGT FFTKKHLCNK KVLLILDDVH 
P.pe-7       ---------- ---------- ---------- ---------- ---SEAELIK HIVKCVFKKV HPTF--MLSS -SLDKLVGID SALEQ-LHLH LAPKD----N DVRFIGIWGM GGLGKTTLAK LVFERISHHF ELSWFLSNVR EVS----GKQ GGLVNLQRQI LFPILKENVA -YVGDEEAGT LFIQNRLWNK KVLLVLDDVG 
P.pe-8       ---------- ---------- ---------- ---------- ---------- ---------- HEEF------ -S-------- ---------- ---------G KVEMVNRWRV A--------- ---------- -----LTKIA NISGRDSKNY PSEAELIKDI VECL------ -GKCIQRAGT FFTKKHLCNK KVLLILDDVH 
P.pe-9       ---------- ---------- ---------- ---------- ---WEAELIK DTVKRVWKKV NPTL--TLLD -SQERLVGID FALDQ-LRLQ LDLEA----N EVRFIGIWGM GGIGKTTLAN LVFQKISHHF ELKCFLSNVR --------KR -EVSDLQRQL LSQILDQSIN -HVCDEREGT VFINKVLRNK KVLLVLDDVD 
P.pe-10      ---------- ---------- ---------- ---------- ---SEAELIK NIVKCVWTKV HPTF--MLSG -SPENLVGID FALEQ-LRLQ LAPEE----N DVRFIGIWGM GGVGKTTLAK LVFEKISHHF ELSSFLSDVR EVS----AKH GTLVALQRQL LFPILKEENI IRVWDEESGI FFTKTYLWNK KVLLILDDVD 
P.pe-11      ---------- ---------- ---------- ---------- ---YDTELIK KIVDAVWDKV HPSF--SLLD -SSEILVGLD IKLKE-IDLL LDTNA----N DVRFVGIWGM GGMGKTTLAR LVYETISQNF EGSSFLANVR EVY----ATY -GLVPLQKQL LSNILREKNI -QVYDAYSGL TMIKRCLCNK KVLLVLDDVD 
P.pe-12      ---------- ---------- ---------- ---------- ---YDTELIT KIVDAVWDKV HHTF--SLLD -SSDILVGLD TKLKE-IDLH LDTSA----N DVRFVGIWGM GGMGKTTLAR LVHETISHSF EGSSFLANVR EVY----ATH -GLVPLQKQL LSNILGETNI -QVYDAYSGF TMIKRCLCNK KVLLILDDVD 
P.pe-13      ---------- ---------- ---------- ---------- ---YDTELIT KIVDAVWDKV HPTF--SLLD -STEILVGLD TKLKE-IDMH LDTSA----N DVRFVGIWGM GGMGKTTLAR LVYERISHSF EGSSFLANVR EVCASASATH -GLVPLQKQL LSDILRKENI -QVYNAHIGF TMIKRCLYNK KVLLILDDVD 
P.pe-14      ---------- ---------- ---------- ---------- ---YDAELIT KIVDAVWDKV YPTF--SLLD -SSDILVGLD TKLRE-IDLH LDTSA----N DVRFVGIWGM GGMGKTTLAR LDYERISHSF EGSSLLANVR E--------- ---------- ---------- ---------- ---------- -VLLILDDVD 
P.pe-15      ---------- ---------- ---------- ---------- ---YDTELIT KIVDAVWDKV HHTF--SLLD -SSDILVGLD TKLKE-IDLH LDTSA----N DVRFVGIWGM GGMGKTTLAR LVHETISHSF EGSSFLANVR EVY----ATH -GLVPLQKQL LSNILGETNI -QVYDAYSGF TMIKRCLCNK KVLLILDDVD 
P.pe-16      ---------- ---------- ---------- ---------- ---YDTELIT EIVDAVWDKV RPTF--SLLD -SSDILVGLD TKLKE-IDLH LDTSA----N DVRFVGIWGM GGMGKTTLAR LVYDRISHSF EGSSFLANVR EVH----ATH -GLVPLQKQL LSDILREKNI -QVYDAYSGL TMIKRCLCNK KVLLVLHDVD 
P.pe-17      ---------- ---------- ---------- ---------- ---YDTELIT EIVDAVWDKV HPTF--SLYD -SSEILVGFD TKLKE-IDLH LDTSA----N DVRFVGIWGM GGMGKTTLAR LVYERISHSF EGSSFLANVR EVY----ATH -GLVPLQKQL LSNILKKVNI -QVCDAYSGF TMIKRCLCNK KVLLILDDVD 
P.mi-1       ---------- ---------- ---------- ---------- ---YDEDLIR DLVQELLRKL HRSF--TVFG -SSEKFVGMD TKLEE-IDDL LDKEA----H DVRFIGIWGM GGLGKTTLAR LVYEKISHQF EVRIFLGNVR GVA----TTH RGLDYLQKQI LSQILKEENV -QEWDVYRAI TVIKRCFCNN AVLLVLDDVD 
P.mi-2       ---------- ---------- ---------- ---------- ---YETELIR DIVQALWSRV HPSF--SVFG -SSEKLVGMD TKLEE-IDVL LDREA----N DVRFIGIWGM GGLGKTTLAR LVYEKISHQF EVRIFLANVR EVAA---THR -GLDYLQKQI LSQILKEENV -QEWDVYRAI TVIKRCFCNN AVLIVLDDVD 
P.mi-3       ---------- ---------- ---------- ---------- ---YETDLMK EIVQTLWSKV HPTL--TVSD -FSEMLVGIG TKLEN-INVL LETEA----N DVRFIGIWGM GGVGKTTLAR VVYEKISHKF DVCIFLANVR KVS----ATL -GLVRLQKQI ISQILKEKNV -HVWDVYDGM TRIKRCARNK AVLLVLDDVD 
P.mi-4       ---------- ---------- ---------- ---------- ---YETKLIH EIMKALWTEV HPTF--TALY -SSEELVGME NKLED-IDVL LDREA----N DVRFIGIWGM GGVGKTTLAR MVYEKISHQF EVYIFLANVR EVTA---KPP -GLVHLQKQI LSQVFKEENV -QVWDVYDGM TKTKECLCNK AVLLVLDDVD 
P.mi-5       ---------- ---------- ---------- ---------- ---TNRELIN KIVEHTSRML SDVL--HSSS -VDKGXIGMD SRIADLLHNY IXPQS----X GVRIXXIHGM RGIGKTTLAL AIHDEIRQDF DQSCFLSNVR ERS----AKD -GLVSLQEQL LFSILGVKI- -DIQNEYAGA TMIKRRLCKI KVLVIIDDED 
P.mi-6       ---------- ---------- ---------- ---------- ---YDTELIK EIVRLLWSKL HHSF--TVFD -SSEQCVGMD TKLEE-IDIL LDTKE----N DVRFIGIWGM GGVGKTTLAR LVYEKIFHKF DVCIFVGGVR EVT----ASY -GLIHLQKQI LSQFNQNE-- --VLDVHSGI AMTRRCVWNK AVLLVLDDVN 
P.mi-7       ---------- ---------- ---------- ---------- ---SEPELIK EIVEEVRNKV RPVL----LE -PAEKLVGID SRLEE-LDSL LDTGS----N DVRLIGIWGL GGIGKTTLAE RVYRRICSEF EASCFIERVR -VG------- -NLANLKRKL CMN-LMNTNI -GDWNMHEE- DRLRHFLLQK KVLLILDDVD 
P.mi-8       ---------- ---------- ---------- ---------- ---TDKELVE KIVDFVCEKI RPFD--TEST MCTEDFEPYE ATRKAMGEVM XALED----D NVTAVGVFGM GGVGKTTLVQ ---EAAARSR KSGIFNFVIT LVV----SQS PDLIKLQ-DT LADMLGVELK EKTAASVRAA KLRKKIEDRK NVLIILDDVW 
P.mi-9       ---------- ---------- ---------- ---------- ---TEKELVK KIVDDVCERI QPFD--TEST MCTEDFEPYE ATRKAMGEVM KALKD----D NVTAVGVFGM SGVGKTTMVQ EVAARFKKN- --GVFXHVIM AVV----SQS -PDLRLIQGT LADMLGVKFV -KKTELGRAY TLNTEIMRRE NILIILDDVW 
P.mi-10      ---------- ---------- ---------- ---------- ---TDKELVE KIVECVCERI QPFN--TEST MCIEDFEPYE ATKIG-MNKV MEALK---HE DVTAVAVCGI GGVGKTTMVK EVAAQSKKN- --GVFHHVIM AVV----SQS PDLTKIRDGL VDQLLGKKLE -KETEIERVA RFTTEIMKKG KILIILDDVW 
P.mi-11      ---------- ---------- ---------- ---------- ---YETELIK EIVESLRKKV SPTFASSQSE -SLQNLVGID SKLME-IEFL LDTEG----N EVCFIGIWGM GGIGKTTLAK QVHNKISYHF EVTIFLPDVR QIS----TTH -GLVHQQERL LCQILREKNI -RVHNVDDGV AKIKRCLFDK KVLLVLDDVD 

             ....|....| ....|....| ....|....| ....|....| ....|....| ....|....| ....|....| ....|....| ....|....| ....|....| ....|....| ....|....| ....|....| ....|....| ....|....| ....|....| ....|....| ....|....| ....|....| ....|....| 
                2205       2215       2225       2235       2245       2255       2265       2275       2285       2295       2305       2315       2325       2335       2345       2355       2365       2375       2385       2395                                          
OB1-A        QVEQLET--L VGEKDWFGLG SRIIITTRNR HILVTHGIEK PYELKGLNDD KALQLFSWKA FRKYEPDED- -FAEQSNSFV IYAGGLPLAL KTLGSFLYKR SPHAWNSALE KLRNT----P -N------RT IFEILKISFD GL-DEMEKKI FLDIACFRR- ---------- -LYRNEFMIE QVYS-SDLC- NRITIDV--- 
OB1-B        QPEQLKN--L VGEKDWFGLR SRIIITTRNR HVLVTHGIEK PYELMELNYD EALQLFSLNA FRKYEPEED- -YAELSECFV SYARGLPLAL ETLGSFLYKR SLGAWGSALE KLRNT----P -N------RS VFDLLKVSYD GL-DEMEKKI FLDIACFHR- ---------- -LYCNEFMIE QVYS-SDPS- YRITIDV--- 
OB1-C        ESEQLEN--L VGEKDCFGLR SRIIITTRDR HVLVTHDVQK PYELKELEKD EALQLFSWKA FRKHEPEKD- -YVEQSKSFV RYAGGLPLAL KILGSFLSKR SSDAWNSALA KLQQT----P -N------KT IFEILKISFD GL-DEMEKKI FLDIACFRR- ---------- -LYDNKSMIE QVYS-SEFC- SRIAIEV--- 
OB1-D        QPEQLEN--L AGGKDWFGLR SRIIITTRNR HVLVTHDIEK PYEVRGLNYD EALQLFSWKA FRKYEPDED- -YAELSGHFV SYARGLPLAL RTMGSFLYKR SPDAWSSALE KLRNT----P -D------RK VFDLLKVSYD GL-DEMEKTI FLDIACFRW- ---------- -LYRNEFMIE QVYS-SDLC- NRITIDV--- 
OB1-E        QSEQLEI--L VGEKDWFGLR SRIIITTRNR HVLVRHDIEE PYELKGLNQD EALQLFSLEA FGKCEPEED- -YAKLCKRFV TYAAGLPLAL KILGSFLYKR SLDSWSSAFQ KLKQT----P -N------TK VFEILRVSFD GL-DDEEKRI FLDIACFHE- ---------- -LYHDKSMIE HS---SKSC- SRIVIDV--- 
OB1-F        QSEQLEN--L VGEKDWFGLR SRIIITTRNR HVLVTHGIEK PYELKGLEED EALQLFSLKA FGKYEPDED- -YAKLSHCFV NHVGGLPLAL KTLGSFLYKR SLHSWSSALA KLQNT----P -D------KT VFDLLRVSYD GL-DEMEKKI FLDIACFSS- ---------- -QCTAKLIIE LLYS-FDIC- TRIVIDV--- 
OB1-G        QLNQLEM--L AGSKDWFGPG SRIIITTRDE RLLIEHGIEK PYELQGLNDN QALQLFSWKA FKKYHPEED- -YLELSKCFV DYAGGLPLAL RTLGSSLYKR GRDAWISTLD KLKKA----P -N------KT IFETLKISYD GL-DDMEKRI FLNVACFHK- ---------- -GGYKERVIE ILDS-CGFP- ARIVIDI--- 
OB2-A        QSEQLEN--L VGEKDCFGLR SRIIITTRDR HVLVTHG--- ---------N MSLKKIMLNT LK-------- -------SFV MYAGRLPLAL KTLGSFLYRR SLDAWNSALA KLRNS----P -N------KI VFDLLKVSYD GL-DEMEKKI FLHITCFSS- ---------- -QCQTKFIIE LLYS-SDIC- TRIAIDV--- 
OB2-B        QVEQLET--L VGEKDWFGLG SRIIITTRNR HILVTHGIEK PYELKGLNDD KALQLFSWKA FRKYEPDED- -FAEQSNSFV IYAGGLPLAL KTLGSFLYKR SPHAWNSALE KLRNT----P -N------RT IFEILKISFD GL-DEMEKKI FLDIACFRR- ---------- -LYRNEFMIE QVYS-SDLC- NRITIDV--- 
OB2-C        QVEQLET--L VGEKDWFGLR SRIIITTRNR HILVTHGIEK PYELKGLNDD EALQLFSWKA FRKYEPEED- -YAEHSKSFV MYAGGLPLAL KTLGSFLYKR SPHAWSSTLQ KLQQI----P -N------TT VFEILKISYD GL-DEMEKKV FLDIACFHR- ---------- -LYYNEFMIE QVYS-SDFC- IRIAIDV--- 
OB2-D        QPEQLKN--L VGEKDWFGLR SRIIITTRNR HVLVTHGIEK PYELMELNYD EALQLFSLNA FRKYEPEED- -YAELSECFV SYARGLPLAL ETLGSFLYKR SLGAWGSALE KLRNT----P -N------RS VFDLLKVSYD GL-DEMEKKI FLDIACFHR- ---------- -LYCNEFMIE QVYS-SDPS- YRITIDV--- 
OB2-E        QVEQLET--L VGEKDWFGLG SRIIITTRNR HILVTHGIEK PYELKGLNDD KALQLFSWKA FRKYEPDED- -FAEQSNSFV IYAGGLPLAL KTLGSFLYKR SPHAWNSALE KLRNT----P -N------RT IFEILKISFD GL-DEMEKKI FLDIACFRR- ---------- -LYRNEFMIE QVYS-SDLC- NRITIDV--- 
OB2-F        QVEQLET--L VGEKDWFGLR SRIIITTRNR HILVTHGIEK PYELKGLNDD EALQLFSWKA FRKYEPEED- -YAEHSKSFV MYAGGLPLAL KTLGSFLYKR SPHAWSSTLQ KLQQI----P -N------TT VFEILKISYD GL-DEMEKRV FLDIACFHR- ---------- -LYYNEFMIE QVYS-SDFC- IRIAIDV--- 
OB2-G        QPEQLEN--L AGGKDWFGLR SRIIITTRNR HVLVTHDIEK PYEVRGLNYD EALQLFSWKA FRKYEPDED- -YAELSGHFV SYARGLPLAL RTMGSFLYKR SPDAWSSALE KLRNT----P -D------RK VFDLLKVSYD GL-DEMEKTI FLDIACFRW- ---------- -LYRNEFMIE QVYS-SDLC- NRITIDV--- 
OB2-H        QVEQLET--L VGEKDWFGLG SRIIITTRNR HILVTHGIEK PYELKGLNDD KALQLFSWKA FRKYEPDED- -FAEQSNSFV IYAGGLPLAL KTLGSFLYKR SPHAWNSALE KLRNT----P -N------RT IFEILKISFD GL-DEMEKKI FLDIACFRR- ---------- -LYRNEFIIE QVYS-SDLC- NCITIDV--- 
OB2-I        ESEQLEN--L VGEKDCFGLR SRIIITTRDR HVLVTHDVQK PYELKELEKD EALQLFSWKA FRKHEPEKD- -YVEQSKSFV RYAGGLPLAL KILGSFLSKR SSDAWNSALA KLQQT----P -N------KT IFEILKISFD GL-DEMEKKI FLDIACFRR- ---------- -LYDNKSMIE QVYS-SEFC- SRIAIEV--- 
OB2-J        QSEQLEH--L AGEKDCFGLR SRIIITTRDR HVLVTHDIEK PYELKTLGED EALQLFSWKA FRKHEPEED- -YAEQSKNFV RYAGGLPLAL KILGSFLYKR SLDSWSSAFQ ELKQT----P -N------PK VFEILKISFD GL-HEMEKKI FLDIACFPR- ---------- -LYGNESMIE QAYS-SEFF- SRIAIEV--- 
OB2-K        QSEQLEH--L AGEKDWFGLR SRIIFTTRNQ RVLVTHGVEK PYELKGLNNA EALQLFSWKA FRKCEPEED- -YAELCKSFV MHAGGLPLAL KTLGSFLYKR SPDAWNSALA KLRNT----P -D------KT VFDMLKVSYD GL-DEMEKKI FLDIACFSS- ---------- -QCQAKFIIE LLYS-YDVC- IGIAIEV--- 
OB2-L        QSEQLEI--L VGEKDWFGLR SRIIITTRNR HVLVRHGIEE PYELKGLNQD EALQLFSLEA FGKCEPEED- -YAKLCKRFV TYAAGLPLAL KILGSFLYKR SLDSWSSAFQ KLKQT----P -N------TK VFEILKVSFD GL-DDEEKRI FLDIACFHE- ---------- -LYHDKSMIE HS---SKSC- SRIVIDV--- 
OB2-M        QSEQLEH--L VGEKDWFGLR SRIIITTRNQ RVLVTHGVEK PYELKRLNKD EALQLFSWKA FRKCEPEED- -NAELCKSFV TYAGGLPLAL KTLGSFLYKR SLHSWSSELQ KLQQT----P -N------RS VFEILKLSFD GL-DEMEKKI FLDIACFRR- ---------- -LYDNESMIE QVHS-FDFC- PRITIDV--- 
OB2-N        QSEQLEN--L VGEKDWFGLR SRIIITTRNR HVLVTHGIEK PYELKGLEED EALQLFSLKA FGKYEPDED- -YAKLSHCFV NHVGGLPLAL KTLGSFLCKR SPDAWKSALA KLQNT----P -E------KT VFDLLKVSYD GL-DEMEKKI FLDITCFSS- ---------- -QCESKFIIE LLYS-SNDC- TRIAIDV--- 
OB2-O        QSEQLEI--L VGEKDWFGLR SRIIITTRNR HVLVRHGIEE PYELKGLNQD EALQLFSLEA FGKCEPEED- -YAKLCKRFV TYAAGLPLAL KILGSFLYKR SLDSWSSAFQ KLKQT----P -N------TK VFEILKVSFD GL-DDEEKRI FLDIACFHE- ---------- -LYHDKSMIE HS---SKSC- SRIVIDV--- 
OB2-P        QSEKLEN--L VGEKDWFGLR SRIIITTRNR HVLVRHGIEE PYELKGLNQY EALELFSLEA FRKCEPEED- -YAKLCKHFV TYAAGLPLAL KILGSFLYKR SLDSWSSAFQ KLKQT----P -N------PT VFEILKISFD GL-DEMEKKA FLDIACFRR- ---------- -LYDNESMIE QVYS-SQFS- SRIAIDV--- 
OB2-Q        QSEQLEN--L VGEKDCFGLR SRIIITTRDR RVLVTHGVEK PYELNGLNKN EALQLFSWKA FRKCEPEED- -FAELCKSFV TYAGGLPLAL KILGSFLKGR TPDEWNSALA KLQQT----P -D------IT VFKILKMSFD GL-DEMEKKI FLDIACFRW- ---------- -LYRKEFMIE LVDS-SDPC- NRITRSV--- 
OB2-R        QSEQLEN--L VGEKDCFGLR SRIIITTRDR HVLVTHGVEK PYELKGLYED EALQLFSWKA FRKCEPEED- -YAELCKSFV MYAKGLPLAL KILGSFLNGR TPDEWNSALA KLQQT----P -N------QR VFEILKISFD GL-EEMEKKI FLDIACFRR- ---------- -LYRKEFMIE LVDS-SDPC- NRITRSV--- 
OB2-S        QSEQLEN--L VGEKDCFGLR SRIIITTRDR RVLVTHGVEK PYELKGINED EALQLFSWKA FRKCEPEED- -YAELCKSFV TYAGGLPLAL KILGSFLKGR TPDEWNSALA KLQQT----P -D------IT VFKILKMSFD GL-DEKEKKI FLDIACFRR- ---------- -LYRNEFMIE LVDS-SDLC- NRITRRV--- 
OB2-T        QLKQLEM--L AREKDWFGSG SIIIVTTRDQ HLLDLHGIER QYKSKGLNEH EALQLFSWKA FKKDKPEEG- -YRELSESIL DYAKGLPLAL KILGSYLYKR DRGGWESAVA KLKKA----P ID------QK LFEALRISYD GL-DEMSQHV FLDVACFLK- ---------- -GDDKERVIK ILDNVFGFD- PHIMIDV--- 
OB2-U        QLDQLEN--L AGEEDWFGSG SIVIVTTRDQ RLLVLHGIET QYKSKGLNEY EALQLFSWKA FKKDYPEEG- -YRELSKGIL DYARGLPLAL KILGSFLYKR DRGDWESTVA KLKKA----P ID------QA LFKALRISYD GL-DMMSQQV FLDVACFLK- ---------- -GNDKERVIQ ILDSFFGFD- TSIMVSV--- 
F.ve-1       QVEQMEK--L VGEEDWFGLR SRILITTRYR HLLVTHGIEI PYELKGLNDD DALKLFSLKA FRKYEPEED- -FAELSRCFV SYASGLPLAL KTLGSFLNKR SPDAWISALE KLRNT----P -N------RT VFDVLKVSYN GL-DDKEKNF FLDIACFSS- ---------- -QCQAKFIIE LLYS-SDIC- TRITIDV--- 
F.ve-2       QVEQLET--L VREKDWFGLR SRIIITTRNR QILVTHGIEA PYELQGLYGD EALQLFSWKA FRKYEPEED- -YAEYSKSFV MYAAGLPLSL KTLGSFLYKR SPLAWRSTLR KLEQL----P -N------AS VFEILKISYD GL-DEMEKKV FLDIACFHR- ---------- -LYYDELMIE QVYS-SDFC- TRIVIDV--- 
F.ve-3       QVEQLET--L VGERDWFGLR SRIIITTRNR HILVTHGIDE PYEVKILTKD DALKLFCWKA FRKYEPEDE- -YAEDSKRFI IYAGGLPLAL KTLGSFLYKR SADAWSSTLE KLQGT----P -N------RT IFDVLKISYD GL-DKMEKKI FLDIACFCR- ---------- -WYQNEYAVD LLYS-SDFC- SHIAIDV--- 
F.ve-4       QVEQLET--L VGEKDWFGMR SRIIITTRNQ RILVTHGIDE PYELKGLNND EALKLFSLKA FRKYEPEED- -FAELSRCFV SYASGLPLAL KTLGSFLYKR NADAWISALE KLRNT----P -D------GT IFDILKISYD GL-DKMEKKI FLDIACFSS- ---------- -ECQAKFVIE LLYS-SDIC- TRIAIDV--- 
F.ve-5       QVEQLET--L VREKDWFGLR SRIIITTRNR QILVTHGVEA PYELQGV--- ---------- ---------- ---------- -----FPFSL KTLGSFLYNR SPLAWRATLR KLEQL----P -N------AS VFEILKISYD GH-DEMEKKV FLDIACFHR- ---------- -LYYDELMIE Q--------- ---------- 
F.ve-6       QVEQLET--L V--------- ---------- ---------- ---------- ---------- ---------- ---------- -----FPFSL KTLGSFLYNR SPLAWRATLR KLEQL----P -N------AS VFEILKISYD GH-DEMEKKV FLDIACFHR- ---------- -LYYDELMIE QVYS-SDFC- TRIVIDV--- 
F.ve-7       QVEQLET--L VGERDWFGLR SRIIITTRNR HILVTHGIEK LYKLDQLNND EALRLFCWKA FRKYEPEDD- -FVEYCKSFV TYAGGLPLAL KTLGSFLYKR RPDAWSSTLK KLQET----P -N------KT VFDILKISYD GL-DKMEKKI FLDIACFCR- ---------- ---------- ---------- CHIAIDV--- 
F.ve-8       QSEQLEN--L VGEKDWFGLR SRIIITTRDQ HILVRHGIDE PYVLKGLNDD EAFKLFCWKA FRKYEPEDE- -YAEHSKKFI IYAGGLPLAL KTLGSFLYKR SPDVWISILE KLQET----P -N------RT IFDILKISYD GL-DKMEKKT FLDIACFYR- ---------- -WYQT----E LLYS-SDFC- SHIAIDV--- 
F.ve-9       QLEQLEK--L VGERDWFGSR SRIIITARDR HVLVTYGVEK PYELKGLNED EALELFSWKA FRKYVPEED- -YAKLSKSFV MYAGGLPLAL KTLGSFLYQR SPDAWNSALQ KLRST----P -N------KT IFELLKVSYD GL-DEMEKKI FLDIACYSS- ---------- -QCRAKFIIE LLYS-SDVC- NGIAIDV--- 
F.ve-10      QSEQLEN--L VGEKDWFGSR SRIIITARDR HVLVTYGVEK PYELNGLNKD EALRLFSWKA FRKHVPEED- -YAELSESFV MYAGGLPLAL KTLGSFMYQR SPDAWNSELQ KLQQT----P -N------RT VFEILKISFD GL-DEMEKKF FLDIACFHR- ---------- -LYNNESMIE LAYS-SEFC- TRITIDV--- 
F.ve-11      QLEQLEK--L VGERDWFGSR SRIIITTRDR HVLVTHGVEK PYELKTLNEN EALELFSWKA FRKYEPDID- -YAEQSKSFV RYAGGLPLAL KILGSFLYQR NPDAWNSALQ KLQQT----P -D------RR VFEVLKISFD GL-DEMEKKI FLDIACFHR- ---------- -LCNNVSVIE LAYS-SEFC- IRITIDV--- 
F.ve-12      QVEQLEK--L VGERDWFGSR SRIIITTRDR HVLLTYGVEN PYELKTLNEN EALELFSWKA FRKYVPEED- -YAELSKSFV MYAGGLPLAL KTLGSFLYQR SPDAWNSALQ KLQQT----P -N------RT VFEILKISFD GL-EDMEKKK FLDIACFHR- ---------- -LYNNESMIE LAYS-SEFC- TRITIDV--- 
F.ve-13      QPEQLEN--L VGEKDWFGSR SRIIITARDR HVLATQGVEK PYELKGLNED EALQLFSWKA FRKYVPEED- -YAELCKSFV MYAGGLPLAL KTLGSYLYQR SPDAWNSALA KLRST----P -N------KT IFDLL----- ---------- ---------- ---------- ---------- ---------- ---------- 
F.ve-14      QLEQLEK--L VGERDWFGSR SRIIITTRDR HVLVTHGVEK PYELKTLNEN EALELFSWKA FRKYEPDID- -YAEQSKSFV RYAGGLPLAL KILGSFLYQR SPDAWNSALQ KLQQT----P -D------RR VFEILKISFD GL-DEMDKKI FLDIACFHR- ---------- -LYDNESMIE LAYS-SEFC- TRITIDV--- 
F.ve-15      QSEQLEN--L VGEKDWFGSR SRIIITARDR HVLVAYGVEK PYELKGLNED EALQLFSWKA FRKYVPEED- -YAELSKSFV MNAGGLPLAL KTLGSFLYQR SPDAWNSALA KLRST----P -N------KT IFDLLKVSYD GL-DEMEKKI FLDITCYSS- ---------- -QCRAKFIIE LLYS-SDVC- NRIAIDV--- 
F.ve-16      QPEQLEN--L VGEKDWFGSG SRIIITTRDR HVLVTYGVEK PYELKGLNED EALQLFSWKA FRKYVPEED- -YAELSKSFV MYAGGLPLAL KTLGSYLYQR SPDAWNSALA KLRST----P -N------KT IFDLLKVSYD GL-DEMEKKI FLDITCYSS- ---------- -QRQASFIIE LLYS-SDIC- NRIAIEV--- 
F.ve-17      QSEQLEN--L VGEKDSFGLR SRIIITTRDR QVLVTHDIEE PYELKTLNEN EALKLFSGKA FRKDEPDQD- -YVEQSKSFV RYAGGLPLAL KTLGSFLYKR SAHSWSSALQ KLQQT----P -N------RT VFEILKISFD GL-DETEKKI FLDIACFHR- ---------- -LYNNESMIE LAYS-SEFC- TRITIDV--- 
F.ve-18      QSEQLQT--L VGERDWFGSR SRIIITTRDR HFLDTHGLEK LYELKTLNEN EAVELFCWKA FRKNQPEEG- -YAEYSKSFV RYAGGLPIAL KILGSFLYKR SAHSWSSALQ KLQQT----P -N------RT VFEILRISFD GL-DEMEKKI FLDISCFHR- ---------- -LYNNKSMIE LAYS-SKCC- TRITIDV--- 
F.ve-19      QLDQLEN--L AGEENWFGSG SLVIVTTRDQ RILVSHGIEL QYQSKGLNEQ EALQLFSWKA FKKDYPEEG- -YRELSKSIL DYARGLPLAL KILGSFLYKR DRGDWESAVA KLKKD----P ID------QA LFKALRISYD GL-DEMSKQV FLDVACFLK- ---------- -GYDKERVIQ ILDSSFGFD- TRIVISV--- 
M.do-1       QLDQLEK--L VKQKEWFGFG SRIVVTTRDE RLLVEHGIEM VYEVKPLTQD EAFSLFSWKA FKDDELEED- -FLELSKCFI SYARGLPLAL KTLGSLLYKR GRDEWKSALD KLKQA----P -N------KT IFETLKISYD GL-DELEKRI FLDIACFHK- ---------- -FCERERVIE RLEN-CGFVG TRVVIQV--- 
M.do-2       QSDQLEK--L VKQKEWFGSG SRIVITTRDE RLLVKHDIEM VYEVKPLTQD EALFLFCRNA FKDDELEED- -FLELSKCFI SYASGLPLAL ETLGSFLYKR GRDEWKSALD KLKQA----P -N------TK IFDTLKISYD GL-DEFDKRI FLDIACFHN- ---------- -FREKEQVIE RLEN-CGFVG ARIVIEV--- 
M.do-3       ---------- ---------- ---------- ---------- ---------- ---------- ---------- ---------- ---------- -----FLYKR GRDEWKSALD KLKQA----P -N------RT IYETLKISYD GL-DESEKRI FLDIACFHKF YYYEDNACFY TWYKKKQLVE VLDS-CGFAG ARIMVDV--- 
M.do-4       QLDQLEK--L VKQKEWFGFG SRVIVTTRDE RLLVEHGIEM VYEVKPLTQD EALFLFSRKA FKDDELEED- -FLELSKCFI SYASGLPLAL KTLGSFLYKR GRDEWKSALQ KLKQA----P -N------RK IFETLKLSYD GL-DEFEKRI FLDIACFHK- ---------- -FCEKERVIE SLQK-CGFVG ACIVIEV--- 
M.do-5       QLDQLEK--L VKQKEWFGFG SRIVVTTRDE RLLVEHGIEM VYEVKPLTQD EAFSLFSWKA FKDDELEED- -FLELSKCFI SYARGLPLAL KTLGSLLYKR ---------- ---------- ---------- ---------- ---DELEKRI FLDIACFHK- ---------- -FCERERVIE RLEN-CGFVG TRVVIQV--- 
M.do-6       DLKQLEV--L AGNQSWFGMG SRIVITTRNE GLLVQHGIAT SYKMQGLNDC EALELFCLNA FMKEQPEED- -FLELFEHFL KYARGLPLVL KTLGSFLYTR GQDAWNSMLE NIHRI----P -N------PT IFNSLKISYD GL-EDMEKRV FLDVACFHK- ---------- -GKCMQQLFR ILDNSFEIS- SSVVIDL--- 
M.do-7       HINQLQV--L AGNEDWFGMG SRIIITTRNE RLLVQHDITL CHNVKVLDKG AALALFSLHA FKKNLPEDG- -FWELSTYFI NYAGGLPLAL ETLGSALFKR RLDTWNSVWD NLSKT----P -N------PA IFDKLKISYD GL-EEWEKRI FLDVACFHK- ---------- -GKYTNEVIK MLDNSLGIS- SSSMIDV--- 
M.do-8       ---------- ---------- ---------- ---------- ---------- ------AFMP FKKNLPEDG- -FWELSTYFI NYAGGLPLAL ETLGSALFKR RLDTW----- ---------- -N-------- ---------- ---------- ---------- ---------- ---------- ---------- ---------- 
M.do-9       HINQLQV--L AGKEDWFGMG SIILITTRNE RLLVEHGITL CHSVKVLNDD EALALFSLHA FKKNLPDDG- -FLELSKYFI NYAGGLPLAL KTLGSTLFKR GLHDWNSVRD NLSKV----P -N------PT IFDKLKISYD GL-EEMEKSF FLDVACLHK- ---------- -GKHREEIIE ILDNSFGIS- SCYRINV--- 
M.do-10      HINQLQV--L AGKEDWFGME SRIIITTRNE RLLVQHDVTL CHNVKVLDEG AALELFSLHA FKKNLPEDG- -FWELSTYFM NYAGGLPLAL ETLGSALFKR RLDTWNSVWD NLSKI----P -N------PT IFYKLKISYD GL-EEWEKRI FLDVACFHK- ---------- -GKYTKRVIE MLDDSFGLS- SSIMIDV--- 
R.oc-1       ---------- ----DWFGSG SIIIITTRDQ HLLVSHGIET RYKSKGLNEH EALQLFSWNA FKKYHPEEG- -YRELSESIL DYARGLPLAL KILGSFLYKR DRVDWEGVVA KLKKV----P ID------KK LFEALRISYD GL-DEMSQQV FLDVVCFLK- ---------- -GNDKERVIE ILDSSFGFD- TRVIIDV--- 
R.oc-2       HIKQLDI--L AGNKDWFGMG SRIIITTRDQ RLLVEHDIEI LYKVEGLKGT EALQLFRQNA FRKGQSEEEG GFMELSKCFV NYAKGLPLAL KILGRSLYER GRDDWISALD MLMKS----P -D------TE IFSSLKISYD GL-CEMNKSV FLDVAFFHK- ---------- -GKEKEQVIE ILDS-CGLP- GHIGINI--- 
R.oc-3       QLNQLEM--L AGNKDWFGPG SRIIITTRDE RLLIEHGIEK PYEHQGLNDN HALQLFSWKA FRKYHPEED- -YLELSKCFV DYAGGLPLAL RTLGSSLYRR GRDAWISTLE KLKKA----P -N------QT IFETLKISYD GL-DEMEKRI FLDVACFHK- ---------- -GKYKERVIE MLDS-CGFP- ALIVIDI--- 
P.pe-1       ELNQLQI--L LGEKHWFGLG SRIIITTRDQ HLLVTHGVEK SYELEGLNEV DALQLFSWNA FKKDHPEED- -YLELSKCFM EYAGGLPLAL TTLGSFLYKR SRDAWTSALD KLKKA----P -N------RT IFGTLKMSYD GL-DEIEKRI FLDVACFLK- ---------- -GYNKERTIE VLDS-YGFC- PRITVDV--- 
P.pe-2       DLQQLKA--I ARARDWFGPG SRIIITTRDK HLLEQIGVDG TYMAEEMDEK EALELFGWHA FESGYPNQE- -YLDLSKRVI RYCRGLPLAL EVVGSFLIKR PTAEWESHLE KLERS----P -D------GD IQKILRISFD GLPDEEKREI FLDISCFFI- ---------- -GMDKDYVTQ ILKG-CGFA- QPIGISV--- 
P.pe-3       DLHQLEA--I AGARDWFGPG SRILITTRNQ HLLQQVGVDG TYIAEKMDEE EALEFFSWHA FKRRYPDQE- -YLDLSKRVI RYCQGLPLAL RVVGSFLFNR STAEWESHLE KLQTS----P -D------GD IQKILRISFD GLPDDTTRKI FLDISCFFI- ---------- -GDDKDYVTK ILDG-CGFY- ATIGISV--- 
P.pe-4       QLDQLEI--L VGKKDWFGMG SRIIITTRNE RLLVEHGIDI SYKVEGLSDD ESLELFSLNA FRKDKPEEG- -FLELSKRFL NYAKGLPLAL KVLGCSLYNE GQDVWISALD QIEKC----L -D------SK IFDTLKISYD GL-NKMEKMI FLDVACFHK- ---------- -GKGKEQVIQ ILDHTRNIS- SRKGIHV--- 
P.pe-5       KLHQLEV--L ARDKILFGVG SRIIITTRDK RLLVQHGTTT -FKVKVLKNE EALELFSRHA FQKDQPEEG- -FQELSQHFL YYANGLPLAL KILGRALYGR DQDAWKSALY NLNKI----P -D------PD IFDSLKVSYY GL-KEMEKKI FLHVACLHR- ---------- -GRDKEQVIE ILDCTLDIS- SHIEIDI--- 
P.pe-6       QLNQLKT--L AGKKDWFGVG SRIIITTRDE RLLVEHGIAI RYKVEVLKDD EALELFSQNA FKKNQPEEG- -FLELSRCFV HYAKGLPLAL TTLGSFLYGR DQDKWKSAFD NLRKI----R -N------PT IFHSLRVSYD GQ-EEIDKKI FLDVACFHT- ---------- -GKDEEQVIE ILDSIYNIS- SRIRIDI--- 
P.pe-7       QLNQLEK--L VGNKKWFGVG SRIVITTRDE RLLVEHGIEK VYKVIVLKDD KALELFCRHA FKKDQPKEG- -FQELSRHFL DYAKGLPLAL KTLGRALYGR DQDAWKSVLH NLNKI----P -D------PD IFDSLKVSYD GL-KEMEKKI FLHVACLHR- ---------- -GKNKEQVIQ ILDCILDIS- SHIEIDI--- 
P.pe-8       QLNQLKT--L AGKKDWFGVG SRIIITTRDE RLLVEHGIAI RYKVEVLKDD EALELFSQNA FKKNQPEEG- -FLELSRCFV HYAKGLPLAL TTLGSFLYGR DQDKWKSAFD NLRKI----R -N------PT IFHSLRVSYD GQ-EEIDKKI FLDVACFHT- ---------- -GKDEEQVIE ILDSIYNIS- SRIRIDI--- 
P.pe-9       QLHQLEV--L ARDKILFGVG SRIIITTRDK RLLVQHGTTI -HKIEVLKNN EALELFSRHA FKKDQPEEG- -FQELSQHFL YYANGLPLAL KILGRALYGR DQDAWKSALY NLNKI----P -D------SD IFDSLKISYY GL-KEMEKKI FLHVACLHR- ---------- -GRVKEKVIE ILDCTLDIS- SHIEIDI--- 
P.pe-10      KLNQLEK--L VGEKTWFGVG SRIIITTRNE RLLVQHDIAR RHKVEVLNNG QALKLFSQHA FKKNQSAEG- -FLELSQRVL HCAKGLPLAL KTLGTLLYTR DQDAWNSVLH NVEKI----P -N------PT VLDSLKVSYD GL-EEMEKKI FLHVACFHK- ---------- -GKDKEKIIE ILDSIWDIS- SLIWMDI--- 
P.pe-11      QSDQLEM--L IREKDCFGLG SRIIITTRDE RLFVEHGIEK VYKVMPLTQD EALYLFSRKA FRKDDLEED- -YFELSKNFI NYAGGLPLAL KTLGSFLYKR SRDEWKSALD KLKQA----P -D------RK FFQMLKISYD GL-EEMQKKI FLDVACFHK- ---------- -FYGKEKVIE MLDS-CGFVG TRIVIHV--- 
P.pe-12      QSDQLEM--L IREKDCFGLG SRIIITTRDE RLFVDHGIEK VYKVMPLTQD EALYLFSRKA FRKDDLEED- -YLELSKNFI NYAGGLPLAL KTLGSFLYKR SRDEWKSALD KLKQA----P -D------RK IFQILKISYD GL-EEMQKKI FLDVACFHK- ---------- -LYDKEEVIE ILDS-CGFVG TRIVIHV--- 
P.pe-13      QSNQLEM--L IREKDCFGLG SRIIITTRDE RLLVEHGIEK IYEVMPLTQD EAVYLFSMKA FRKDDLEED- -YLELSKNFI NYARGLPLAL KTLGSFLYKR SRDEWMSALD KLKQA----P -D------RE IFQILKISYD GL-EEMQKQI FLDVACFHK- ---------- -SYLKEEVIE ILDN-CGFVG TRIVIHV--- 
P.pe-14      QSDQLEM--L IREKDYFGLG SRIIITTRDE RLLVEHGIEK VYKVMPLTQD EALYLFSKKA FQKDDLEED- -YLELSKSFI NYAGGLPLAL KTLGSFLYKR SRDEWKSALD KLKQA----P -D------RK NFQMLKISYD GL-EEMQKKI FLDVACFHK- ---------- -SYDKETVIK ILDS-CGFVG TRIVIHV--- 
P.pe-15      QSDQLEM--L IREKDCFGLG SRIIITTRDE RLFVDHGIEK VYKVMPLTQD EALYLFSRKA FRKDDLEED- -YLELSKNFI NYAGGLPLAL KTLGSFLYKR SRDEWKSALD KLKQA----P -D------RK IFQILKISYD GL-EEMQKKI FLDVACFHK- ---------- -LYDKEEVIE ILDS-CGFVG TRIVIHV--- 
P.pe-16      QSDQLEM--L IREKDCFGLG SRIIITTRDE HLFVEHGIEK VYKVMPLTQD EALYLFSRKA FRKDDLEED- -YLELSKNFI NYAGGLPLAL KTLGSFLYKR SRDEWKSALD KLKQA----P -D------RK IFQMLKISYD GL-EEMQKKI FLDVACFHK- ---------- -FYDKEEVIE ILDS-CGFVG TRIVIHV--- 
P.pe-17      QSEQLEM--L IREKDCFGLG SRIIITTRDE RLLVEQGIEK IYKVLPLTQH EARHLFSKKA FQKDDLEED- -YLELSKSFI KYAGGLPLAL KTLGSFLYKR SQDEWKSALD KLKQA----P -D------RK ILKILKISYD GL-EEMQKKI FLDVACFHK- ---------- -CDDKEEVIE ILDS-CGFVG ARIGIHV--- 
P.mi-1       QSEQLEN--L VGEKDGFGSG SRIIITTRDL HVLVAHG--- ---------- ---------- --KMSLEED- -YADYSKRFV MYAGGLPLAL KTLGSFLYKR SPDSWSSALQ KLQQT----P -N------RT VFEILKISFD GL-DMEEKKI FLDIACFRK- ---------- -QYES----- -----SESC- PRLAIEV--- 
P.mi-2       QSEQLEN--L VGEKDGFGSG SRIIITTRDX HVLVAHGVEK PYELXGLNXX DALELFSWKA FRKNEPEED- -YADYSKXFV MYAGGLPXAL KTLGSFLYKR SPDSWSSALQ KLQQT----P -N------RT VFEILKISFD GL-DEIEKKI FLDIACFRR- ---------- -LYRNESMVE LVCS-SDFS- SRIAIDV--- 
P.mi-3       QVEQLET--L VREKVWFGLR SRIIITTRNR QILVTHGIEA PYELMGLNND DALQLFSWKA FRKYEPEED- -YAELSDSFV SYAKGLPLAL ETSGSFLYKR SPGAWGSALE KLRHT----P -N------RT VFDVLKVSYD GL-DEMEKKV FLDITCFSS- ---------- -VCQAKFVVE LLCN-SDVC- TRIAIDV--- 
P.mi-4       QVEQLET--L VREKDWFGLR SRIIITTRNR QILVTHGIEA PYELMGLNDD DALQLFSWKA FRKYEPEED- -YAEYSKSFV MYAAGLPLSL KTLGSFLYKR SPLAWRSTLQ KLQQL----P -N------AS VFEILKISYD GL-DEMEKKV FLDIACFHR- ---------- -LYYDELLIE QVYS-SDFC- TRIVIDV--- 
P.mi-5       HITHLEQ--L AGSCDWFGPG SRILVTTPDI HLLKAHEVDA RYEATGLNFG EAFELFSLKA FKKSIPPDD- -YWELCSLIL QYAQGHPLAL VVLGSFLCGG STKEWKSALD RLKNT----P -H------RE IIDVLKISYD GL-EEKDREI FLHIACFYK- ---------- -GKDRDRVTQ ILDY-CDLN- PVIGLSD--- 
P.mi-6       ESEQLAY--L VGEKDWYGSR SRIIITTRNQ SVLVTHGVEK RYELKGLNED EALELLCWKA FRKCEPEEG- -YVEYTKSLV MYAGGLPLAL KILGASLYKR TPHAWAFALE KLRNV----P -N------QS VFDILKISFD GL-NEWEKAA FLDIACFYR- ---------- -LYREEYIVD VAYS-SDMYH SDVVIRI--- 
P.mi-7       STDQLIK--F CGDPKWFHLG SRIIITTTDE HVLIACGIER RYEMRGLDDD DALRLFSWKA FGRDCPNDD- -CIHLCKRFV NYADGLPLAL KVLGSLLHGR DQQYWDRELR SL-------- -N------GD VMDILKISYE GL-SRQQKSI FLDIACFFR- ---------- -GMYKDRVLQ ILAGCFDIG- --IDIDV--- 
P.mi-8       KRIELSTIGI PSHDQLQRCH SKVILTTRRR QVCLDMKCQE KITLDTLSEE DSWTLFVRSA RRSLESTT-- -FEGVAKKVA GECRGLPIAL IAVARALGDK DHAEWEKAAR RLEKS----Q -SAIVEDEQE AFECIKFSFN YL-KDEDSKS CLLLCCLFP- ---------- -E-DHEIKIE NLFR-YAVR- TRFFRDAETF 
P.mi-9       KRIELSTIGI PSHEQLQRCH SKIILTTRRR QVCHDMKCQE KIALDTLSEE DSWTLFVRSA RRSFES---- -FENVAKKVA RECRGLPIAL IAVARALGDK DHAEWEKAAR RLEKS----Q -SAIVGDEQE AFECIKLSFY YL-KDEDSKS CLLLCCLFP- ---------- --EDHEIEIE KLLR-YAVR- TRFFXDAETI 
P.mi-10      KRIELPTIGI PSYKELRRCN SKVVLTTR-K NIKNXMRCXR EVTLDILSTE DSWSLFVRNA GTSLEFMR-- -FEELARRVA GECGXLPIAL KAVARALXDX DRAEWEKAAX RLEKSQYANP -N-HEEDDEN AVNCIRLSYD YL-KKEDHKS CLLLCCLFP- ---------- -E-DHEIXIE DLXR-YAVR- TRFFXDAETI 
P.mi-11      KSDQLEN--L AGGKDWFGSG SIIIITTRDQ HLLVSHGVEK IYKSKGLNQY EALQLFSWKA FKKDYPEEG- -YMELSKSIL DYSRGLPLAL KILGSFLYKR DRGDWESTVA NLKRA----P ID------QV LFRALRISYD GL-DKIYQQV FLDVACFLK- ---------- -RSDKERVIE ILDSSFGLD- TRIMMSV--- 

             ....|....| ....|....| ....|....| ....|....| ....|....| ....|....| ....|....| ....|....| ....|....| ....|....| ....|....| ....|....| ....|....| ....|....| ....|....| ....|....| ....|....| ....|....| ....|....| ....|....| 
                2405       2415       2425       2435       2445       2455       2465       2475       2485       2495       2505       2515       2525       2535       2545       2555       2565       2575       2585       2595                                          
OB1-A        ---------- ---LAEKSLI TI-------S S-ANQIGMHD LIQEMGCEIV RQQS------ --------Y- ---------- ----EEPGGR SRLWL-HNDI FHVFTKN--- ---------- TGTKAIEGVV LDLP-ELEE- A--DW---NL -EAFSK-MCK LKLL-YIDNL KLSLGPKYLP -----NALRF LKWSWYPSKS 
OB1-B        ---------- ---LAEKSLI TI-------Y S-DNQIGMHD LIQEMGCEIV RQES------ --------Y- ---------- ----EEPGGR SRLWH-RNDI FHVFTKN--- ---------- TGTDAIEGIL LDLP-ELEE- A--DW---NL -EAFSK-MCR LKLL-YIDNL KLSLGPIYLP -----NALRF LKWSWYPSKS 
OB1-C        ---------- ---LVEKSLV TI-------P F-GNYVYMHD LIQEMGREIV RQEN------ ---------- ---------- ----KESGGR RRLWL-RNDI FQVFTEN--- ---------- TGTEAIEGIL LHLD-KLEE- A--DW---NL -EAFSK-MCK LKLL-YIHKL RLSLGPKYLP -----NALRF LKWSWYPSKS 
OB1-D        ---------- ---LAEKSLI TI-------S S-ANQIGMHD LIREMGCEIV RQQS------ --------Y- ---------- ----EEPGGR SRLWL-HNDI FHVFTKN--- ---------- TGTKAIEGVV LDLP-ELEE- A--DW---NL -EAFSQ-MCK LKLL-YIDNL KLSLGPIYLP -----NALRF LKWSWYPSKS 
OB1-E        ---------- ---LAERSLL TI-------S --HNQIYMHD LIQEMGCKIV CQEN------ ---------- ---------- ----AEPGRR SRLWL-RKDI FHVFTNN--- ---------- TGTETIEGIF LNLA-ELEE- A--DW---NL -EAFSK-MCK LKLL-YIHNL RLSVGPKFLS -----NDFRF LSWSWYPSKS 
OB1-F        ---------- ---LVEKSLL TI-------S PFDNQIIIHD LIREMGCEIV RQES------ --------Y- ---------- ----EEPGGR SRLWL-RNDI FHVFAKN--- ---------- TGTEAIEGIF LHLH-KLEE- A--YW---NP -EAFSK-MCN LKLL-YIHNL RLSLGPKFLP -----DALRI LKWSWYPSKS 
OB1-G        ---------- ---LVEKSLL TI-------F --DDYVMMHD LIQEMGRDIV RQES------ --------Y- ---------- ----EEPGQR SRLWL-DKDI FHVFSKN--- ---------- TGTEAIEGIV LCLP-EFEQ- A--CL---NP -ETFSK-MSR LKLL-QIHNL NLSPGPKYLS -----NSLRF LEWSLYPSKS 
OB2-A        ---------- ---LVEKSLL TI-------L S-GNEVGVHD LIREMGCEIV RQES------ --------Y- ---------- ----EEPGRR SRLWL-RNDI FHVFTKN--- ---------- T--------- ---------- ---------- ---------- ---------- ---------- ---------- ---------S 
OB2-B        ---------- ---LAEKSLI TI-------S S-ANQIGMHD LIQEMGCEIV RQQS------ --------Y- ---------- ----EEPGGR SRLWL-HNDI FHVFTKN--- ---------- TGTKAIEGVV LDLP-ELEE- A--DW---NL -EAFSK-MCK LKLL-YIDNL KLSLGPKYLP -----NALRF LKWSWYPSKS 
OB2-C        ---------- ---LVEKSLL TI-------V V-EKDIDIHE LIEEMGHEIV RREC------ --------C- ---------- ----EEPGGR SRLWL-RKDI FHVFMKN--- ---------- TGTEVIEGIF LHLE-ELEE- A--DW---NL -EAFSK-MCK LKLL-YIHNL RLSLGPKCLP -----NALRF LKWSWYPSKS 
OB2-D        ---------- ---LAEKSLI TI-------Y S-DNQIGMHD LIQEMGCEIV RQES------ --------Y- ---------- ----EEPGGR SRLWH-RNDI FHVFTKN--- ---------- TGTDAIEGIL LDLP-ELEE- A--DW---NL -EAFSK-MCR LKLL-YIDNL KLSLGPIYLP -----NALRF LKWSWYPSKS 
OB2-E        ---------- ---LAEKSLI TI-------S S-ANQIGMHD LIQEMGCEIV RQQS------ --------Y- ---------- ----EEPGGR SRLWL-RNDI FHVFTKN--- ---------- TGTKAIEGIF LQLH-KLEE- A--DW---NL -EAFSK-MCK LKLL-YIDNL KLSLGPKYLP -----NALRF LKWSWYPSKS 
OB2-F        ---------- ---LVEKSLL TI-------V V-EKDIDIHE LIEEMGHEIV RREC------ --------C- ---------- ----EEPGGR SRLWL-RKDI FHVFMKN--- ---------- TGTEVIEGIF LHLE-ELEE- A--DW---NL -EAFSK-MCK LKLL-YIHNL RLSLGPKCLP -----NALRF LKWSWYPSKS 
OB2-G        ---------- ---LAEKSLI TI-------S S-ANQIGMHD LIREMGCEIV RQQS------ --------Y- ---------- ----EEPGGR SRLWL-HNDI FHVFTKN--- ---------- TGTKAIEGVV LDLP-ELEE- A--DW---NL -EAFSQ-MCK LKLL-YIDNL KLSLGPIYLP -----NALRF LKWSWYPSKS 
OB2-H        ---------- ---LAEKSLI TI-------S S-ANQIGMHD LIQEMGCEIV CQQS------ --------Y- ---------- ----EEPGGR SRLWL-RNDI FHVFTKN--- ---------- TGTKAIEGVV LDLP-ELEE- A--DW---NL -EAFSK-MCK LKLL-YIHNL KLSLGPKYLP -----NALRF LKWSWYPSKS 
OB2-I        ---------- ---LVEKSLV TI-------P F-GNYVYMHD LIQEMGREIV RQEN------ ---------- ---------- ----KESGGR RRLWL-RNDI FQVFTEN--- ---------- TGTEAIEGIL LHLD-KLEE- A--DW---NL -EAFSK-MCK LKLL-YIHKL RLSLGPKYLP -----NALRF LKWSWYPSKS 
OB2-J        ---------- ---LVEKSLL TI-------S F-GNHVYMHD LIQEMGRRIV RQEN------ ---------- ---------- ----EEPGGR SRLWL-RNDI FHVFTEN--- ---------- TGTEVTESIF LHLD-KLEE- A--DW---NL -EAFSK-MCK LRLL-YIHNL RLSLGPKYLP -----NALRF LKWSWYPSKS 
OB2-K        ---------- ---LVERSLV TI-------S S-NNEIGMHD LIREMGCEIV RQQS------ --------P- ---------- ----EEPGGC SRLWL-RNDI FHVFTKN--- ---------- TGTEAIEGIF LHLH-KLEE- A--DW---NP -EAFSK-MCN LKLL-CIHNL RLSLGPKFLP -----DALRI LKWSWYPSKS 
OB2-L        ---------- ---LAERSLL TI-------S --HNQIYMHD LIKEMGCKIV CQEN------ ---------- ---------- ----EEPGRR SRLWL-RKDI FHVFTNN--- ---------- TGTEAIEGIL LDLA-ELEE- V--DC---NL -EAFSK-MCK LKLL-YIHNL RLSVGPKFLS -----NDLRF LSWSWYPSKS 
OB2-M        ---------- ---LVEKSLL TI-------S S-DNRVDVHD LIHEMGCEIV RQEN------ ---------- ---------- ----KEPGGR SRLCL-RNDI FHVFTKN--- ---------- TGTEAIEGIL LHLA-ELEE- A--DW---NL -EAFSK-MCK LKLL-YIHNL RLSLGPIYLP -----NALRF LNWSWYPSKS 
OB2-N        ---------- ---LVEKSLL TI-------S S-DNEIGIHD LIREMGCEIV RQQS------ --------Y- ---------- ----EEPGGQ SRLWL-RDDI FHVFTKN--- ---------- TGTEAIEGIF LHLY-KLEE- A--DW---NP -EALSK-MCK LKLL-YIHNL RLSLGPKYLP -----NALRF LKWCWYPSKS 
OB2-O        ---------- ---LAERSLL TI-------S --HNQIYMHD LIQEMGCKIV CQEN------ ---------- ---------- ----EEPGRC SRLWL-HKDI FHVFTNN--- ---------- ---------- ---------- ---------- ---------- ---------- ---------- ---------- ---------- 
OB2-P        ---------- ---LAERSLL TI-------S --HNQIYMHN LIQEMGCEIV RQEN------ ---------- ---------- ----KEPGGR SRLWL-RNDI FHVFTKN--- ---------- TGTEVTEGIF LHLN-ELEE- A--DW---NL -EAFSK-MCK LKLL-YIHNL RLSVGPKFLP -----NALRF LSWSWYPSKS 
OB2-Q        ---------- ---LAEKSLL TI-------S S-DNQVDVHD LIHEMGCEIV RQEN------ ---------- ---------- ----KEPGGR SRLCL-RDDI FHVFTKN--- ---------- TGTEAIEGIL LDLA-ELEE- A--DW---NL -EAFSK-MCK LKLL-YIHNL RLSVGPRLLP -----NSLRF LSWSWYPSKS 
OB2-R        ---------- ---LAEKSLL TI-------S S-DNQVDVHD LIYEMACEIV RQEN------ ---------- ---------- ----EEPGGR SRLCL-CDDI FHVFTKN--- ---------- TGTEAIEGIL LDLA-ELEE- A--DW---NL -EAFSK-MCK LKLL-YIHNL RLSVGPKFLP -----NALRF LSWSWYPSKS 
OB2-S        ---------- ---LVEKSLL TI-------S S-DNQVDVHD LIHEMACEIV RQEN------ ---------- ---------- ----EEPGGR SRLCL-RDDI FHVFTKN--- ---------- TGTEAIEGIL LDLA-ELEE- A--DW---NL -EAFSK-MCK LKLL-YIHNL RLSLGPRLLP -----NTLRF LSWSWYPSKS 
OB2-T        ---------- ---LIDKSLL TI-------L --DDRVNMHD LIQEMGRQIV RLES------ --------E- ---------- ----KKPGQR SRLWL-RDDI FRVLTQN--- ---------- AGTETIRSIA LCLP-NVEE- L--DW---KP -NAFHM-MSE LKFL-KIQNL VPCQGPKCLP -----DDIRV LEWNLYPSKS 
OB2-U        ---------- ---LIEKSLL TI-------F --DNCVDMHD LIQEMGREIV RLES------ --------E- ---------- ----QEPGQR SQLWL-REDI FHVLKEN--- ---------- TGTEAIRSIA ICLP-KVEE- F--AW---NP -KAFSK-MSK LKFL-KMQNL VLCQGPEYLP -----DAIRV LEWAWYPSKS 
F.ve-1       ---------- ---LVERCLL TV-------S D-DNEIGIHD LIQEMGCDIV REKS------ --------C- ---------- ----HEPGGR SRLWL-PKDI FHVFTKN--- ---------- TGTEAVEAIF LHLP-KLEE- A--NW---NS -EGFSK-MCK LKML-YIHNL RLSHGPKYLS -----DALTF LNWSWYPSKS 
F.ve-2       ---------- ---LVEKCLL SI-------V L-ENKIEIHE MVEEMGREIV RREC------ --------C- ---------- ----EEPGGR SRLWL-RKDI FHVFKNN--- ---------- TGTKVIEGIF LQLD-ELEE- A--DW---NL -EAFSI-MCK LKLL-YIDNL RLSLGPISLP -----NALRF LKWSWYPSKT 
F.ve-3       ---------- ---LVERSLI TI-------S S-RKQVFIHD LIQEMGCEIV RQEC------ --------Q- ---------- ----EEPGRR SRLWL-PNDI FHVFTRN--- ---------- SGTEAIEGIF LHLP-EIEE- A--DW---NL -EGFSI-MYK LKRL-HIHNL RLSAGPKYLP -----NALRF LNWGWYPSKS 
F.ve-4       ---------- ---LVERSLL TF-------S S-DNEIGIHD LIQEMGREIV RQES------ --------Y- ---------- ----EEPGGR SRLWL-HKDV FHVFTKN--- ---------- TGTEAIEGIW LHLP-ELEE- A--DW---NH -EAFSK-MGK LKLL-YIHNL RLALGPNCLP -----NALRF LNWSWYPSKS 
F.ve-5       ---------- ---------- ---------- ---------- ---------- ---------- ---------- ---------- ---------- ---------- ---------- ---------- -GTKVIEGIF LQLD-ELEEA A--DW---NL -EAFSI-MCK LKLL-YIDNL RLSLGPISLP -----NALRF LKWSWYPSKT 
F.ve-6       ---------- ---LVEKCLL SI-------V L-ENNIEIHE MVEEMGCEIV RREC------ --------C- ---------- ----EEPGGR SRLWL-RKDI FHVFKNN--- ---------- TGTKVIEGIF LQLD-ELEEA A--DW---NL -EAFSI-MCK LKLL-YIDNL RLSLGPISLP -----NALRF LKWSWYPSKT 
F.ve-7       ---------- ---LVERSLI TI-------S S-RKQVFIHD LIKEMGCEIV RQEC------ --------H- ---------- ----EEPGRR SRLWL-PDDI FHVFTRN--- ---------- SGTEAIEGIF LHLP-KTEE- A--DW---NL -EGFFI-MCK LKLL-HIHNL RLSAGPKYLP -----NALRF LNWGWYPSKY 
F.ve-8       ---------- ---LVERSLI TI-------L L-GNQVCMHD LIKEMGCEIV RQES------ ---------- ---------- ----QEPGRR SRLWL-PNDI SYVFTNN--- ---------- TGTEAIEGIF LHLP-ELEE- A--DW---NL -EAFSK-MCK LKLL-YIHNL RLSAGPKYLP -----NALRF LNWSCYPSKS 
F.ve-9       ---------- ---LVEKSLL TI-------S S-DNEIGIHD LIQEMGCEIV RQES------ --------Y- ---------- ----EEPGGR SRLWL-RNDI FHVFTNN--- ---------- TGTGAIEGIM LHLD-KLED- A--EW---NL -EAFSK-MCK LKLL-YIHNL RLSLGPKYLP -----NALIF LNWSWYPSKS 
F.ve-10      ---------- ---LVEKSLL TI-------S S-DNEIGIHD LIREMGCEIV RQES------ --------Y- ---------- ----EEPGRR SRLWL-RNDI FHVFTKN--- ---------- TGTEAIEGIL LRLA-ELEE- A--DW---NL -EAFSK-MRK LKLL-YIHNL RLSLGPKYLP -----NALIF LNWSWYPSKS 
F.ve-11      ---------- ---LVEKSLL TI-------S S-DNEIGIHD LIQEMGCEIV RKES------ --------Y- ---------- ----EEPGRR SRLWL-CNDI FHVFTKN--- ---------- TGTEAIEGIF LCLA-ELGD- A--DW---TL -EAFSK-MRK LKLL-IIHNL KLSLGPKYLP -----NALII LDWCWYPSKS 
F.ve-12      ---------- ---LVEKSLL TI-------S S-DNKIGIHD LIREMGCEIV RQES------ --------Y- ---------- ----EDPGRR SRLWL-RKDI FHVFTKN--- ---------- TGTEAIEGIL LRLA-ELEE- A--DW---NL -EAFSK-MRK LKLL-YIHNL RLSLGPKYLP -----NALIF LHWCWYPSKS 
F.ve-13      ---------- ---------- ---------- ---------- ---------- ---------- ---------- ---------- ---------- ---------- ---------- ---------- KGTEAIEGIF LRLA-ELEE- A--DW---NL -EAFSK-MRK LKLL-YIDNL RLSLGPKYLP -----NALIF LNWSWYPSKS 
F.ve-14      ---------- ---LVEKSLL TI-------S L-NNRIGIHD SIREMGCEIV RQES------ --------Y- ---------- ----EEPGRR SRLWL-RNDI FHVFTKN--- ---------- TGTEAIEGIL LHLA-ELEE- A--DW---NL -EAFSK-MHK LKLL-YIHNL KLSLGPKYLP -----NDLIF LNWSWYPSKS 
F.ve-15      ---------- ---LVEKSLL TI-------S S-DNEIGIHD LIQEMGCEIV RQES------ --------Y- ---------- ----EEPGGR SRLWL-RNDI FHVFTKN--- ---------- TGTEAIEGIL LCLA-DLEE- A--YW---NL -EAFSK-MRK LRLL-YIHNL RLSLGPKYLP -----NALII LNWSRYPSKS 
F.ve-16      ---------- ---LVDKSLL TR-------S Q-GNQIGIHD LIQEMGCAIV RQES------ --------Y- ---------- ----EEPGGR SRLWL-RNDI FHVFTKN--- ---------- TGTEAIEGIM LHLG-KLEE- A--DW---NL -EAFSK-MRK LKLL-YIHNL RLSLGPKYLP -----NALIF LNWSWYPSKS 
F.ve-17      ---------- ---LVEKSLL TI-------S S-DNEIGIHD SIRDMGCEIV RQES------ --------Y- ---------- ----EDPGRR SRLWL-RNDI FHVFTKN--- ---------- TGTEAIEGIL LYLD-NLEE- T--DW---NL -ETFSK-MCK LKLL-YIHNL RLSVGPKYLP -----NALRY LNWSRYPSKY 
F.ve-18      ---------- ---LVEKSLL TI-------S S-DNEIGIHD LIRDMGCEIV RQES------ --------Y- ---------- ----EDPGRR SRLWL-WNDI FHVFTKN--- ---------- TGTLAIEGIL LHLD-RLEE- A--DW---NL -EAFSK-MCK LRLL-CVDNL RLLLGPKYLP -----NALRI LYWSSYPSKS 
F.ve-19      ---------- ---LIEKSLL TL-------F --DNRVDMHD LIQEMGREIV RLES------ --------E- ---------- ----QEPGQR SQLWH-RDDV FHVLKKN--- ---------- TGTEAIRSIA ICLP-KVEE- L--AW---NP -KAFSK-MSK LKFL-KMQNL VLCQGPEYLP -----DSIRV LEWTSYPSKS 
M.do-1       ---------- ---LFEKSLL YI-------S --YKSVSMHD LIQEMAWEIV RRES------ --------Y- ---------- ----EEAGGR SQLWL-PNDI LHVLAEN--- ---------- TGSEAIEGIV LHLS-EFEE- A--HC---NP -EAFTK-MCN LRLL-DIHNV SLSKGPKYIP -----NALRV LKWSWYPSKC 
M.do-2       ---------- ---LIEKSLL YK-------S --YKYVSMHD LIQEMAWAIV RQES------ --------Y- ---------- ----DEPGGR SRLWL-PHDI LHVLTKN--- ---------- TGSEAIEGIV LRLS-EFVE- A--HW---NP -EAFTK-MCK LRLL-DIHNV SLSKGPKYLP -----NALRV LKWSWYPSKC 
M.do-3       ---------- ---LIEKSLL SV-------S --NKYVSMHD LIQEMAWEIV RQES------ --------N- ---------- ----EEPGGR SRLWL-RNDI LHVLVEN--- ---------- TGSEAIEGIV LRSS-EFEE- A--HW---NP -EAFTK-MCK LRLL-HIHNV SLSKGPKYLP -----NALRV LKWSWYPSEC 
M.do-4       ---------- ---LIEKSLL SI-------S --DSYVYMHD LIQEMAWEIV RRES------ --------Y- ---------- ----DEPGGR SRLWL-PNDI WHVLAKN--- ---------- TGSEAIEGIV LRLS-EFEV- A--DW---NP -EAFTK-MCK LRLL-DIHNV RLSKGPKHLP -----NALRV LKWSWYPSKC 
M.do-5       ---------- ---LFEKSLL YI-------S --YKSVSMHD LIQEMAWEIV RRES------ --------Y- ---------- ----EEAGGR SQLWL-PNDI LHVLAEN--- ---------- TGSEAIEGIV LHLS-EFEE- A--HC---NP -EAFTK-MCN LRLL-DIHNV SLSKGPKYIP -----NALRV LKWSWYPSKC 
M.do-6       ---------- ---LIEKSLL TIEECFQYDN SAQYCIGMHD LIQEMAWTIV GQES------ ---------- ---------- ----KESGLR SRLWL-LNDI IHILTTN--- ---------- TGTRAIEGIV LQLP-EIEEV V--HW---NC -EAFST-MHG LRFL-EFDNL IISSSPKFLP -----CSLRI MIWSWYPSKS 
M.do-7       ---------- ---LIERSLI YQ-------D H-ENCIRMHD LIQEMAWTVI VQES------ ---------- ---------- ----KEPGQR SRLWL-YNDI DHIFTTN--- ---------- TGTGAIEAIS LRLL-KVEEV R--QW---NC -EAFSK-MDG L--------- ---------- ---------- ---------- 
M.do-8       ---------- ---------- ---------- ---------- --------II VQES------ ---------- ---------- ----KEPGQR SRLWL-YNDI DHIFTTN--- ---------- TGTGAIEAIS LRLL-KVEEV R--QW---NC -EAFSK-MDG L--------- ---------- ---------- ---------- 
M.do-9       ---------- ---LIERSLL YQ-------D H-NKCIRMHD LIQEMAWTII GHYS------ ---------- ---------- ----TEPGQH SRLWL-YNDI CHIFTTN--- ---------- TGTGAIEAIS LRLP-QVEEA L--QW---NC -EAFFK-MDG LSFL------ ---------- ---------- ---------- 
M.do-10      ---------- ---LIERSLI YQ-------D H-EKCIWMHD LIQEMAWTVI AHES------ ---------- ---------- ----KEPGQR SRLWL-YNDI YHVFTTN--- ---------- TGTRAIEAVS LRLL-KVEEV R--QW---NC -KAFSK-MDG L--------- ---------- ---------- ---------- 
R.oc-1       ---------- ---LIEKSLL II-------F --DNCVDMHD LIQEMGGEIV RLES------ --------K- ---------- ----EEPGQR SRLWL-RDDI FCVLKEN--- ---------- TGTKAIRSIT LCLP-KLAE- L--AW---NP -NAFFK-MSN LKFL-KMQNL VLCQGPEYLP -----DAIRV LEWTSYPSKS 
R.oc-2       ---------- ---LIEKSLL TIERT----P ISRNGVEMHD LIQEMAWEIV RRES------ --------Y- ---------- ----EEPGLR SRLCH-RDDI FHVFMKN--- ---------- TGTEAVTGVR LRLT-ESEE- ADSDW---NS -DALAK-MRR LRFI-ELHNL IISSGPKVLP -----DTLRV IKWSSYPSKF 
R.oc-3       ---------- ---LVEKSLL TI-------F --DDYVMMHD LIQEMGREIV RQES------ --------Y- ---------- ----EEPGRR SRLWL-DKDI FHVFTKN--- ---------- TGTEAIEGIV LCLP-EFEK- A--YF---DP -ETFSK-MSK LKLL-QIHNL NLSPGPKYLS -----NSLRF LEWSSYPSKF 
P.pe-1       ---------- ---LAEKSLL TI-------S --DNHVCMHD LIQEMGREIV RQES------ --------Y- ---------- ----EEPGQR SRLWH-RDDI LNVFTKNRVR IYAEMLGLAS TGTKTIEGIV LHLP-ELEE- A--HW---NP -EAFSK-MSK LRLL-QIHNL SLSQGPKYLS -----NALKF LDWSWYPSKF 
P.pe-2       ---------- ---LIERCLV TV-------S E-ENKLMMHD LLRDMGREIV YENA------ --------Q- ---------- ----GHREKF SRLWK-REDV TDVLSDE--- ---------- SGTKKIEGVA LDLDLDSDL- DLTKF---SA -QAFTN-MKK LRLL-HLSGV ELTGEYKDFP -----KKLIW LCWRRFPLKS 
P.pe-3       ---------- ---LIERCLV TL-------S K-YNKLEMHD LLRDMGREIV YENA------ --------D- ---------- ----GRPEKF SRLWK-HEDV TNVLNDE--- ---------- SGTKKIEGVA LRGS------ YRTRF---SA -QAFTN-MKK LRLL-RLSGV ELTGEYKDFP -----KTLIW LCWCPFPLES 
P.pe-4       ---------- ---LVEKSML TIEKFCDPLS --IDIVEMHD LMQEMAWEIV GQES------ ---------- ---------- ----KEPGER SRLWL-HNDI SHVFRNN--- ---------- TGTGAIEAIV LRLL-KLEE- V--NW---NC -EAFSN-MHG LRFI-EFDNL IFSSCPNFLP -----HSLRS IHWSWYPSKF 
P.pe-5       ---------- ---LIEKSLL TIDK-----H FRSNFVEMHD LIQEMAWRIV HEES------ ---------- ---------- ----PEPGKR SLLWH-PSDI SHVLMNN--- ---------- TGTGAIEAIV LCLA-KLET- V--RW---NC TDAFNE-MHG LRLL-HFDYV VFSSGPKFLP -----NSLRH IQWSWYPSKS 
P.pe-6       ---------- ---LIEKSLL IIEK-----F HDHKSVQMHD LIQEMAWEIV HLES------ --------Q- ---------- ----GDPCQR SRLWL-RNDI SHVFTNN--- ---------- SGTRAIEAIV LRLP-KLEA- V--RW---NC TEAFNE-MHG LRLL-HFDNV VFSSGPKILP -----NSLRI IQWSWYPSKS 
P.pe-7       ---------- ---LIEKSLL TIEKG----H FRTNIVEMHD LIQEMARRIV HEES------ ---------- ---------- ----PKPGKR SLLWH-HSDI SHVFMNN--- ---------- TGTEAIEGIV LDLP-KLEE- V--PW---NC TEAFNK-MHG LRLL-DFNNV MFSSGPEFFP -----DSLRI IHWSWYPSKL 
P.pe-8       ---------- ---LIEKSLL IIEK-----F HDHKSVQMHD LIQEMAWEIV HLES------ --------P- ---------- ----EEPCQR SRLWH-GDDI SHVFMHN--- ---------- SGTGAIEAIG LRLP-KLEE- V--HW---DC SEAFSK-MHQ LRLH-EFDNV IVSSGPKDLP -----NSLRI IRWSWYPSKS 
P.pe-9       ---------- ---LIEKSLL TIDK-----H FHSNIVEMHD LIQEMAWTIV REES------ ---------- ---------- ----PEPGKR SILCC-REDI FHVLMNN--- ---------- MGTGAIEGIV LCLP-KLEI- V--PW---NC TEAFNE-MHG LRLLDFYNNV MFSSGPKFLP -----NSLRI IRWSWYPSKS 
P.pe-10      ---------- ---LIEKSLL TIKKN----N LRSDTVEMHD LIQEMAWEII RQES------ --------V- ---------- ----NEPGKW SCLWH-TDNI SDIFMNN--- ---------- TGTSAIEAIV LSRP-KPEV- V--HW---NC NKAFSK-TPK LRLL-EFDNV IFSSGPKVLP -----NSLRI MRWSWYLSES 
P.pe-11      ---------- ---LIEKSLL SI-------S --NTRLSIHD LIQEMAWEIV RQES------ --------F- ---------- ----DEPGGR SRLWL-HSDI IHVLTNN--- ---------- TGTETIEGIV LCLR-EFEA- A--HW---NP -EAFTK-MCK LKLL-KINNL RLSLGPKYLP -----NSLRI LEWSWYPSKC 
P.pe-12      ---------- ---LIEKSLL SI-------S --NTHLSIHD LIQEMAWEIV RQES------ --------F- ---------- ----DEPGGR SRLWL-HSDI IHVLTNN--- ---------- TGTEAIESIV LCLR-EFEA- A--HW---NP -EAFSK-MCK LKLL-KINNL SLSLGPKYLP -----NSLRF LEWSWYPSKC 
P.pe-13      ---------- ---LIEKSLL SI-------S VLDNCVYMHD LIQEMAWEIV RQES------ --------F- ---------- ----DKPGGR SRLWL-HNDI DHVLTNN--- ---------- TGTEAIEGIV LRLH-EFEA- A--HW---NP -EAFTK-MCK LRLL-KINNL RLSLGPKYLP -----NSLRI LEWSWYPSKY 
P.pe-14      ---------- ---LIEKSLL SL-------S --NKRLSIHD LIQEMAWE-- ---------- ---------- ---------- ---------- ---------- ---------- ---------- IGTEAIEGIV LCLQ-KFEA- A--HW---NP -EAFTK-TCK LKLL-KINNL RLSLGPKYLP -----NSLRF LEWSWYPSKC 
P.pe-15      ---------- ---LIEKSLL SI-------S --NTHLSIHD LIQEMAWEIV RQES------ --------F- ---------- ----DEPGGR SRLWL-HSDI IHVLTNN--- ---------- TGTEAIESIV LCLR-EFEA- A--HW---NP -EAFSK-MCK LKLL-KINNL SLSLGPKYLP -----NSLRF LEWSWYPSKC 
P.pe-16      ---------- ---LIEKSLL SI-------S --NTCLSIHD LIQEMAWEIV RQES------ --------F- ---------- ----DEPGGR SRLWL-HSDI IHVLTNN--- ---------- TGTETIEGIA LRLH-EFEA- A--HW---NP -EAFTK-MCK LRLL-KINNL RLSLGPKYLP -----NSLRI LEWSWYPSKC 
P.pe-17      ---------- ---LIEKSLL SL-------S --DKCVSMHD LIQEMAWEIV RQES------ --------F- ---------- ----DEPGGR SRLWL-YRDI LHVLTNN--- ---------- MGTEAIEGIV LRLH-EFEA- A--HW---NP -EAFTK-MCK LKLL-KINNF RLSLGPKYLP -----NSLRF LEWSWYPSKC 
P.mi-1       ---------- ---LVERSLI TI-------S P-ANQIVMHD LIQEMGCEIV RQEN------ ---------- ---------- ----EEPGGR SRLWL-RNDI FHVLTKN--- ---------- TGTEVIKGIC LHLD-ELEE- A--DW---NL -EAFSK-MYK LELL-HIHNL RLPLGPKFLP -----DALRI LSWCWYPAES 
P.mi-2       ---------- ---LVEKSLL TI-------S S-DNRIVVHD LIQEMGCEIV RQEN------ ---------- ---------- ----EEPGGR SRLWL-RNDI FHVFTKN--- ---------- KGTEAIEGIF LHLD-ELEE- A--DW---NL -EAFSK-MCK LKLL-HIHNL RLSLGPKYLP -----NALRF LNWSWYPSKS 
P.mi-3       ---------- ---LAEKSLL II-------S S-DNEIAVHD LIQEMGCEIV LQES------ ---------- ---------- ----HEPGGR SRLWL-RKDI LHVFRMN--- ---------- TGTEAIEGIF LHLP-ELEE- A--DW---NL -KAFSK-MYK LKLL-YIHNL RLSLGPNCLP -----DALRF LNWSWYPSKS 
P.mi-4       ---------- ---LVEKCLL NI-------V L-ENNLDIHE LVEEMGREIV RREC------ --------C- ---------- ----EEPGGR SRLWL-RKDI FHVFTNN--- ---------- TGTEVIQGIF LQLD-ELEE- A--NW---NL -EAFSK-MCK LKLL-YIDNL RLSVGPKYLP -----NALRF LKWSWYPSKS 
P.mi-5       ---------- ---LADKSLI TI-------S --DNEVSMHD LLQEMGREIV RRLS------ --------P- ---------- ----KEPGKR SRXWS-HIDI HHTLKKH--- ---------- KGTKYVQGMV MELP-KSXV- A--QW---NP -EAFSK-LSQ LSLL-HIRNV DLPKGLTCLS -----NSLKL LEWTGCPLRS 
P.mi-6       ---------- ---LAEKSLL TI-------L S-RNRVYVHD LIREMGCEIV RQES------ --------Y- ---------- ----TKPGRR SRLWL-RDDI FHVFANN--- ---------- TGTKAIEGIL LHLD-KLEE- A--DW---SP -EAFNK-MSQ LKLL-CINNL RLSLGPKYLP -----NALRF LYWSSYPSKS 
P.mi-7       ---------- ---LIRRSLI SI-------S --DNIVCMHD LLQKMGQSIV CQT------- ---------- ---------- ----EEPGGR SRLWV-YKDI TDVLKNN--- ---------- TGTAAISGIV QELP-Q---- S--NWKECHP -EAFSK-MCN LKLL-KLHNV RPSEDLRCVS -----QSLRF LEWRGYSLTK 
P.mi-8       EEARGELVSI VKYLKDSSLL LD-------I EENGCVKMHD VIRDTAIRIA ESEHGFLVKV GFGLKDWPR- ---------- ----GLDGGC TTISLMRNEI GKLPEEE--- ---------- LVCPHLQILL LNRNFYLDE- --------IP -EKFVKSLNY LRVL-DVSYT SISVLPQSFS LLTNLQALYL DDCNKLIGIS 
P.mi-9       EEARGELVSI VKYLKDSSLL LD-------I EENGCVKMHD VIRDTAIRIA ESEH------ --------YG FRVKVGFGLK DWPRGLNGSC TTISLRRNEI RKLPEEE--- ---------- LVCPALQILL LNRNFYLDE- --------IP -EKFVKSLSE LRIL-DVSST SISVLPQSFG LLTNLQALYL DD--CYKLID 
P.mi-10      EDARGELVSI VKHLEDSSLL LD-------S QKNGCVKMHD VIRDTAIQIA ESERGFRVKA GFGLENWPR- ---------- ----GLDEGC TAISL-MGNI IHQLPEE--- ---------E LVYPHLQILL LNRN-YLDEI P--------- -ETFVKSLSE LRIL-DVSYT RISVLPQSFS LLTNLQALYL DYWNRFIDIS 
P.mi-11      ---------- ---LIEKSLI TI-------F --DNRVDMHD LIQDMGREIV HLES------ --------E- ---------- ----QEPGKR SQLWL-RDDI LQVLKEN--- ---------- TGTLAIRSIA ICLP-NVEE- L--AW---NS -NAFSS-MSK LKFL-KMQNL VLCQGPEYLP -----DDLRV LEWNLFPAES 

             ....|....| ....|....| ....|....| ....|....| ....|....| ....|....| ....|....| ....|....| ....|....| ....|....| ....|....| ....|....| ....|....| ....|....| ....|....| ....|....| ....|....| ....|....| ....|....| ....|....| 
                2605       2615       2625       2635       2645       2655       2665       2675       2685       2695       2705       2715       2725       2735       2745       2755       2765       2775       2785       2795                                          
OB1-A        LPPGFQPD-E LTELSLVHSN IDHLWNGI-- ---------- ---------- ---------- ---------- ---------- ---------- ---------- ---------- ---------- ---------- ---------- ---------- ---------- ---------- ---------- ---------- ---------- 
OB1-B        LPPGFQPD-E LTELSLVHSN IDHLWNGI-- ---------- ---------- ---------- ---------- ---------- ---------- ---------- ---------- ---------- ---------- ---------- ---------- ---------- ---------- ---------- ---------- ---------- 
OB1-C        LPPDFQPD-E LTELSLVHSN IDHLWNGI-- ---------- ---------- ---------- ---------- ---------- ---------- ---------- ---------- ---------- ---------- ---------- ---------- ---------- ---------- ---------- ---------- ---------- 
OB1-D        LPPGFQPD-E LTELSLVHSN IDHLWNGI-- ---------- ---------- ---------- ---------- ---------- ---------- ---------- ---------- ---------- ---------- ---------- ---------- ---------- ---------- ---------- ---------- ---------- 
OB1-E        LPPCFQPD-E LTELSLVHSN IDHLWNGK-- ---------- ---------- ---------- ---------- ---------- ---------- ---------- ---------- ---------- ---------- ---------- ---------- ---------- ---------- ---------- ---------- ---------- 
OB1-F        LPPGFQPD-E LTELSLVHSN ITYLWNGI-- ---------- ---------- ---------- ---------- ---------- ---------- ---------- ---------- ---------- ---------- ---------- ---------- ---------- ---------- ---------- ---------- ---------- 
OB1-G        LPPTFQPD-G LTELNLRHSK VDRLWNGK-- ---------- ---------- ---------- ---------- ---------- ---------- ---------- ---------- ---------- ---------- ---------- ---------- ---------- ---------- ---------- ---------- ---------- 
OB2-A        LPSGFQPD-E LTRLCLVHSN IDQLWDGI-- ---------- ---------- ---------- ---------- ---------- ---------- ---------- ---------- ---------- ---------- ---------- ---------- ---------- ---------- ---------- ---------- ---------- 
OB2-B        LPPGFQPD-E LTELSLVHSN IDHLWNGI-- ---------- ---------- ---------- ---------- ---------- ---------- ---------- ---------- ---------- ---------- ---------- ---------- ---------- ---------- ---------- ---------- ---------- 
OB2-C        LPPGFQPD-D LTELSLVHSN IDHLWNGI-- ---------- ---------- ---------- ---------- ---------- ---------- ---------- ---------- ---------- ---------- ---------- ---------- ---------- ---------- ---------- ---------- ---------- 
OB2-D        LPPGFQPD-E LTELSLVHSN IDHLWNGI-- ---------- ---------- ---------- ---------- ---------- ---------- ---------- ---------- ---------- ---------- ---------- ---------- ---------- ---------- ---------- ---------- ---------- 
OB2-E        LPPGFQPD-E LTELSLVHSN IDHLWNGI-- ---------- ---------- ---------- ---------- ---------- ---------- ---------- ---------- ---------- ---------- ---------- ---------- ---------- ---------- ---------- ---------- ---------- 
OB2-F        LPPGFQPD-D LTELSLVHSN IDHLWNGI-- ---------- ---------- ---------- ---------- ---------- ---------- ---------- ---------- ---------- ---------- ---------- ---------- ---------- ---------- ---------- ---------- ---------- 
OB2-G        LPPGFQPD-E LTELSLVHSN IDHLWNGI-- ---------- ---------- ---------- ---------- ---------- ---------- ---------- ---------- ---------- ---------- ---------- ---------- ---------- ---------- ---------- ---------- ---------- 
OB2-H        LPPGFQPD-E LTELSLIHSN IDHLWNGI-- ---------- ---------- ---------- ---------- ---------- ---------- ---------- ---------- ---------- ---------- ---------- ---------- ---------- ---------- ---------- ---------- ---------- 
OB2-I        LPPDFQPD-E LTELSLVHSN IDHLWNGI-- ---------- ---------- ---------- ---------- ---------- ---------- ---------- ---------- ---------- ---------- ---------- ---------- ---------- ---------- ---------- ---------- ---------- 
OB2-J        LPPGFEPA-E LAELSLPYSN IDHLWNGI-- ---------- ---------- ---------- ---------- ---------- ---------- ---------- ---------- ---------- ---------- ---------- ---------- ---------- ---------- ---------- ---------- ---------- 
OB2-K        LPPGFQPD-E LTELSFVHSN IDHLWNGI-- ---------- ---------- ---------- ---------- ---------- ---------- ---------- ---------- ---------- ---------- ---------- ---------- ---------- ---------- ---------- ---------- ---------- 
OB2-L        LPPCFQPD-E LTELSLVHSN IDHLWNGK-- ---------- ---------- ---------- ---------- ---------- ---------- ---------- ---------- ---------- ---------- ---------- ---------- ---------- ---------- ---------- ---------- ---------- 
OB2-M        LPPCFQPD-K LTELSLVHSN IDHLWNGK-- ---------- ---------- ---------- ---------- ---------- ---------- ---------- ---------- ---------- ---------- ---------- ---------- ---------- ---------- ---------- ---------- ---------- 
OB2-N        LPPGFQPD-E LAELSLPYSK IDHLWNGI-- ---------- ---------- ---------- ---------- ---------- ---------- ---------- ---------- ---------- ---------- ---------- ---------- ---------- ---------- ---------- ---------- ---------- 
OB2-O        ---------- ---------- ---------- ---------- ---------- ---------- ---------- ---------- ---------- ---------- ---------- ---------- ---------- ---------- ---------- ---------- ---------- ---------- ---------- ---------- 
OB2-P        LPPCFQPD-E LTELSLVNSN IDHLWNGV-- ---------- ---------- ---------- ---------- ---------- ---------- ---------- ---------- ---------- ---------- ---------- ---------- ---------- ---------- ---------- ---------- ---------- 
OB2-Q        LPPCFQPD-E LAEISLVHSN IDHLWNGI-- ---------- ---------- ---------- ---------- ---------- ---------- ---------- ---------- ---------- ---------- ---------- ---------- ---------- ---------- ---------- ---------- ---------- 
OB2-R        LPPCFQPD-E LTELSLVHSN IDHLWNGK-- ---------- ---------- ---------- ---------- ---------- ---------- ---------- ---------- ---------- ---------- ---------- ---------- ---------- ---------- ---------- ---------- ---------- 
OB2-S        LPPCFQPD-E LTELSFVHSN IDHLWHGI-- ---------- ---------- ---------- ---------- ---------- ---------- ---------- ---------- ---------- ---------- ---------- ---------- ---------- ---------- ---------- ---------- ---------- 
OB2-T        LPADFQPV-E LFELTLHHSK IDQIWHGR-- ---------- ---------- ---------- ---------- ---------- ---------- ---------- ---------- ---------- ---------- ---------- ---------- ---------- ---------- ---------- ---------- ---------- 
OB2-U        LPPNFQPV-E LIEIILHHSK IEQLWHGI-- ---------- ---------- ---------- ---------- ---------- ---------- ---------- ---------- ---------- ---------- ---------- ---------- ---------- ---------- ---------- ---------- ---------- 
F.ve-1       LPPSFQPD-E LTELSLVHSN VNHLWDDDET ---------- ---------- ---------- ---------- ---------- ---------- ---------- ---------- ---------- ---------- ---------- ---------- ---------- ---------- ---------- ---------- ---------- 
F.ve-2       LPPGFQPD-E LTELSLAHSN IDHLWDGV-- ---------- ---------- ---------- ---------- ---------- ---------- ---------- ---------- ---------- ---------- ---------- ---------- ---------- ---------- ---------- ---------- ---------- 
F.ve-3       LPPGFQPD-D LIELSLPHSN IRHLWNGM-- ---------- ---------- ---------- ---------- ---------- ---------- ---------- ---------- ---------- ---------- ---------- ---------- ---------- ---------- ---------- ---------- ---------- 
F.ve-4       LPPSFQPD-E LTELSLPHSN IRHLWNGM-- ---------- ---------- ---------- ---------- ---------- ---------- ---------- ---------- ---------- ---------- ---------- ---------- ---------- ---------- ---------- ---------- ---------- 
F.ve-5       LPPGFQPD-E LTELSLAHSN IDHLWDGV-- ---------- ---------- ---------- ---------- ---------- ---------- ---------- ---------- ---------- ---------- ---------- ---------- ---------- ---------- ---------- ---------- ---------- 
F.ve-6       LPPGFQPD-E LTELSLAHSN IDHLWDGV-- ---------- ---------- ---------- ---------- ---------- ---------- ---------- ---------- ---------- ---------- ---------- ---------- ---------- ---------- ---------- ---------- ---------- 
F.ve-7       LPPGFQPD-D LIELSLPHSN IHHLWDGT-- ---------- ---------- ---------- ---------- ---------- ---------- ---------- ---------- ---------- ---------- ---------- ---------- ---------- ---------- ---------- ---------- ---------- 
F.ve-8       LPPGFQPV-E LTELRLPCSN IHHLWNGI-- ---------- ---------- ---------- ---------- ---------- ---------- ---------- ---------- ---------- ---------- ---------- ---------- ---------- ---------- ---------- ---------- ---------- 
F.ve-9       LPPAFQPD-D LTELSLVHSN IDHLWNGI-- ---------- ---------- ---------- ---------- ---------- ---------- ---------- ---------- ---------- ---------- ---------- ---------- ---------- ---------- ---------- ---------- ---------- 
F.ve-10      LPPTFQPD-D LTELCLVHSN IDHLWNGI-- ---------- ---------- ---------- ---------- ---------- ---------- ---------- ---------- ---------- ---------- ---------- ---------- ---------- ---------- ---------- ---------- ---------- 
F.ve-11      LPPAFQPD-D LTELSLVFSN IDHLWNGI-- ---------- ---------- ---------- ---------- ---------- ---------- ---------- ---------- ---------- ---------- ---------- ---------- ---------- ---------- ---------- ---------- ---------- 
F.ve-12      LPPAFQPD-D LTELSLVHSN IDHLWNGI-- ---------- ---------- ---------- ---------- ---------- ---------- ---------- ---------- ---------- ---------- ---------- ---------- ---------- ---------- ---------- ---------- ---------- 
F.ve-13      IPPAFQPD-D LTELSLVHSN IDHLWNGI-- ---------- ---------- ---------- ---------- ---------- ---------- ---------- ---------- ---------- ---------- ---------- ---------- ---------- ---------- ---------- ---------- ---------- 
F.ve-14      LPPAFQPD-D LTELSLVHSN IDHLWNGI-- ---------- ---------- ---------- ---------- ---------- ---------- ---------- ---------- ---------- ---------- ---------- ---------- ---------- ---------- ---------- ---------- ---------- 
F.ve-15      LPPAFQPD-E LTELSLVHSN IDHLWNGI-- ---------- ---------- ---------- ---------- ---------- ---------- ---------- ---------- ---------- ---------- ---------- ---------- ---------- ---------- ---------- ---------- ---------- 
F.ve-16      LPPAFQPD-D LTELSLVHSN IDHLWNGI-- ---------- ---------- ---------- ---------- ---------- ---------- ---------- ---------- ---------- ---------- ---------- ---------- ---------- ---------- ---------- ---------- ---------- 
F.ve-17      LPPGFQPD-E LTELSLVFSN IDHLWNGI-- ---------- ---------- ---------- ---------- ---------- ---------- ---------- ---------- ---------- ---------- ---------- ---------- ---------- ---------- ---------- ---------- ---------- 
F.ve-18      LPPGFQPD-E LTELSLVHSD IDHLWDGI-- ---------- ---------- ---------- ---------- ---------- ---------- ---------- ---------- ---------- ---------- ---------- ---------- ---------- ---------- ---------- ---------- ---------- 
F.ve-19      LPPNFQPV-E LIEIILHQSK IDQLWYGI-- ---------- ---------- ---------- ---------- ---------- ---------- ---------- ---------- ---------- ---------- ---------- ---------- ---------- ---------- ---------- ---------- ---------- 
M.do-1       LPPIFQPD-E LTVLSLQHSK IDHLWNGI-- ---------- ---------- ---------- ---------- ---------- ---------- ---------- ---------- ---------- ---------- ---------- ---------- ---------- ---------- ---------- ---------- ---------- 
M.do-2       LPPIFQPD-E LTILSLQHSK IDHLWDGI-- ---------- ---------- ---------- ---------- ---------- ---------- ---------- ---------- ---------- ---------- ---------- ---------- ---------- ---------- ---------- ---------- ---------- 
M.do-3       LPPIFQPD-E LTRLSLQHSK IDRLWDGI-- ---------- ---------- ---------- ---------- ---------- ---------- ---------- ---------- ---------- ---------- ---------- ---------- ---------- ---------- ---------- ---------- ---------- 
M.do-4       LPPIFQPD-E LRELSLQHSK IDHLWNGI-- ---------- ---------- ---------- ---------- ---------- ---------- ---------- ---------- ---------- ---------- ---------- ---------- ---------- ---------- ---------- ---------- ---------- 
M.do-5       LPPIFQPD-E LTVLSLQHSK IDHLWNGI-- ---------- ---------- ---------- ---------- ---------- ---------- ---------- ---------- ---------- ---------- ---------- ---------- ---------- ---------- ---------- ---------- ---------- 
M.do-6       LPPSFHPR-F LTELRMPHSK LVRLWDGK-- ---------- ---------- ---------- ---------- ---------- ---------- ---------- ---------- ---------- ---------- ---------- ---------- ---------- ---------- ---------- ---------- ---------- 
M.do-7       ---SFRPH-L LAKLEMRNSN LD-------- ---------- ---------- ---------- ---------- ---------- ---------- ---------- ---------- ---------- ---------- ---------- ---------- ---------- ---------- ---------- ---------- ---------- 
M.do-8       ---SFRPH-L LAKLEMRNSN LVRLWEGK-- ---------- ---------- ---------- ---------- ---------- ---------- ---------- ---------- ---------- ---------- ---------- ---------- ---------- ---------- ---------- ---------- ---------- 
M.do-9       -PTSFHPR-F LAQLKMRESN LVRLWEGK-- ---------- ---------- ---------- ---------- ---------- ---------- ---------- ---------- ---------- ---------- ---------- ---------- ---------- ---------- ---------- ---------- ---------- 
M.do-10      ---SFRPH-L LAQLKMCNSN LVRVWEGK-- ---------- ---------- ---------- ---------- ---------- ---------- ---------- ---------- ---------- ---------- ---------- ---------- ---------- ---------- ---------- ---------- ---------- 
R.oc-1       LPPNFQPV-E LIELILHHSN IKKLWDGI-- ---------- ---------- ---------- ---------- ---------- ---------- ---------- ---------- ---------- ---------- ---------- ---------- ---------- ---------- ---------- ---------- ---------- 
R.oc-2       LPPSFKPD-A LTELSLHRSK LVQLWNQR-- ---------- ---------- ---------- ---------- ---------- ---------- ---------- ---------- ---------- ---------- ---------- ---------- ---------- ---------- ---------- ---------- ---------- 
R.oc-3       LPQTFQPD-E LTELNLRHSK VDWLWNGE-- ---------- ---------- ---------- ---------- ---------- ---------- ---------- ---------- ---------- ---------- ---------- ---------- ---------- ---------- ---------- ---------- ---------- 
P.pe-1       LPPTFQPD-A ISELNLRHSK INRLWNGS-- ---------- ---------- ---------- ---------- ---------- ---------- ---------- ---------- ---------- ---------- ---------- ---------- ---------- ---------- ---------- ---------- ---------- 
P.pe-2       IPDDFPTQPK LVALDLQYSE LKIVWKDC-- ---------- ---------- ---------- ---------- ---------- ---------- ---------- ---------- ---------- ---------- ---------- ---------- ---------- ---------- ---------- ---------- ---------- 
P.pe-3       IPDDFPVQPK LVALDLRWSK LKIVWKDC-- ---------- ---------- ---------- ---------- ---------- ---------- ---------- ---------- ---------- ---------- ---------- ---------- ---------- ---------- ---------- ---------- ---------- 
P.pe-4       LPPSFQLN-S LTELSLHHGK LVRLWDGT-- ---------- ---------- ---------- ---------- ---------- ---------- ---------- ---------- ---------- ---------- ---------- ---------- ---------- ---------- ---------- ---------- ---------- 
P.pe-5       LPSGFKPH-L LSKLEMWNSK LVRLWDGA-- ---------- ---------- ---------- ---------- ---------- ---------- ---------- ---------- ---------- ---------- ---------- ---------- ---------- ---------- ---------- ---------- ---------- 
P.pe-6       LPSRFEPH-V LSKLEMRGSK LVRLWDGA-- ---------- ---------- ---------- ---------- ---------- ---------- ---------- ---------- ---------- ---------- ---------- ---------- ---------- ---------- ---------- ---------- ---------- 
P.pe-7       LPSSFEPH-L LSKLEMRDSK LVRLWDGA-- ---------- ---------- ---------- ---------- ---------- ---------- ---------- ---------- ---------- ---------- ---------- ---------- ---------- ---------- ---------- ---------- ---------- 
P.pe-8       LPSSFEPR-F LVKLNMKHSK LSHLWDGA-- ---------- ---------- ---------- ---------- ---------- ---------- ---------- ---------- ---------- ---------- ---------- ---------- ---------- ---------- ---------- ---------- ---------- 
P.pe-9       LPSSFEPH-F LSKLEMRDSK LVQLWDGA-- ---------- ---------- ---------- ---------- ---------- ---------- ---------- ---------- ---------- ---------- ---------- ---------- ---------- ---------- ---------- ---------- ---------- 
P.pe-10      LTPKFYPR-F LVKLEMRHSK LVRIWDGA-- ---------- ---------- ---------- ---------- ---------- ---------- ---------- ---------- ---------- ---------- ---------- ---------- ---------- ---------- ---------- ---------- ---------- 
P.pe-11      LPPSFQPV-E LAELRMQHSK IDYLWNGT-- ---------- ---------- ---------- ---------- ---------- ---------- ---------- ---------- ---------- ---------- ---------- ---------- ---------- ---------- ---------- ---------- ---------- 
P.pe-12      LPPSFQPN-E LAQLSLQQSK IDHLWNGI-- ---------- ---------- ---------- ---------- ---------- ---------- ---------- ---------- ---------- ---------- ---------- ---------- ---------- ---------- ---------- ---------- ---------- 
P.pe-13      LPPSFQPV-E LAELRMQHSK IDHLWNGI-- ---------- ---------- ---------- ---------- ---------- ---------- ---------- ---------- ---------- ---------- ---------- ---------- ---------- ---------- ---------- ---------- ---------- 
P.pe-14      LPPRFQPD-E LAELSLQHSK IDHLWNGI-- ---------- ---------- ---------- ---------- ---------- ---------- ---------- ---------- ---------- ---------- ---------- ---------- ---------- ---------- ---------- ---------- ---------- 
P.pe-15      LPPSFQPN-E LAQLSLQQSK IDHLWNGI-- ---------- ---------- ---------- ---------- ---------- ---------- ---------- ---------- ---------- ---------- ---------- ---------- ---------- ---------- ---------- ---------- ---------- 
P.pe-16      LPPSFQPV-E LAELRMQQSK IDHLWNGI-- ---------- ---------- ---------- ---------- ---------- ---------- ---------- ---------- ---------- ---------- ---------- ---------- ---------- ---------- ---------- ---------- ---------- 
P.pe-17      LPPSFQPV-E LAELRLRHSK IDHLWNGI-- ---------- ---------- ---------- ---------- ---------- ---------- ---------- ---------- ---------- ---------- ---------- ---------- ---------- ---------- ---------- ---------- ---------- 
P.mi-1       LPPGFQPY-E LTDLSLVHSN IHQLWDGK-- ---------- ---------- ---------- ---------- ---------- ---------- ---------- ---------- ---------- ---------- ---------- ---------- ---------- ---------- ---------- ---------- ---------- 
P.mi-2       LPPGFHPN-D LTELSLLHSN IDHLWNGI-- ---------- ---------- ---------- ---------- ---------- ---------- ---------- ---------- ---------- ---------- ---------- ---------- ---------- ---------- ---------- ---------- ---------- 
P.mi-3       LPPDFQPD-E LTELSLIHSN IDHLWNGR-- ---------- ---------- ---------- ---------- ---------- ---------- ---------- ---------- ---------- ---------- ---------- ---------- ---------- ---------- ---------- ---------- ---------- 
P.mi-4       LPPGFQPY-E LTELSLCHSN IVHLWDGI-- ---------- ---------- ---------- ---------- ---------- ---------- ---------- ---------- ---------- ---------- ---------- ---------- ---------- ---------- ---------- ---------- ---------- 
P.mi-5       LPQNFESD-E LIELSLCHSN IEQLWKGA-- ---------- ---------- ---------- ---------- ---------- ---------- ---------- ---------- ---------- ---------- ---------- ---------- ---------- ---------- ---------- ---------- ---------- 
P.mi-6       LPPGFQPY-K LTELSLVHSN IDHLWDGIQR IPEFVGPMEC LLELSLDETA IEQLPVSVGL LTGLTSLNLR DCKNLKRLPR DIGKLKSLKR LNICGCSKLE TLPDSLGKID CLEELDAAGC SSISNIPSSI SLLQNLEVLS FGGCQRISGN MARSPLSFLS HKSASGGFCS LAELNLSDCN LQEGSIPEDF GCLFPLVSLN 
P.mi-7       LPPDFKPD-E LVELSMCHSS LQQLWNGV-- ---------- ---------- ---------- ---------- ---------- ---------- ---------- ---------- ---------- ---------- ---------- ---------- ---------- ---------- ---------- ---------- ---------- 
P.mi-8       VVGKLK---K LEILRMRNCP LMELPREI-- ---------- ---------- ---------- ---------- ---------- ---------- ---------- ---------- ---------- ---------- ---------- ---------- ---------- ---------- ---------- ---------- ---------- 
P.mi-9       ISAVGKLK-K LEILSMRYLR -GELPREI-- ---------- ---------- ---------- ---------- ---------- ---------- ---------- ---------- ---------- ---------- ---------- ---------- ---------- ---------- ---------- ---------- ---------- 
P.mi-10      VVGKLK---K LEILSMRDCP PMELPREI-- ---------- ---------- ---------- ---------- ---------- ---------- ---------- ---------- ---------- ---------- ---------- ---------- ---------- ---------- ---------- ---------- ---------- 
P.mi-11      LPLNFQPV-D LIELTLHHSK IHHLWHGR-- ---------- ---------- ---------- ---------- ---------- ---------- ---------- ---------- ---------- ---------- ---------- ---------- ---------- ---------- ---------- ---------- ---------- 

             ....|....| ....|....| ....|....| ....|....| ....|....| ....|....| ....|....| ....|....| ....|....| ....|....| ....|....| ....|....| ....|....| ....|....| ....|....| ....|....| ....|....| ....|....| ....|....| ....|....| 
                2805       2815       2825       2835       2845       2855       2865       2875       2885       2895       2905       2915       2925       2935       2945       2955       2965       2975       2985       2995                                          
OB1-A        ---------- ---------- ---------- ---------- ---------- ---------- ---------- ---------- ---------- ---------- ---------- ---------- ---------- ---------- ---------- ---------- ---------- ---------- ---------- ---------- 
OB1-B        ---------- ---------- ---------- ---------- ---------- ---------- ---------- ---------- ---------- ---------- ---------- ---------- ---------- ---------- ---------- ---------- ---------- ---------- ---------- ---------- 
OB1-C        ---------- ---------- ---------- ---------- ---------- ---------- ---------- ---------- ---------- ---------- ---------- ---------- ---------- ---------- ---------- ---------- ---------- ---------- ---------- ---------- 
OB1-D        ---------- ---------- ---------- ---------- ---------- ---------- ---------- ---------- ---------- ---------- ---------- ---------- ---------- ---------- ---------- ---------- ---------- ---------- ---------- ---------- 
OB1-E        ---------- ---------- ---------- ---------- ---------- ---------- ---------- ---------- ---------- ---------- ---------- ---------- ---------- ---------- ---------- ---------- ---------- ---------- ---------- ---------- 
OB1-F        ---------- ---------- ---------- ---------- ---------- ---------- ---------- ---------- ---------- ---------- ---------- ---------- ---------- ---------- ---------- ---------- ---------- ---------- ---------- ---------- 
OB1-G        ---------- ---------- ---------- ---------- ---------- ---------- ---------- ---------- ---------- ---------- ---------- ---------- ---------- ---------- ---------- ---------- ---------- ---------- ---------- ---------- 
OB2-A        ---------- ---------- ---------- ---------- ---------- ---------- ---------- ---------- ---------- ---------- ---------- ---------- ---------- ---------- ---------- ---------- ---------- ---------- ---------- ---------- 
OB2-B        ---------- ---------- ---------- ---------- ---------- ---------- ---------- ---------- ---------- ---------- ---------- ---------- ---------- ---------- ---------- ---------- ---------- ---------- ---------- ---------- 
OB2-C        ---------- ---------- ---------- ---------- ---------- ---------- ---------- ---------- ---------- ---------- ---------- ---------- ---------- ---------- ---------- ---------- ---------- ---------- ---------- ---------- 
OB2-D        ---------- ---------- ---------- ---------- ---------- ---------- ---------- ---------- ---------- ---------- ---------- ---------- ---------- ---------- ---------- ---------- ---------- ---------- ---------- ---------- 
OB2-E        ---------- ---------- ---------- ---------- ---------- ---------- ---------- ---------- ---------- ---------- ---------- ---------- ---------- ---------- ---------- ---------- ---------- ---------- ---------- ---------- 
OB2-F        ---------- ---------- ---------- ---------- ---------- ---------- ---------- ---------- ---------- ---------- ---------- ---------- ---------- ---------- ---------- ---------- ---------- ---------- ---------- ---------- 
OB2-G        ---------- ---------- ---------- ---------- ---------- ---------- ---------- ---------- ---------- ---------- ---------- ---------- ---------- ---------- ---------- ---------- ---------- ---------- ---------- ---------- 
OB2-H        ---------- ---------- ---------- ---------- ---------- ---------- ---------- ---------- ---------- ---------- ---------- ---------- ---------- ---------- ---------- ---------- ---------- ---------- ---------- ---------- 
OB2-I        ---------- ---------- ---------- ---------- ---------- ---------- ---------- ---------- ---------- ---------- ---------- ---------- ---------- ---------- ---------- ---------- ---------- ---------- ---------- ---------- 
OB2-J        ---------- ---------- ---------- ---------- ---------- ---------- ---------- ---------- ---------- ---------- ---------- ---------- ---------- ---------- ---------- ---------- ---------- ---------- ---------- ---------- 
OB2-K        ---------- ---------- ---------- ---------- ---------- ---------- ---------- ---------- ---------- ---------- ---------- ---------- ---------- ---------- ---------- ---------- ---------- ---------- ---------- ---------- 
OB2-L        ---------- ---------- ---------- ---------- ---------- ---------- ---------- ---------- ---------- ---------- ---------- ---------- ---------- ---------- ---------- ---------- ---------- ---------- ---------- ---------- 
OB2-M        ---------- ---------- ---------- ---------- ---------- ---------- ---------- ---------- ---------- ---------- ---------- ---------- ---------- ---------- ---------- ---------- ---------- ---------- ---------- ---------- 
OB2-N        ---------- ---------- ---------- ---------- ---------- ---------- ---------- ---------- ---------- ---------- ---------- ---------- ---------- ---------- ---------- ---------- ---------- ---------- ---------- ---------- 
OB2-O        ---------- ---------- ---------- ---------- ---------- ---------- ---------- ---------- ---------- ---------- ---------- ---------- ---------- ---------- ---------- ---------- ---------- ---------- ---------- ---------- 
OB2-P        ---------- ---------- ---------- ---------- ---------- ---------- ---------- ---------- ---------- ---------- ---------- ---------- ---------- ---------- ---------- ---------- ---------- ---------- ---------- ---------- 
OB2-Q        ---------- ---------- ---------- ---------- ---------- ---------- ---------- ---------- ---------- ---------- ---------- ---------- ---------- ---------- ---------- ---------- ---------- ---------- ---------- ---------- 
OB2-R        ---------- ---------- ---------- ---------- ---------- ---------- ---------- ---------- ---------- ---------- ---------- ---------- ---------- ---------- ---------- ---------- ---------- ---------- ---------- ---------- 
OB2-S        ---------- ---------- ---------- ---------- ---------- ---------- ---------- ---------- ---------- ---------- ---------- ---------- ---------- ---------- ---------- ---------- ---------- ---------- ---------- ---------- 
OB2-T        ---------- ---------- ---------- ---------- ---------- ---------- ---------- ---------- ---------- ---------- ---------- ---------- ---------- ---------- ---------- ---------- ---------- ---------- ---------- ---------- 
OB2-U        ---------- ---------- ---------- ---------- ---------- ---------- ---------- ---------- ---------- ---------- ---------- ---------- ---------- ---------- ---------- ---------- ---------- ---------- ---------- ---------- 
F.ve-1       ---------- ---------- ---------- ---------- ---------- ---------- ---------- ---------- ---------- ---------- ---------- ---------- ---------- ---------- ---------- ---------- ---------- ---------- ---------- ---------- 
F.ve-2       ---------- ---------- ---------- ---------- ---------- ---------- ---------- ---------- ---------- ---------- ---------- ---------- ---------- ---------- ---------- ---------- ---------- ---------- ---------- ---------- 
F.ve-3       ---------- ---------- ---------- ---------- ---------- ---------- ---------- ---------- ---------- ---------- ---------- ---------- ---------- ---------- ---------- ---------- ---------- ---------- ---------- ---------- 
F.ve-4       ---------- ---------- ---------- ---------- ---------- ---------- ---------- ---------- ---------- ---------- ---------- ---------- ---------- ---------- ---------- ---------- ---------- ---------- ---------- ---------- 
F.ve-5       ---------- ---------- ---------- ---------- ---------- ---------- ---------- ---------- ---------- ---------- ---------- ---------- ---------- ---------- ---------- ---------- ---------- ---------- ---------- ---------- 
F.ve-6       ---------- ---------- ---------- ---------- ---------- ---------- ---------- ---------- ---------- ---------- ---------- ---------- ---------- ---------- ---------- ---------- ---------- ---------- ---------- ---------- 
F.ve-7       ---------- ---------- ---------- ---------- ---------- ---------- ---------- ---------- ---------- ---------- ---------- ---------- ---------- ---------- ---------- ---------- ---------- ---------- ---------- ---------- 
F.ve-8       ---------- ---------- ---------- ---------- ---------- ---------- ---------- ---------- ---------- ---------- ---------- ---------- ---------- ---------- ---------- ---------- ---------- ---------- ---------- ---------- 
F.ve-9       ---------- ---------- ---------- ---------- ---------- ---------- ---------- ---------- ---------- ---------- ---------- ---------- ---------- ---------- ---------- ---------- ---------- ---------- ---------- ---------- 
F.ve-10      ---------- ---------- ---------- ---------- ---------- ---------- ---------- ---------- ---------- ---------- ---------- ---------- ---------- ---------- ---------- ---------- ---------- ---------- ---------- ---------- 
F.ve-11      ---------- ---------- ---------- ---------- ---------- ---------- ---------- ---------- ---------- ---------- ---------- ---------- ---------- ---------- ---------- ---------- ---------- ---------- ---------- ---------- 
F.ve-12      ---------- ---------- ---------- ---------- ---------- ---------- ---------- ---------- ---------- ---------- ---------- ---------- ---------- ---------- ---------- ---------- ---------- ---------- ---------- ---------- 
F.ve-13      ---------- ---------- ---------- ---------- ---------- ---------- ---------- ---------- ---------- ---------- ---------- ---------- ---------- ---------- ---------- ---------- ---------- ---------- ---------- ---------- 
F.ve-14      ---------- ---------- ---------- ---------- ---------- ---------- ---------- ---------- ---------- ---------- ---------- ---------- ---------- ---------- ---------- ---------- ---------- ---------- ---------- ---------- 
F.ve-15      ---------- ---------- ---------- ---------- ---------- ---------- ---------- ---------- ---------- ---------- ---------- ---------- ---------- ---------- ---------- ---------- ---------- ---------- ---------- ---------- 
F.ve-16      ---------- ---------- ---------- ---------- ---------- ---------- ---------- ---------- ---------- ---------- ---------- ---------- ---------- ---------- ---------- ---------- ---------- ---------- ---------- ---------- 
F.ve-17      ---------- ---------- ---------- ---------- ---------- ---------- ---------- ---------- ---------- ---------- ---------- ---------- ---------- ---------- ---------- ---------- ---------- ---------- ---------- ---------- 
F.ve-18      ---------- ---------- ---------- ---------- ---------- ---------- ---------- ---------- ---------- ---------- ---------- ---------- ---------- ---------- ---------- ---------- ---------- ---------- ---------- ---------- 
F.ve-19      ---------- ---------- ---------- ---------- ---------- ---------- ---------- ---------- ---------- ---------- ---------- ---------- ---------- ---------- ---------- ---------- ---------- ---------- ---------- ---------- 
M.do-1       ---------- ---------- ---------- ---------- ---------- ---------- ---------- ---------- ---------- ---------- ---------- ---------- ---------- ---------- ---------- ---------- ---------- ---------- ---------- ---------- 
M.do-2       ---------- ---------- ---------- ---------- ---------- ---------- ---------- ---------- ---------- ---------- ---------- ---------- ---------- ---------- ---------- ---------- ---------- ---------- ---------- ---------- 
M.do-3       ---------- ---------- ---------- ---------- ---------- ---------- ---------- ---------- ---------- ---------- ---------- ---------- ---------- ---------- ---------- ---------- ---------- ---------- ---------- ---------- 
M.do-4       ---------- ---------- ---------- ---------- ---------- ---------- ---------- ---------- ---------- ---------- ---------- ---------- ---------- ---------- ---------- ---------- ---------- ---------- ---------- ---------- 
M.do-5       ---------- ---------- ---------- ---------- ---------- ---------- ---------- ---------- ---------- ---------- ---------- ---------- ---------- ---------- ---------- ---------- ---------- ---------- ---------- ---------- 
M.do-6       ---------- ---------- ---------- ---------- ---------- ---------- ---------- ---------- ---------- ---------- ---------- ---------- ---------- ---------- ---------- ---------- ---------- ---------- ---------- ---------- 
M.do-7       ---------- ---------- ---------- ---------- ---------- ---------- ---------- ---------- ---------- ---------- ---------- ---------- ---------- ---------- ---------- ---------- ---------- ---------- ---------- ---------- 
M.do-8       ---------- ---------- ---------- ---------- ---------- ---------- ---------- ---------- ---------- ---------- ---------- ---------- ---------- ---------- ---------- ---------- ---------- ---------- ---------- ---------- 
M.do-9       ---------- ---------- ---------- ---------- ---------- ---------- ---------- ---------- ---------- ---------- ---------- ---------- ---------- ---------- ---------- ---------- ---------- ---------- ---------- ---------- 
M.do-10      ---------- ---------- ---------- ---------- ---------- ---------- ---------- ---------- ---------- ---------- ---------- ---------- ---------- ---------- ---------- ---------- ---------- ---------- ---------- ---------- 
R.oc-1       ---------- ---------- ---------- ---------- ---------- ---------- ---------- ---------- ---------- ---------- ---------- ---------- ---------- ---------- ---------- ---------- ---------- ---------- ---------- ---------- 
R.oc-2       ---------- ---------- ---------- ---------- ---------- ---------- ---------- ---------- ---------- ---------- ---------- ---------- ---------- ---------- ---------- ---------- ---------- ---------- ---------- ---------- 
R.oc-3       ---------- ---------- ---------- ---------- ---------- ---------- ---------- ---------- ---------- ---------- ---------- ---------- ---------- ---------- ---------- ---------- ---------- ---------- ---------- ---------- 
P.pe-1       ---------- ---------- ---------- ---------- ---------- ---------- ---------- ---------- ---------- ---------- ---------- ---------- ---------- ---------- ---------- ---------- ---------- ---------- ---------- ---------- 
P.pe-2       ---------- ---------- ---------- ---------- ---------- ---------- ---------- ---------- ---------- ---------- ---------- ---------- ---------- ---------- ---------- ---------- ---------- ---------- ---------- ---------- 
P.pe-3       ---------- ---------- ---------- ---------- ---------- ---------- ---------- ---------- ---------- ---------- ---------- ---------- ---------- ---------- ---------- ---------- ---------- ---------- ---------- ---------- 
P.pe-4       ---------- ---------- ---------- ---------- ---------- ---------- ---------- ---------- ---------- ---------- ---------- ---------- ---------- ---------- ---------- ---------- ---------- ---------- ---------- ---------- 
P.pe-5       ---------- ---------- ---------- ---------- ---------- ---------- ---------- ---------- ---------- ---------- ---------- ---------- ---------- ---------- ---------- ---------- ---------- ---------- ---------- ---------- 
P.pe-6       ---------- ---------- ---------- ---------- ---------- ---------- ---------- ---------- ---------- ---------- ---------- ---------- ---------- ---------- ---------- ---------- ---------- ---------- ---------- ---------- 
P.pe-7       ---------- ---------- ---------- ---------- ---------- ---------- ---------- ---------- ---------- ---------- ---------- ---------- ---------- ---------- ---------- ---------- ---------- ---------- ---------- ---------- 
P.pe-8       ---------- ---------- ---------- ---------- ---------- ---------- ---------- ---------- ---------- ---------- ---------- ---------- ---------- ---------- ---------- ---------- ---------- ---------- ---------- ---------- 
P.pe-9       ---------- ---------- ---------- ---------- ---------- ---------- ---------- ---------- ---------- ---------- ---------- ---------- ---------- ---------- ---------- ---------- ---------- ---------- ---------- ---------- 
P.pe-10      ---------- ---------- ---------- ---------- ---------- ---------- ---------- ---------- ---------- ---------- ---------- ---------- ---------- ---------- ---------- ---------- ---------- ---------- ---------- ---------- 
P.pe-11      ---------- ---------- ---------- ---------- ---------- ---------- ---------- ---------- ---------- ---------- ---------- ---------- ---------- ---------- ---------- ---------- ---------- ---------- ---------- ---------- 
P.pe-12      ---------- ---------- ---------- ---------- ---------- ---------- ---------- ---------- ---------- ---------- ---------- ---------- ---------- ---------- ---------- ---------- ---------- ---------- ---------- ---------- 
P.pe-13      ---------- ---------- ---------- ---------- ---------- ---------- ---------- ---------- ---------- ---------- ---------- ---------- ---------- ---------- ---------- ---------- ---------- ---------- ---------- ---------- 
P.pe-14      ---------- ---------- ---------- ---------- ---------- ---------- ---------- ---------- ---------- ---------- ---------- ---------- ---------- ---------- ---------- ---------- ---------- ---------- ---------- ---------- 
P.pe-15      ---------- ---------- ---------- ---------- ---------- ---------- ---------- ---------- ---------- ---------- ---------- ---------- ---------- ---------- ---------- ---------- ---------- ---------- ---------- ---------- 
P.pe-16      ---------- ---------- ---------- ---------- ---------- ---------- ---------- ---------- ---------- ---------- ---------- ---------- ---------- ---------- ---------- ---------- ---------- ---------- ---------- ---------- 
P.pe-17      ---------- ---------- ---------- ---------- ---------- ---------- ---------- ---------- ---------- ---------- ---------- ---------- ---------- ---------- ---------- ---------- ---------- ---------- ---------- ---------- 
P.mi-1       ---------- ---------- ---------- ---------- ---------- ---------- ---------- ---------- ---------- ---------- ---------- ---------- ---------- ---------- ---------- ---------- ---------- ---------- ---------- ---------- 
P.mi-2       ---------- ---------- ---------- ---------- ---------- ---------- ---------- ---------- ---------- ---------- ---------- ---------- ---------- ---------- ---------- ---------- ---------- ---------- ---------- ---------- 
P.mi-3       ---------- ---------- ---------- ---------- ---------- ---------- ---------- ---------- ---------- ---------- ---------- ---------- ---------- ---------- ---------- ---------- ---------- ---------- ---------- ---------- 
P.mi-4       ---------- ---------- ---------- ---------- ---------- ---------- ---------- ---------- ---------- ---------- ---------- ---------- ---------- ---------- ---------- ---------- ---------- ---------- ---------- ---------- 
P.mi-5       ---------- ---------- ---------- ---------- ---------- ---------- ---------- ---------- ---------- ---------- ---------- ---------- ---------- ---------- ---------- ---------- ---------- ---------- ---------- ---------- 
P.mi-6       LSKNNFVSLP KSIRQLSKLR NLNLEGCKTL QKLPDLSSSL NFSFGSEGGI SQERLSSSIN LISCNELVLN QLSNNIALKM LWRFLEGIPS AGKRFETIIP GREISELFSD QNAGPVISME LPGQWHKNKW MGYAFCACLV ISRQLPVPAN RLGKWKFGTH IGANGLRCQV KPENLGATGW CPFFSCTQEL GHIESEHLWL 
P.mi-7       ---------- ---------- ---------- ---------- ---------- ---------- ---------- ---------- ---------- ---------- ---------- ---------- ---------- ---------- ---------- ---------- ---------- ---------- ---------- ---------- 
P.mi-8       ---------- ---------- ---------- ---------- ---------- ---------- ---------- ---------- ---------- ---------- ---------- ---------- ---------- ---------- ---------- ---------- ---------- ---------- ---------- ---------- 
P.mi-9       ---------- ---------- ---------- ---------- ---------- ---------- ---------- ---------- ---------- ---------- ---------- ---------- ---------- ---------- ---------- ---------- ---------- ---------- ---------- ---------- 
P.mi-10      ---------- ---------- ---------- ---------- ---------- ---------- ---------- ---------- ---------- ---------- ---------- ---------- ---------- ---------- ---------- ---------- ---------- ---------- ---------- ---------- 
P.mi-11      ---------- ---------- ---------- ---------- ---------- ---------- ---------- ---------- ---------- ---------- ---------- ---------- ---------- ---------- ---------- ---------- ---------- ---------- ---------- ---------- 

             ....|....| ....|....| ....|....| ....|....| ....|....| ....|....| ....|....| ....|....| ....|....| ....|....| ....|....| ....|....| ....|....| ....|....| ....|....| ....|....| ....|....| ....|....| ....|....| ....|....| 
                3005       3015       3025       3035       3045       3055       3065       3075       3085       3095       3105       3115       3125       3135       3145       3155       3165       3175       3185       3195                                          
OB1-A        ---------- ---------- ---------- ---------- ---------- ---------- ---------- ---------- ---------- ---------- ---------- ---------- ---------- ---------- ---------- ---------- ---------- ---------- ---------- ---------- 
OB1-B        ---------- ---------- ---------- ---------- ---------- ---------- ---------- ---------- ---------- ---------- ---------- ---------- ---------- ---------- ---------- ---------- ---------- ---------- ---------- ---------- 
OB1-C        ---------- ---------- ---------- ---------- ---------- ---------- ---------- ---------- ---------- ---------- ---------- ---------- ---------- ---------- ---------- ---------- ---------- ---------- ---------- ---------- 
OB1-D        ---------- ---------- ---------- ---------- ---------- ---------- ---------- ---------- ---------- ---------- ---------- ---------- ---------- ---------- ---------- ---------- ---------- ---------- ---------- ---------- 
OB1-E        ---------- ---------- ---------- ---------- ---------- ---------- ---------- ---------- ---------- ---------- ---------- ---------- ---------- ---------- ---------- ---------- ---------- ---------- ---------- ---------- 
OB1-F        ---------- ---------- ---------- ---------- ---------- ---------- ---------- ---------- ---------- ---------- ---------- ---------- ---------- ---------- ---------- ---------- ---------- ---------- ---------- ---------- 
OB1-G        ---------- ---------- ---------- ---------- ---------- ---------- ---------- ---------- ---------- ---------- ---------- ---------- ---------- ---------- ---------- ---------- ---------- ---------- ---------- ---------- 
OB2-A        ---------- ---------- ---------- ---------- ---------- ---------- ---------- ---------- ---------- ---------- ---------- ---------- ---------- ---------- ---------- ---------- ---------- ---------- ---------- ---------- 
OB2-B        ---------- ---------- ---------- ---------- ---------- ---------- ---------- ---------- ---------- ---------- ---------- ---------- ---------- ---------- ---------- ---------- ---------- ---------- ---------- ---------- 
OB2-C        ---------- ---------- ---------- ---------- ---------- ---------- ---------- ---------- ---------- ---------- ---------- ---------- ---------- ---------- ---------- ---------- ---------- ---------- ---------- ---------- 
OB2-D        ---------- ---------- ---------- ---------- ---------- ---------- ---------- ---------- ---------- ---------- ---------- ---------- ---------- ---------- ---------- ---------- ---------- ---------- ---------- ---------- 
OB2-E        ---------- ---------- ---------- ---------- ---------- ---------- ---------- ---------- ---------- ---------- ---------- ---------- ---------- ---------- ---------- ---------- ---------- ---------- ---------- ---------- 
OB2-F        ---------- ---------- ---------- ---------- ---------- ---------- ---------- ---------- ---------- ---------- ---------- ---------- ---------- ---------- ---------- ---------- ---------- ---------- ---------- ---------- 
OB2-G        ---------- ---------- ---------- ---------- ---------- ---------- ---------- ---------- ---------- ---------- ---------- ---------- ---------- ---------- ---------- ---------- ---------- ---------- ---------- ---------- 
OB2-H        ---------- ---------- ---------- ---------- ---------- ---------- ---------- ---------- ---------- ---------- ---------- ---------- ---------- ---------- ---------- ---------- ---------- ---------- ---------- ---------- 
OB2-I        ---------- ---------- ---------- ---------- ---------- ---------- ---------- ---------- ---------- ---------- ---------- ---------- ---------- ---------- ---------- ---------- ---------- ---------- ---------- ---------- 
OB2-J        ---------- ---------- ---------- ---------- ---------- ---------- ---------- ---------- ---------- ---------- ---------- ---------- ---------- ---------- ---------- ---------- ---------- ---------- ---------- ---------- 
OB2-K        ---------- ---------- ---------- ---------- ---------- ---------- ---------- ---------- ---------- ---------- ---------- ---------- ---------- ---------- ---------- ---------- ---------- ---------- ---------- ---------- 
OB2-L        ---------- ---------- ---------- ---------- ---------- ---------- ---------- ---------- ---------- ---------- ---------- ---------- ---------- ---------- ---------- ---------- ---------- ---------- ---------- ---------- 
OB2-M        ---------- ---------- ---------- ---------- ---------- ---------- ---------- ---------- ---------- ---------- ---------- ---------- ---------- ---------- ---------- ---------- ---------- ---------- ---------- ---------- 
OB2-N        ---------- ---------- ---------- ---------- ---------- ---------- ---------- ---------- ---------- ---------- ---------- ---------- ---------- ---------- ---------- ---------- ---------- ---------- ---------- ---------- 
OB2-O        ---------- ---------- ---------- ---------- ---------- ---------- ---------- ---------- ---------- ---------- ---------- ---------- ---------- ---------- ---------- ---------- ---------- ---------- ---------- ---------- 
OB2-P        ---------- ---------- ---------- ---------- ---------- ---------- ---------- ---------- ---------- ---------- ---------- ---------- ---------- ---------- ---------- ---------- ---------- ---------- ---------- ---------- 
OB2-Q        ---------- ---------- ---------- ---------- ---------- ---------- ---------- ---------- ---------- ---------- ---------- ---------- ---------- ---------- ---------- ---------- ---------- ---------- ---------- ---------- 
OB2-R        ---------- ---------- ---------- ---------- ---------- ---------- ---------- ---------- ---------- ---------- ---------- ---------- ---------- ---------- ---------- ---------- ---------- ---------- ---------- ---------- 
OB2-S        ---------- ---------- ---------- ---------- ---------- ---------- ---------- ---------- ---------- ---------- ---------- ---------- ---------- ---------- ---------- ---------- ---------- ---------- ---------- ---------- 
OB2-T        ---------- ---------- ---------- ---------- ---------- ---------- ---------- ---------- ---------- ---------- ---------- ---------- ---------- ---------- ---------- ---------- ---------- ---------- ---------- ---------- 
OB2-U        ---------- ---------- ---------- ---------- ---------- ---------- ---------- ---------- ---------- ---------- ---------- ---------- ---------- ---------- ---------- ---------- ---------- ---------- ---------- ---------- 
F.ve-1       ---------- ---------- ---------- ---------- ---------- ---------- ---------- ---------- ---------- ---------- ---------- ---------- ---------- ---------- ---------- ---------- ---------- ---------- ---------- ---------- 
F.ve-2       ---------- ---------- ---------- ---------- ---------- ---------- ---------- ---------- ---------- ---------- ---------- ---------- ---------- ---------- ---------- ---------- ---------- ---------- ---------- ---------- 
F.ve-3       ---------- ---------- ---------- ---------- ---------- ---------- ---------- ---------- ---------- ---------- ---------- ---------- ---------- ---------- ---------- ---------- ---------- ---------- ---------- ---------- 
F.ve-4       ---------- ---------- ---------- ---------- ---------- ---------- ---------- ---------- ---------- ---------- ---------- ---------- ---------- ---------- ---------- ---------- ---------- ---------- ---------- ---------- 
F.ve-5       ---------- ---------- ---------- ---------- ---------- ---------- ---------- ---------- ---------- ---------- ---------- ---------- ---------- ---------- ---------- ---------- ---------- ---------- ---------- ---------- 
F.ve-6       ---------- ---------- ---------- ---------- ---------- ---------- ---------- ---------- ---------- ---------- ---------- ---------- ---------- ---------- ---------- ---------- ---------- ---------- ---------- ---------- 
F.ve-7       ---------- ---------- ---------- ---------- ---------- ---------- ---------- ---------- ---------- ---------- ---------- ---------- ---------- ---------- ---------- ---------- ---------- ---------- ---------- ---------- 
F.ve-8       ---------- ---------- ---------- ---------- ---------- ---------- ---------- ---------- ---------- ---------- ---------- ---------- ---------- ---------- ---------- ---------- ---------- ---------- ---------- ---------- 
F.ve-9       ---------- ---------- ---------- ---------- ---------- ---------- ---------- ---------- ---------- ---------- ---------- ---------- ---------- ---------- ---------- ---------- ---------- ---------- ---------- ---------- 
F.ve-10      ---------- ---------- ---------- ---------- ---------- ---------- ---------- ---------- ---------- ---------- ---------- ---------- ---------- ---------- ---------- ---------- ---------- ---------- ---------- ---------- 
F.ve-11      ---------- ---------- ---------- ---------- ---------- ---------- ---------- ---------- ---------- ---------- ---------- ---------- ---------- ---------- ---------- ---------- ---------- ---------- ---------- ---------- 
F.ve-12      ---------- ---------- ---------- ---------- ---------- ---------- ---------- ---------- ---------- ---------- ---------- ---------- ---------- ---------- ---------- ---------- ---------- ---------- ---------- ---------- 
F.ve-13      ---------- ---------- ---------- ---------- ---------- ---------- ---------- ---------- ---------- ---------- ---------- ---------- ---------- ---------- ---------- ---------- ---------- ---------- ---------- ---------- 
F.ve-14      ---------- ---------- ---------- ---------- ---------- ---------- ---------- ---------- ---------- ---------- ---------- ---------- ---------- ---------- ---------- ---------- ---------- ---------- ---------- ---------- 
F.ve-15      ---------- ---------- ---------- ---------- ---------- ---------- ---------- ---------- ---------- ---------- ---------- ---------- ---------- ---------- ---------- ---------- ---------- ---------- ---------- ---------- 
F.ve-16      ---------- ---------- ---------- ---------- ---------- ---------- ---------- ---------- ---------- ---------- ---------- ---------- ---------- ---------- ---------- ---------- ---------- ---------- ---------- ---------- 
F.ve-17      ---------- ---------- ---------- ---------- ---------- ---------- ---------- ---------- ---------- ---------- ---------- ---------- ---------- ---------- ---------- ---------- ---------- ---------- ---------- ---------- 
F.ve-18      ---------- ---------- ---------- ---------- ---------- ---------- ---------- ---------- ---------- ---------- ---------- ---------- ---------- ---------- ---------- ---------- ---------- ---------- ---------- ---------- 
F.ve-19      ---------- ---------- ---------- ---------- ---------- ---------- ---------- ---------- ---------- ---------- ---------- ---------- ---------- ---------- ---------- ---------- ---------- ---------- ---------- ---------- 
M.do-1       ---------- ---------- ---------- ---------- ---------- ---------- ---------- ---------- ---------- ---------- ---------- ---------- ---------- ---------- ---------- ---------- ---------- ---------- ---------- ---------- 
M.do-2       ---------- ---------- ---------- ---------- ---------- ---------- ---------- ---------- ---------- ---------- ---------- ---------- ---------- ---------- ---------- ---------- ---------- ---------- ---------- ---------- 
M.do-3       ---------- ---------- ---------- ---------- ---------- ---------- ---------- ---------- ---------- ---------- ---------- ---------- ---------- ---------- ---------- ---------- ---------- ---------- ---------- ---------- 
M.do-4       ---------- ---------- ---------- ---------- ---------- ---------- ---------- ---------- ---------- ---------- ---------- ---------- ---------- ---------- ---------- ---------- ---------- ---------- ---------- ---------- 
M.do-5       ---------- ---------- ---------- ---------- ---------- ---------- ---------- ---------- ---------- ---------- ---------- ---------- ---------- ---------- ---------- ---------- ---------- ---------- ---------- ---------- 
M.do-6       ---------- ---------- ---------- ---------- ---------- ---------- ---------- ---------- ---------- ---------- ---------- ---------- ---------- ---------- ---------- ---------- ---------- ---------- ---------- ---------- 
M.do-7       ---------- ---------- ---------- ---------- ---------- ---------- ---------- ---------- ---------- ---------- ---------- ---------- ---------- ---------- ---------- ---------- ---------- ---------- ---------- ---------- 
M.do-8       ---------- ---------- ---------- ---------- ---------- ---------- ---------- ---------- ---------- ---------- ---------- ---------- ---------- ---------- ---------- ---------- ---------- ---------- ---------- ---------- 
M.do-9       ---------- ---------- ---------- ---------- ---------- ---------- ---------- ---------- ---------- ---------- ---------- ---------- ---------- ---------- ---------- ---------- ---------- ---------- ---------- ---------- 
M.do-10      ---------- ---------- ---------- ---------- ---------- ---------- ---------- ---------- ---------- ---------- ---------- ---------- ---------- ---------- ---------- ---------- ---------- ---------- ---------- ---------- 
R.oc-1       ---------- ---------- ---------- ---------- ---------- ---------- ---------- ---------- ---------- ---------- ---------- ---------- ---------- ---------- ---------- ---------- ---------- ---------- ---------- ---------- 
R.oc-2       ---------- ---------- ---------- ---------- ---------- ---------- ---------- ---------- ---------- ---------- ---------- ---------- ---------- ---------- ---------- ---------- ---------- ---------- ---------- ---------- 
R.oc-3       ---------- ---------- ---------- ---------- ---------- ---------- ---------- ---------- ---------- ---------- ---------- ---------- ---------- ---------- ---------- ---------- ---------- ---------- ---------- ---------- 
P.pe-1       ---------- ---------- ---------- ---------- ---------- ---------- ---------- ---------- ---------- ---------- ---------- ---------- ---------- ---------- ---------- ---------- ---------- ---------- ---------- ---------- 
P.pe-2       ---------- ---------- ---------- ---------- ---------- ---------- ---------- ---------- ---------- ---------- ---------- ---------- ---------- ---------- ---------- ---------- ---------- ---------- ---------- ---------- 
P.pe-3       ---------- ---------- ---------- ---------- ---------- ---------- ---------- ---------- ---------- ---------- ---------- ---------- ---------- ---------- ---------- ---------- ---------- ---------- ---------- ---------- 
P.pe-4       ---------- ---------- ---------- ---------- ---------- ---------- ---------- ---------- ---------- ---------- ---------- ---------- ---------- ---------- ---------- ---------- ---------- ---------- ---------- ---------- 
P.pe-5       ---------- ---------- ---------- ---------- ---------- ---------- ---------- ---------- ---------- ---------- ---------- ---------- ---------- ---------- ---------- ---------- ---------- ---------- ---------- ---------- 
P.pe-6       ---------- ---------- ---------- ---------- ---------- ---------- ---------- ---------- ---------- ---------- ---------- ---------- ---------- ---------- ---------- ---------- ---------- ---------- ---------- ---------- 
P.pe-7       ---------- ---------- ---------- ---------- ---------- ---------- ---------- ---------- ---------- ---------- ---------- ---------- ---------- ---------- ---------- ---------- ---------- ---------- ---------- ---------- 
P.pe-8       ---------- ---------- ---------- ---------- ---------- ---------- ---------- ---------- ---------- ---------- ---------- ---------- ---------- ---------- ---------- ---------- ---------- ---------- ---------- ---------- 
P.pe-9       ---------- ---------- ---------- ---------- ---------- ---------- ---------- ---------- ---------- ---------- ---------- ---------- ---------- ---------- ---------- ---------- ---------- ---------- ---------- ---------- 
P.pe-10      ---------- ---------- ---------- ---------- ---------- ---------- ---------- ---------- ---------- ---------- ---------- ---------- ---------- ---------- ---------- ---------- ---------- ---------- ---------- ---------- 
P.pe-11      ---------- ---------- ---------- ---------- ---------- ---------- ---------- ---------- ---------- ---------- ---------- ---------- ---------- ---------- ---------- ---------- ---------- ---------- ---------- ---------- 
P.pe-12      ---------- ---------- ---------- ---------- ---------- ---------- ---------- ---------- ---------- ---------- ---------- ---------- ---------- ---------- ---------- ---------- ---------- ---------- ---------- ---------- 
P.pe-13      ---------- ---------- ---------- ---------- ---------- ---------- ---------- ---------- ---------- ---------- ---------- ---------- ---------- ---------- ---------- ---------- ---------- ---------- ---------- ---------- 
P.pe-14      ---------- ---------- ---------- ---------- ---------- ---------- ---------- ---------- ---------- ---------- ---------- ---------- ---------- ---------- ---------- ---------- ---------- ---------- ---------- ---------- 
P.pe-15      ---------- ---------- ---------- ---------- ---------- ---------- ---------- ---------- ---------- ---------- ---------- ---------- ---------- ---------- ---------- ---------- ---------- ---------- ---------- ---------- 
P.pe-16      ---------- ---------- ---------- ---------- ---------- ---------- ---------- ---------- ---------- ---------- ---------- ---------- ---------- ---------- ---------- ---------- ---------- ---------- ---------- ---------- 
P.pe-17      ---------- ---------- ---------- ---------- ---------- ---------- ---------- ---------- ---------- ---------- ---------- ---------- ---------- ---------- ---------- ---------- ---------- ---------- ---------- ---------- 
P.mi-1       ---------- ---------- ---------- ---------- ---------- ---------- ---------- ---------- ---------- ---------- ---------- ---------- ---------- ---------- ---------- ---------- ---------- ---------- ---------- ---------- 
P.mi-2       ---------- ---------- ---------- ---------- ---------- ---------- ---------- ---------- ---------- ---------- ---------- ---------- ---------- ---------- ---------- ---------- ---------- ---------- ---------- ---------- 
P.mi-3       ---------- ---------- ---------- ---------- ---------- ---------- ---------- ---------- ---------- ---------- ---------- ---------- ---------- ---------- ---------- ---------- ---------- ---------- ---------- ---------- 
P.mi-4       ---------- ---------- ---------- ---------- ---------- ---------- ---------- ---------- ---------- ---------- ---------- ---------- ---------- ---------- ---------- ---------- ---------- ---------- ---------- ---------- 
P.mi-5       ---------- ---------- ---------- ---------- ---------- ---------- ---------- ---------- ---------- ---------- ---------- ---------- ---------- ---------- ---------- ---------- ---------- ---------- ---------- ---------- 
P.mi-6       SFVSGDYFGT AWQETCRNIE FTFKTLGTGM ECAGFMNIPM CTGSFEPVHA LHDSGLQFCY STDLSQSVIL MCWPSYFVVE ILDIFISSLL VSLLLEPLVQ STFPYRPAST CKQITFSAKY VPWPRAANST KHSHSSTHFN RQHLTPNATK PTPLSSTHAL ATIPSNKASH STMLAHNPTT PPDLFVSNHL INMYSKFGYL 
P.mi-7       ---------- ---------- ---------- ---------- ---------- ---------- ---------- ---------- ---------- ---------- ---------- ---------- ---------- ---------- ---------- ---------- ---------- ---------- ---------- ---------- 
P.mi-8       ---------- ---------- ---------- ---------- ---------- ---------- ---------- ---------- ---------- ---------- ---------- ---------- ---------- ---------- ---------- ---------- ---------- ---------- ---------- ---------- 
P.mi-9       ---------- ---------- ---------- ---------- ---------- ---------- ---------- ---------- ---------- ---------- ---------- ---------- ---------- ---------- ---------- ---------- ---------- ---------- ---------- ---------- 
P.mi-10      ---------- ---------- ---------- ---------- ---------- ---------- ---------- ---------- ---------- ---------- ---------- ---------- ---------- ---------- ---------- ---------- ---------- ---------- ---------- ---------- 
P.mi-11      ---------- ---------- ---------- ---------- ---------- ---------- ---------- ---------- ---------- ---------- ---------- ---------- ---------- ---------- ---------- ---------- ---------- ---------- ---------- ---------- 

             ....|....| ....|....| ....|....| ....|....| ....|....| ....|....| ....|....| ....|....| ....|....| ....|....| ....|....| ....|....| ....|....| ....|....| ....|....| ....|....| ....|....| ....|....| ....|....| ....|....| 
                3205       3215       3225       3235       3245       3255       3265       3275       3285       3295       3305       3315       3325       3335       3345       3355       3365       3375       3385       3395                                          
OB1-A        ---------- ---------- ---------- ---------- ---------- ---------- ---------- ---------- ---------- ---------- ---------- ---------- ---------- ---------- ---------- ---------- ---------- ---------- ---------- ---------- 
OB1-B        ---------- ---------- ---------- ---------- ---------- ---------- ---------- ---------- ---------- ---------- ---------- ---------- ---------- ---------- ---------- ---------- ---------- ---------- ---------- ---------- 
OB1-C        ---------- ---------- ---------- ---------- ---------- ---------- ---------- ---------- ---------- ---------- ---------- ---------- ---------- ---------- ---------- ---------- ---------- ---------- ---------- ---------- 
OB1-D        ---------- ---------- ---------- ---------- ---------- ---------- ---------- ---------- ---------- ---------- ---------- ---------- ---------- ---------- ---------- ---------- ---------- ---------- ---------- ---------- 
OB1-E        ---------- ---------- ---------- ---------- ---------- ---------- ---------- ---------- ---------- ---------- ---------- ---------- ---------- ---------- ---------- ---------- ---------- ---------- ---------- ---------- 
OB1-F        ---------- ---------- ---------- ---------- ---------- ---------- ---------- ---------- ---------- ---------- ---------- ---------- ---------- ---------- ---------- ---------- ---------- ---------- ---------- ---------- 
OB1-G        ---------- ---------- ---------- ---------- ---------- ---------- ---------- ---------- ---------- ---------- ---------- ---------- ---------- ---------- ---------- ---------- ---------- ---------- ---------- ---------- 
OB2-A        ---------- ---------- ---------- ---------- ---------- ---------- ---------- ---------- ---------- ---------- ---------- ---------- ---------- ---------- ---------- ---------- ---------- ---------- ---------- ---------- 
OB2-B        ---------- ---------- ---------- ---------- ---------- ---------- ---------- ---------- ---------- ---------- ---------- ---------- ---------- ---------- ---------- ---------- ---------- ---------- ---------- ---------- 
OB2-C        ---------- ---------- ---------- ---------- ---------- ---------- ---------- ---------- ---------- ---------- ---------- ---------- ---------- ---------- ---------- ---------- ---------- ---------- ---------- ---------- 
OB2-D        ---------- ---------- ---------- ---------- ---------- ---------- ---------- ---------- ---------- ---------- ---------- ---------- ---------- ---------- ---------- ---------- ---------- ---------- ---------- ---------- 
OB2-E        ---------- ---------- ---------- ---------- ---------- ---------- ---------- ---------- ---------- ---------- ---------- ---------- ---------- ---------- ---------- ---------- ---------- ---------- ---------- ---------- 
OB2-F        ---------- ---------- ---------- ---------- ---------- ---------- ---------- ---------- ---------- ---------- ---------- ---------- ---------- ---------- ---------- ---------- ---------- ---------- ---------- ---------- 
OB2-G        ---------- ---------- ---------- ---------- ---------- ---------- ---------- ---------- ---------- ---------- ---------- ---------- ---------- ---------- ---------- ---------- ---------- ---------- ---------- ---------- 
OB2-H        ---------- ---------- ---------- ---------- ---------- ---------- ---------- ---------- ---------- ---------- ---------- ---------- ---------- ---------- ---------- ---------- ---------- ---------- ---------- ---------- 
OB2-I        ---------- ---------- ---------- ---------- ---------- ---------- ---------- ---------- ---------- ---------- ---------- ---------- ---------- ---------- ---------- ---------- ---------- ---------- ---------- ---------- 
OB2-J        ---------- ---------- ---------- ---------- ---------- ---------- ---------- ---------- ---------- ---------- ---------- ---------- ---------- ---------- ---------- ---------- ---------- ---------- ---------- ---------- 
OB2-K        ---------- ---------- ---------- ---------- ---------- ---------- ---------- ---------- ---------- ---------- ---------- ---------- ---------- ---------- ---------- ---------- ---------- ---------- ---------- ---------- 
OB2-L        ---------- ---------- ---------- ---------- ---------- ---------- ---------- ---------- ---------- ---------- ---------- ---------- ---------- ---------- ---------- ---------- ---------- ---------- ---------- ---------- 
OB2-M        ---------- ---------- ---------- ---------- ---------- ---------- ---------- ---------- ---------- ---------- ---------- ---------- ---------- ---------- ---------- ---------- ---------- ---------- ---------- ---------- 
OB2-N        ---------- ---------- ---------- ---------- ---------- ---------- ---------- ---------- ---------- ---------- ---------- ---------- ---------- ---------- ---------- ---------- ---------- ---------- ---------- ---------- 
OB2-O        ---------- ---------- ---------- ---------- ---------- ---------- ---------- ---------- ---------- ---------- ---------- ---------- ---------- ---------- ---------- ---------- ---------- ---------- ---------- ---------- 
OB2-P        ---------- ---------- ---------- ---------- ---------- ---------- ---------- ---------- ---------- ---------- ---------- ---------- ---------- ---------- ---------- ---------- ---------- ---------- ---------- ---------- 
OB2-Q        ---------- ---------- ---------- ---------- ---------- ---------- ---------- ---------- ---------- ---------- ---------- ---------- ---------- ---------- ---------- ---------- ---------- ---------- ---------- ---------- 
OB2-R        ---------- ---------- ---------- ---------- ---------- ---------- ---------- ---------- ---------- ---------- ---------- ---------- ---------- ---------- ---------- ---------- ---------- ---------- ---------- ---------- 
OB2-S        ---------- ---------- ---------- ---------- ---------- ---------- ---------- ---------- ---------- ---------- ---------- ---------- ---------- ---------- ---------- ---------- ---------- ---------- ---------- ---------- 
OB2-T        ---------- ---------- ---------- ---------- ---------- ---------- ---------- ---------- ---------- ---------- ---------- ---------- ---------- ---------- ---------- ---------- ---------- ---------- ---------- ---------- 
OB2-U        ---------- ---------- ---------- ---------- ---------- ---------- ---------- ---------- ---------- ---------- ---------- ---------- ---------- ---------- ---------- ---------- ---------- ---------- ---------- ---------- 
F.ve-1       ---------- ---------- ---------- ---------- ---------- ---------- ---------- ---------- ---------- ---------- ---------- ---------- ---------- ---------- ---------- ---------- ---------- ---------- ---------- ---------- 
F.ve-2       ---------- ---------- ---------- ---------- ---------- ---------- ---------- ---------- ---------- ---------- ---------- ---------- ---------- ---------- ---------- ---------- ---------- ---------- ---------- ---------- 
F.ve-3       ---------- ---------- ---------- ---------- ---------- ---------- ---------- ---------- ---------- ---------- ---------- ---------- ---------- ---------- ---------- ---------- ---------- ---------- ---------- ---------- 
F.ve-4       ---------- ---------- ---------- ---------- ---------- ---------- ---------- ---------- ---------- ---------- ---------- ---------- ---------- ---------- ---------- ---------- ---------- ---------- ---------- ---------- 
F.ve-5       ---------- ---------- ---------- ---------- ---------- ---------- ---------- ---------- ---------- ---------- ---------- ---------- ---------- ---------- ---------- ---------- ---------- ---------- ---------- ---------- 
F.ve-6       ---------- ---------- ---------- ---------- ---------- ---------- ---------- ---------- ---------- ---------- ---------- ---------- ---------- ---------- ---------- ---------- ---------- ---------- ---------- ---------- 
F.ve-7       ---------- ---------- ---------- ---------- ---------- ---------- ---------- ---------- ---------- ---------- ---------- ---------- ---------- ---------- ---------- ---------- ---------- ---------- ---------- ---------- 
F.ve-8       ---------- ---------- ---------- ---------- ---------- ---------- ---------- ---------- ---------- ---------- ---------- ---------- ---------- ---------- ---------- ---------- ---------- ---------- ---------- ---------- 
F.ve-9       ---------- ---------- ---------- ---------- ---------- ---------- ---------- ---------- ---------- ---------- ---------- ---------- ---------- ---------- ---------- ---------- ---------- ---------- ---------- ---------- 
F.ve-10      ---------- ---------- ---------- ---------- ---------- ---------- ---------- ---------- ---------- ---------- ---------- ---------- ---------- ---------- ---------- ---------- ---------- ---------- ---------- ---------- 
F.ve-11      ---------- ---------- ---------- ---------- ---------- ---------- ---------- ---------- ---------- ---------- ---------- ---------- ---------- ---------- ---------- ---------- ---------- ---------- ---------- ---------- 
F.ve-12      ---------- ---------- ---------- ---------- ---------- ---------- ---------- ---------- ---------- ---------- ---------- ---------- ---------- ---------- ---------- ---------- ---------- ---------- ---------- ---------- 
F.ve-13      ---------- ---------- ---------- ---------- ---------- ---------- ---------- ---------- ---------- ---------- ---------- ---------- ---------- ---------- ---------- ---------- ---------- ---------- ---------- ---------- 
F.ve-14      ---------- ---------- ---------- ---------- ---------- ---------- ---------- ---------- ---------- ---------- ---------- ---------- ---------- ---------- ---------- ---------- ---------- ---------- ---------- ---------- 
F.ve-15      ---------- ---------- ---------- ---------- ---------- ---------- ---------- ---------- ---------- ---------- ---------- ---------- ---------- ---------- ---------- ---------- ---------- ---------- ---------- ---------- 
F.ve-16      ---------- ---------- ---------- ---------- ---------- ---------- ---------- ---------- ---------- ---------- ---------- ---------- ---------- ---------- ---------- ---------- ---------- ---------- ---------- ---------- 
F.ve-17      ---------- ---------- ---------- ---------- ---------- ---------- ---------- ---------- ---------- ---------- ---------- ---------- ---------- ---------- ---------- ---------- ---------- ---------- ---------- ---------- 
F.ve-18      ---------- ---------- ---------- ---------- ---------- ---------- ---------- ---------- ---------- ---------- ---------- ---------- ---------- ---------- ---------- ---------- ---------- ---------- ---------- ---------- 
F.ve-19      ---------- ---------- ---------- ---------- ---------- ---------- ---------- ---------- ---------- ---------- ---------- ---------- ---------- ---------- ---------- ---------- ---------- ---------- ---------- ---------- 
M.do-1       ---------- ---------- ---------- ---------- ---------- ---------- ---------- ---------- ---------- ---------- ---------- ---------- ---------- ---------- ---------- ---------- ---------- ---------- ---------- ---------- 
M.do-2       ---------- ---------- ---------- ---------- ---------- ---------- ---------- ---------- ---------- ---------- ---------- ---------- ---------- ---------- ---------- ---------- ---------- ---------- ---------- ---------- 
M.do-3       ---------- ---------- ---------- ---------- ---------- ---------- ---------- ---------- ---------- ---------- ---------- ---------- ---------- ---------- ---------- ---------- ---------- ---------- ---------- ---------- 
M.do-4       ---------- ---------- ---------- ---------- ---------- ---------- ---------- ---------- ---------- ---------- ---------- ---------- ---------- ---------- ---------- ---------- ---------- ---------- ---------- ---------- 
M.do-5       ---------- ---------- ---------- ---------- ---------- ---------- ---------- ---------- ---------- ---------- ---------- ---------- ---------- ---------- ---------- ---------- ---------- ---------- ---------- ---------- 
M.do-6       ---------- ---------- ---------- ---------- ---------- ---------- ---------- ---------- ---------- ---------- ---------- ---------- ---------- ---------- ---------- ---------- ---------- ---------- ---------- ---------- 
M.do-7       ---------- ---------- ---------- ---------- ---------- ---------- ---------- ---------- ---------- ---------- ---------- ---------- ---------- ---------- ---------- ---------- ---------- ---------- ---------- ---------- 
M.do-8       ---------- ---------- ---------- ---------- ---------- ---------- ---------- ---------- ---------- ---------- ---------- ---------- ---------- ---------- ---------- ---------- ---------- ---------- ---------- ---------- 
M.do-9       ---------- ---------- ---------- ---------- ---------- ---------- ---------- ---------- ---------- ---------- ---------- ---------- ---------- ---------- ---------- ---------- ---------- ---------- ---------- ---------- 
M.do-10      ---------- ---------- ---------- ---------- ---------- ---------- ---------- ---------- ---------- ---------- ---------- ---------- ---------- ---------- ---------- ---------- ---------- ---------- ---------- ---------- 
R.oc-1       ---------- ---------- ---------- ---------- ---------- ---------- ---------- ---------- ---------- ---------- ---------- ---------- ---------- ---------- ---------- ---------- ---------- ---------- ---------- ---------- 
R.oc-2       ---------- ---------- ---------- ---------- ---------- ---------- ---------- ---------- ---------- ---------- ---------- ---------- ---------- ---------- ---------- ---------- ---------- ---------- ---------- ---------- 
R.oc-3       ---------- ---------- ---------- ---------- ---------- ---------- ---------- ---------- ---------- ---------- ---------- ---------- ---------- ---------- ---------- ---------- ---------- ---------- ---------- ---------- 
P.pe-1       ---------- ---------- ---------- ---------- ---------- ---------- ---------- ---------- ---------- ---------- ---------- ---------- ---------- ---------- ---------- ---------- ---------- ---------- ---------- ---------- 
P.pe-2       ---------- ---------- ---------- ---------- ---------- ---------- ---------- ---------- ---------- ---------- ---------- ---------- ---------- ---------- ---------- ---------- ---------- ---------- ---------- ---------- 
P.pe-3       ---------- ---------- ---------- ---------- ---------- ---------- ---------- ---------- ---------- ---------- ---------- ---------- ---------- ---------- ---------- ---------- ---------- ---------- ---------- ---------- 
P.pe-4       ---------- ---------- ---------- ---------- ---------- ---------- ---------- ---------- ---------- ---------- ---------- ---------- ---------- ---------- ---------- ---------- ---------- ---------- ---------- ---------- 
P.pe-5       ---------- ---------- ---------- ---------- ---------- ---------- ---------- ---------- ---------- ---------- ---------- ---------- ---------- ---------- ---------- ---------- ---------- ---------- ---------- ---------- 
P.pe-6       ---------- ---------- ---------- ---------- ---------- ---------- ---------- ---------- ---------- ---------- ---------- ---------- ---------- ---------- ---------- ---------- ---------- ---------- ---------- ---------- 
P.pe-7       ---------- ---------- ---------- ---------- ---------- ---------- ---------- ---------- ---------- ---------- ---------- ---------- ---------- ---------- ---------- ---------- ---------- ---------- ---------- ---------- 
P.pe-8       ---------- ---------- ---------- ---------- ---------- ---------- ---------- ---------- ---------- ---------- ---------- ---------- ---------- ---------- ---------- ---------- ---------- ---------- ---------- ---------- 
P.pe-9       ---------- ---------- ---------- ---------- ---------- ---------- ---------- ---------- ---------- ---------- ---------- ---------- ---------- ---------- ---------- ---------- ---------- ---------- ---------- ---------- 
P.pe-10      ---------- ---------- ---------- ---------- ---------- ---------- ---------- ---------- ---------- ---------- ---------- ---------- ---------- ---------- ---------- ---------- ---------- ---------- ---------- ---------- 
P.pe-11      ---------- ---------- ---------- ---------- ---------- ---------- ---------- ---------- ---------- ---------- ---------- ---------- ---------- ---------- ---------- ---------- ---------- ---------- ---------- ---------- 
P.pe-12      ---------- ---------- ---------- ---------- ---------- ---------- ---------- ---------- ---------- ---------- ---------- ---------- ---------- ---------- ---------- ---------- ---------- ---------- ---------- ---------- 
P.pe-13      ---------- ---------- ---------- ---------- ---------- ---------- ---------- ---------- ---------- ---------- ---------- ---------- ---------- ---------- ---------- ---------- ---------- ---------- ---------- ---------- 
P.pe-14      ---------- ---------- ---------- ---------- ---------- ---------- ---------- ---------- ---------- ---------- ---------- ---------- ---------- ---------- ---------- ---------- ---------- ---------- ---------- ---------- 
P.pe-15      ---------- ---------- ---------- ---------- ---------- ---------- ---------- ---------- ---------- ---------- ---------- ---------- ---------- ---------- ---------- ---------- ---------- ---------- ---------- ---------- 
P.pe-16      ---------- ---------- ---------- ---------- ---------- ---------- ---------- ---------- ---------- ---------- ---------- ---------- ---------- ---------- ---------- ---------- ---------- ---------- ---------- ---------- 
P.pe-17      ---------- ---------- ---------- ---------- ---------- ---------- ---------- ---------- ---------- ---------- ---------- ---------- ---------- ---------- ---------- ---------- ---------- ---------- ---------- ---------- 
P.mi-1       ---------- ---------- ---------- ---------- ---------- ---------- ---------- ---------- ---------- ---------- ---------- ---------- ---------- ---------- ---------- ---------- ---------- ---------- ---------- ---------- 
P.mi-2       ---------- ---------- ---------- ---------- ---------- ---------- ---------- ---------- ---------- ---------- ---------- ---------- ---------- ---------- ---------- ---------- ---------- ---------- ---------- ---------- 
P.mi-3       ---------- ---------- ---------- ---------- ---------- ---------- ---------- ---------- ---------- ---------- ---------- ---------- ---------- ---------- ---------- ---------- ---------- ---------- ---------- ---------- 
P.mi-4       ---------- ---------- ---------- ---------- ---------- ---------- ---------- ---------- ---------- ---------- ---------- ---------- ---------- ---------- ---------- ---------- ---------- ---------- ---------- ---------- 
P.mi-5       ---------- ---------- ---------- ---------- ---------- ---------- ---------- ---------- ---------- ---------- ---------- ---------- ---------- ---------- ---------- ---------- ---------- ---------- ---------- ---------- 
P.mi-6       DHAHHLFDQM PSRNLVTWTA LISGYAQQGL IEACFRLFAA MLAHHLPNEF TVASVLSSFN ICCNKAEFGG TVQLRKRAKL FLCLISCSCL HVSRSAHDTH ANVFQTFNTF CTYVRDTQPH PFCNCPVKVV CVGYSSNRKF PHLKLAFRSV VHMSSTASSS STPRRRWKHD VFLSFRGEDT RLNFVDHLYK ALHQKGIVTF 
P.mi-7       ---------- ---------- ---------- ---------- ---------- ---------- ---------- ---------- ---------- ---------- ---------- ---------- ---------- ---------- ---------- ---------- ---------- ---------- ---------- ---------- 
P.mi-8       ---------- ---------- ---------- ---------- ---------- ---------- ---------- ---------- ---------- ---------- ---------- ---------- ---------- ---------- ---------- ---------- ---------- ---------- ---------- ---------- 
P.mi-9       ---------- ---------- ---------- ---------- ---------- ---------- ---------- ---------- ---------- ---------- ---------- ---------- ---------- ---------- ---------- ---------- ---------- ---------- ---------- ---------- 
P.mi-10      ---------- ---------- ---------- ---------- ---------- ---------- ---------- ---------- ---------- ---------- ---------- ---------- ---------- ---------- ---------- ---------- ---------- ---------- ---------- ---------- 
P.mi-11      ---------- ---------- ---------- ---------- ---------- ---------- ---------- ---------- ---------- ---------- ---------- ---------- ---------- ---------- ---------- ---------- ---------- ---------- ---------- ---------- 

             ....|....| ....|....| ....|....| ....|....| ....|....| ....|....| ....|....| ....|....| ....|....| ....|....| ....|....| ....|....| ....|....| ....|....| ....|....| ....|....| ....|....| ....|....| ....|....| ....|....| 
                3405       3415       3425       3435       3445       3455       3465       3475       3485       3495       3505       3515       3525       3535       3545       3555       3565       3575       3585       3595                                          
OB1-A        ---------- ---------- ---------- ---------- ---------- ---------- ---------- ---------- ---------- ---------- ---------- ---------- ---------- ---------- ---------- ---------- ---------- ---------- ---------- ---------- 
OB1-B        ---------- ---------- ---------- ---------- ---------- ---------- ---------- ---------- ---------- ---------- ---------- ---------- ---------- ---------- ---------- ---------- ---------- ---------- ---------- ---------- 
OB1-C        ---------- ---------- ---------- ---------- ---------- ---------- ---------- ---------- ---------- ---------- ---------- ---------- ---------- ---------- ---------- ---------- ---------- ---------- ---------- ---------- 
OB1-D        ---------- ---------- ---------- ---------- ---------- ---------- ---------- ---------- ---------- ---------- ---------- ---------- ---------- ---------- ---------- ---------- ---------- ---------- ---------- ---------- 
OB1-E        ---------- ---------- ---------- ---------- ---------- ---------- ---------- ---------- ---------- ---------- ---------- ---------- ---------- ---------- ---------- ---------- ---------- ---------- ---------- ---------- 
OB1-F        ---------- ---------- ---------- ---------- ---------- ---------- ---------- ---------- ---------- ---------- ---------- ---------- ---------- ---------- ---------- ---------- ---------- ---------- ---------- ---------- 
OB1-G        ---------- ---------- ---------- ---------- ---------- ---------- ---------- ---------- ---------- ---------- ---------- ---------- ---------- ---------- ---------- ---------- ---------- ---------- ---------- ---------- 
OB2-A        ---------- ---------- ---------- ---------- ---------- ---------- ---------- ---------- ---------- ---------- ---------- ---------- ---------- ---------- ---------- ---------- ---------- ---------- ---------- ---------- 
OB2-B        ---------- ---------- ---------- ---------- ---------- ---------- ---------- ---------- ---------- ---------- ---------- ---------- ---------- ---------- ---------- ---------- ---------- ---------- ---------- ---------- 
OB2-C        ---------- ---------- ---------- ---------- ---------- ---------- ---------- ---------- ---------- ---------- ---------- ---------- ---------- ---------- ---------- ---------- ---------- ---------- ---------- ---------- 
OB2-D        ---------- ---------- ---------- ---------- ---------- ---------- ---------- ---------- ---------- ---------- ---------- ---------- ---------- ---------- ---------- ---------- ---------- ---------- ---------- ---------- 
OB2-E        ---------- ---------- ---------- ---------- ---------- ---------- ---------- ---------- ---------- ---------- ---------- ---------- ---------- ---------- ---------- ---------- ---------- ---------- ---------- ---------- 
OB2-F        ---------- ---------- ---------- ---------- ---------- ---------- ---------- ---------- ---------- ---------- ---------- ---------- ---------- ---------- ---------- ---------- ---------- ---------- ---------- ---------- 
OB2-G        ---------- ---------- ---------- ---------- ---------- ---------- ---------- ---------- ---------- ---------- ---------- ---------- ---------- ---------- ---------- ---------- ---------- ---------- ---------- ---------- 
OB2-H        ---------- ---------- ---------- ---------- ---------- ---------- ---------- ---------- ---------- ---------- ---------- ---------- ---------- ---------- ---------- ---------- ---------- ---------- ---------- ---------- 
OB2-I        ---------- ---------- ---------- ---------- ---------- ---------- ---------- ---------- ---------- ---------- ---------- ---------- ---------- ---------- ---------- ---------- ---------- ---------- ---------- ---------- 
OB2-J        ---------- ---------- ---------- ---------- ---------- ---------- ---------- ---------- ---------- ---------- ---------- ---------- ---------- ---------- ---------- ---------- ---------- ---------- ---------- ---------- 
OB2-K        ---------- ---------- ---------- ---------- ---------- ---------- ---------- ---------- ---------- ---------- ---------- ---------- ---------- ---------- ---------- ---------- ---------- ---------- ---------- ---------- 
OB2-L        ---------- ---------- ---------- ---------- ---------- ---------- ---------- ---------- ---------- ---------- ---------- ---------- ---------- ---------- ---------- ---------- ---------- ---------- ---------- ---------- 
OB2-M        ---------- ---------- ---------- ---------- ---------- ---------- ---------- ---------- ---------- ---------- ---------- ---------- ---------- ---------- ---------- ---------- ---------- ---------- ---------- ---------- 
OB2-N        ---------- ---------- ---------- ---------- ---------- ---------- ---------- ---------- ---------- ---------- ---------- ---------- ---------- ---------- ---------- ---------- ---------- ---------- ---------- ---------- 
OB2-O        ---------- ---------- ---------- ---------- ---------- ---------- ---------- ---------- ---------- ---------- ---------- ---------- ---------- ---------- ---------- ---------- ---------- ---------- ---------- ---------- 
OB2-P        ---------- ---------- ---------- ---------- ---------- ---------- ---------- ---------- ---------- ---------- ---------- ---------- ---------- ---------- ---------- ---------- ---------- ---------- ---------- ---------- 
OB2-Q        ---------- ---------- ---------- ---------- ---------- ---------- ---------- ---------- ---------- ---------- ---------- ---------- ---------- ---------- ---------- ---------- ---------- ---------- ---------- ---------- 
OB2-R        ---------- ---------- ---------- ---------- ---------- ---------- ---------- ---------- ---------- ---------- ---------- ---------- ---------- ---------- ---------- ---------- ---------- ---------- ---------- ---------- 
OB2-S        ---------- ---------- ---------- ---------- ---------- ---------- ---------- ---------- ---------- ---------- ---------- ---------- ---------- ---------- ---------- ---------- ---------- ---------- ---------- ---------- 
OB2-T        ---------- ---------- ---------- ---------- ---------- ---------- ---------- ---------- ---------- ---------- ---------- ---------- ---------- ---------- ---------- ---------- ---------- ---------- ---------- ---------- 
OB2-U        ---------- ---------- ---------- ---------- ---------- ---------- ---------- ---------- ---------- ---------- ---------- ---------- ---------- ---------- ---------- ---------- ---------- ---------- ---------- ---------- 
F.ve-1       ---------- ---------- ---------- ---------- ---------- ---------- ---------- ---------- ---------- ---------- ---------- ---------- ---------- ---------- ---------- ---------- ---------- ---------- ---------- ---------- 
F.ve-2       ---------- ---------- ---------- ---------- ---------- ---------- ---------- ---------- ---------- ---------- ---------- ---------- ---------- ---------- ---------- ---------- ---------- ---------- ---------- ---------- 
F.ve-3       ---------- ---------- ---------- ---------- ---------- ---------- ---------- ---------- ---------- ---------- ---------- ---------- ---------- ---------- ---------- ---------- ---------- ---------- ---------- ---------- 
F.ve-4       ---------- ---------- ---------- ---------- ---------- ---------- ---------- ---------- ---------- ---------- ---------- ---------- ---------- ---------- ---------- ---------- ---------- ---------- ---------- ---------- 
F.ve-5       ---------- ---------- ---------- ---------- ---------- ---------- ---------- ---------- ---------- ---------- ---------- ---------- ---------- ---------- ---------- ---------- ---------- ---------- ---------- ---------- 
F.ve-6       ---------- ---------- ---------- ---------- ---------- ---------- ---------- ---------- ---------- ---------- ---------- ---------- ---------- ---------- ---------- ---------- ---------- ---------- ---------- ---------- 
F.ve-7       ---------- ---------- ---------- ---------- ---------- ---------- ---------- ---------- ---------- ---------- ---------- ---------- ---------- ---------- ---------- ---------- ---------- ---------- ---------- ---------- 
F.ve-8       ---------- ---------- ---------- ---------- ---------- ---------- ---------- ---------- ---------- ---------- ---------- ---------- ---------- ---------- ---------- ---------- ---------- ---------- ---------- ---------- 
F.ve-9       ---------- ---------- ---------- ---------- ---------- ---------- ---------- ---------- ---------- ---------- ---------- ---------- ---------- ---------- ---------- ---------- ---------- ---------- ---------- ---------- 
F.ve-10      ---------- ---------- ---------- ---------- ---------- ---------- ---------- ---------- ---------- ---------- ---------- ---------- ---------- ---------- ---------- ---------- ---------- ---------- ---------- ---------- 
F.ve-11      ---------- ---------- ---------- ---------- ---------- ---------- ---------- ---------- ---------- ---------- ---------- ---------- ---------- ---------- ---------- ---------- ---------- ---------- ---------- ---------- 
F.ve-12      ---------- ---------- ---------- ---------- ---------- ---------- ---------- ---------- ---------- ---------- ---------- ---------- ---------- ---------- ---------- ---------- ---------- ---------- ---------- ---------- 
F.ve-13      ---------- ---------- ---------- ---------- ---------- ---------- ---------- ---------- ---------- ---------- ---------- ---------- ---------- ---------- ---------- ---------- ---------- ---------- ---------- ---------- 
F.ve-14      ---------- ---------- ---------- ---------- ---------- ---------- ---------- ---------- ---------- ---------- ---------- ---------- ---------- ---------- ---------- ---------- ---------- ---------- ---------- ---------- 
F.ve-15      ---------- ---------- ---------- ---------- ---------- ---------- ---------- ---------- ---------- ---------- ---------- ---------- ---------- ---------- ---------- ---------- ---------- ---------- ---------- ---------- 
F.ve-16      ---------- ---------- ---------- ---------- ---------- ---------- ---------- ---------- ---------- ---------- ---------- ---------- ---------- ---------- ---------- ---------- ---------- ---------- ---------- ---------- 
F.ve-17      ---------- ---------- ---------- ---------- ---------- ---------- ---------- ---------- ---------- ---------- ---------- ---------- ---------- ---------- ---------- ---------- ---------- ---------- ---------- ---------- 
F.ve-18      ---------- ---------- ---------- ---------- ---------- ---------- ---------- ---------- ---------- ---------- ---------- ---------- ---------- ---------- ---------- ---------- ---------- ---------- ---------- ---------- 
F.ve-19      ---------- ---------- ---------- ---------- ---------- ---------- ---------- ---------- ---------- ---------- ---------- ---------- ---------- ---------- ---------- ---------- ---------- ---------- ---------- ---------- 
M.do-1       ---------- ---------- ---------- ---------- ---------- ---------- ---------- ---------- ---------- ---------- ---------- ---------- ---------- ---------- ---------- ---------- ---------- ---------- ---------- ---------- 
M.do-2       ---------- ---------- ---------- ---------- ---------- ---------- ---------- ---------- ---------- ---------- ---------- ---------- ---------- ---------- ---------- ---------- ---------- ---------- ---------- ---------- 
M.do-3       ---------- ---------- ---------- ---------- ---------- ---------- ---------- ---------- ---------- ---------- ---------- ---------- ---------- ---------- ---------- ---------- ---------- ---------- ---------- ---------- 
M.do-4       ---------- ---------- ---------- ---------- ---------- ---------- ---------- ---------- ---------- ---------- ---------- ---------- ---------- ---------- ---------- ---------- ---------- ---------- ---------- ---------- 
M.do-5       ---------- ---------- ---------- ---------- ---------- ---------- ---------- ---------- ---------- ---------- ---------- ---------- ---------- ---------- ---------- ---------- ---------- ---------- ---------- ---------- 
M.do-6       ---------- ---------- ---------- ---------- ---------- ---------- ---------- ---------- ---------- ---------- ---------- ---------- ---------- ---------- ---------- ---------- ---------- ---------- ---------- ---------- 
M.do-7       ---------- ---------- ---------- ---------- ---------- ---------- ---------- ---------- ---------- ---------- ---------- ---------- ---------- ---------- ---------- ---------- ---------- ---------- ---------- ---------- 
M.do-8       ---------- ---------- ---------- ---------- ---------- ---------- ---------- ---------- ---------- ---------- ---------- ---------- ---------- ---------- ---------- ---------- ---------- ---------- ---------- ---------- 
M.do-9       ---------- ---------- ---------- ---------- ---------- ---------- ---------- ---------- ---------- ---------- ---------- ---------- ---------- ---------- ---------- ---------- ---------- ---------- ---------- ---------- 
M.do-10      ---------- ---------- ---------- ---------- ---------- ---------- ---------- ---------- ---------- ---------- ---------- ---------- ---------- ---------- ---------- ---------- ---------- ---------- ---------- ---------- 
R.oc-1       ---------- ---------- ---------- ---------- ---------- ---------- ---------- ---------- ---------- ---------- ---------- ---------- ---------- ---------- ---------- ---------- ---------- ---------- ---------- ---------- 
R.oc-2       ---------- ---------- ---------- ---------- ---------- ---------- ---------- ---------- ---------- ---------- ---------- ---------- ---------- ---------- ---------- ---------- ---------- ---------- ---------- ---------- 
R.oc-3       ---------- ---------- ---------- ---------- ---------- ---------- ---------- ---------- ---------- ---------- ---------- ---------- ---------- ---------- ---------- ---------- ---------- ---------- ---------- ---------- 
P.pe-1       ---------- ---------- ---------- ---------- ---------- ---------- ---------- ---------- ---------- ---------- ---------- ---------- ---------- ---------- ---------- ---------- ---------- ---------- ---------- ---------- 
P.pe-2       ---------- ---------- ---------- ---------- ---------- ---------- ---------- ---------- ---------- ---------- ---------- ---------- ---------- ---------- ---------- ---------- ---------- ---------- ---------- ---------- 
P.pe-3       ---------- ---------- ---------- ---------- ---------- ---------- ---------- ---------- ---------- ---------- ---------- ---------- ---------- ---------- ---------- ---------- ---------- ---------- ---------- ---------- 
P.pe-4       ---------- ---------- ---------- ---------- ---------- ---------- ---------- ---------- ---------- ---------- ---------- ---------- ---------- ---------- ---------- ---------- ---------- ---------- ---------- ---------- 
P.pe-5       ---------- ---------- ---------- ---------- ---------- ---------- ---------- ---------- ---------- ---------- ---------- ---------- ---------- ---------- ---------- ---------- ---------- ---------- ---------- ---------- 
P.pe-6       ---------- ---------- ---------- ---------- ---------- ---------- ---------- ---------- ---------- ---------- ---------- ---------- ---------- ---------- ---------- ---------- ---------- ---------- ---------- ---------- 
P.pe-7       ---------- ---------- ---------- ---------- ---------- ---------- ---------- ---------- ---------- ---------- ---------- ---------- ---------- ---------- ---------- ---------- ---------- ---------- ---------- ---------- 
P.pe-8       ---------- ---------- ---------- ---------- ---------- ---------- ---------- ---------- ---------- ---------- ---------- ---------- ---------- ---------- ---------- ---------- ---------- ---------- ---------- ---------- 
P.pe-9       ---------- ---------- ---------- ---------- ---------- ---------- ---------- ---------- ---------- ---------- ---------- ---------- ---------- ---------- ---------- ---------- ---------- ---------- ---------- ---------- 
P.pe-10      ---------- ---------- ---------- ---------- ---------- ---------- ---------- ---------- ---------- ---------- ---------- ---------- ---------- ---------- ---------- ---------- ---------- ---------- ---------- ---------- 
P.pe-11      ---------- ---------- ---------- ---------- ---------- ---------- ---------- ---------- ---------- ---------- ---------- ---------- ---------- ---------- ---------- ---------- ---------- ---------- ---------- ---------- 
P.pe-12      ---------- ---------- ---------- ---------- ---------- ---------- ---------- ---------- ---------- ---------- ---------- ---------- ---------- ---------- ---------- ---------- ---------- ---------- ---------- ---------- 
P.pe-13      ---------- ---------- ---------- ---------- ---------- ---------- ---------- ---------- ---------- ---------- ---------- ---------- ---------- ---------- ---------- ---------- ---------- ---------- ---------- ---------- 
P.pe-14      ---------- ---------- ---------- ---------- ---------- ---------- ---------- ---------- ---------- ---------- ---------- ---------- ---------- ---------- ---------- ---------- ---------- ---------- ---------- ---------- 
P.pe-15      ---------- ---------- ---------- ---------- ---------- ---------- ---------- ---------- ---------- ---------- ---------- ---------- ---------- ---------- ---------- ---------- ---------- ---------- ---------- ---------- 
P.pe-16      ---------- ---------- ---------- ---------- ---------- ---------- ---------- ---------- ---------- ---------- ---------- ---------- ---------- ---------- ---------- ---------- ---------- ---------- ---------- ---------- 
P.pe-17      ---------- ---------- ---------- ---------- ---------- ---------- ---------- ---------- ---------- ---------- ---------- ---------- ---------- ---------- ---------- ---------- ---------- ---------- ---------- ---------- 
P.mi-1       ---------- ---------- ---------- ---------- ---------- ---------- ---------- ---------- ---------- ---------- ---------- ---------- ---------- ---------- ---------- ---------- ---------- ---------- ---------- ---------- 
P.mi-2       ---------- ---------- ---------- ---------- ---------- ---------- ---------- ---------- ---------- ---------- ---------- ---------- ---------- ---------- ---------- ---------- ---------- ---------- ---------- ---------- 
P.mi-3       ---------- ---------- ---------- ---------- ---------- ---------- ---------- ---------- ---------- ---------- ---------- ---------- ---------- ---------- ---------- ---------- ---------- ---------- ---------- ---------- 
P.mi-4       ---------- ---------- ---------- ---------- ---------- ---------- ---------- ---------- ---------- ---------- ---------- ---------- ---------- ---------- ---------- ---------- ---------- ---------- ---------- ---------- 
P.mi-5       ---------- ---------- ---------- ---------- ---------- ---------- ---------- ---------- ---------- ---------- ---------- ---------- ---------- ---------- ---------- ---------- ---------- ---------- ---------- ---------- 
P.mi-6       RDDKSLERGK SISSELLKAI EESQFALVIL SPHYASSSWC LDELLKIIQC REEMGQQVMP VFYHVDPSHV RKNKGYFLQA FTEHEEVHWD NKDKVRKWRA ALTGVANLSG WDLKNMPEAE AINSIVKDIL NKSQYSFTSV YKGMVGMDGR IDDLLSNHIR PYFDDVRMIG IHGMRGIGKT TVARALYDQL RHDFDSSCEP 
P.mi-7       ---------- ---------- ---------- ---------- ---------- ---------- ---------- ---------- ---------- ---------- ---------- ---------- ---------- ---------- ---------- ---------- ---------- ---------- ---------- ---------- 
P.mi-8       ---------- ---------- ---------- ---------- ---------- ---------- ---------- ---------- ---------- ---------- ---------- ---------- ---------- ---------- ---------- ---------- ---------- ---------- ---------- ---------- 
P.mi-9       ---------- ---------- ---------- ---------- ---------- ---------- ---------- ---------- ---------- ---------- ---------- ---------- ---------- ---------- ---------- ---------- ---------- ---------- ---------- ---------- 
P.mi-10      ---------- ---------- ---------- ---------- ---------- ---------- ---------- ---------- ---------- ---------- ---------- ---------- ---------- ---------- ---------- ---------- ---------- ---------- ---------- ---------- 
P.mi-11      ---------- ---------- ---------- ---------- ---------- ---------- ---------- ---------- ---------- ---------- ---------- ---------- ---------- ---------- ---------- ---------- ---------- ---------- ---------- ---------- 

             ....|....| ....|....| ....|....| ....|....| ....|....| ....|....| ....|....| ....|....| ....|....| ....|....| ....|....| ....|....| ....|....| ....|....| ....|....| ....|....| ....|....| ....|....| ....|....| ....|....| 
                3605       3615       3625       3635       3645       3655       3665       3675       3685       3695       3705       3715       3725       3735       3745       3755       3765       3775       3785       3795                                          
OB1-A        ---------- ---------- ---------- ---------- ---------- ---------- ---------- ---------- ---------- ---------- ---------- ---------- ---------- ---------- ---------- ---------- ---------- ---------- ---------- ---------- 
OB1-B        ---------- ---------- ---------- ---------- ---------- ---------- ---------- ---------- ---------- ---------- ---------- ---------- ---------- ---------- ---------- ---------- ---------- ---------- ---------- ---------- 
OB1-C        ---------- ---------- ---------- ---------- ---------- ---------- ---------- ---------- ---------- ---------- ---------- ---------- ---------- ---------- ---------- ---------- ---------- ---------- ---------- ---------- 
OB1-D        ---------- ---------- ---------- ---------- ---------- ---------- ---------- ---------- ---------- ---------- ---------- ---------- ---------- ---------- ---------- ---------- ---------- ---------- ---------- ---------- 
OB1-E        ---------- ---------- ---------- ---------- ---------- ---------- ---------- ---------- ---------- ---------- ---------- ---------- ---------- ---------- ---------- ---------- ---------- ---------- ---------- ---------- 
OB1-F        ---------- ---------- ---------- ---------- ---------- ---------- ---------- ---------- ---------- ---------- ---------- ---------- ---------- ---------- ---------- ---------- ---------- ---------- ---------- ---------- 
OB1-G        ---------- ---------- ---------- ---------- ---------- ---------- ---------- ---------- ---------- ---------- ---------- ---------- ---------- ---------- ---------- ---------- ---------- ---------- ---------- ---------- 
OB2-A        ---------- ---------- ---------- ---------- ---------- ---------- ---------- ---------- ---------- ---------- ---------- ---------- ---------- ---------- ---------- ---------- ---------- ---------- ---------- ---------- 
OB2-B        ---------- ---------- ---------- ---------- ---------- ---------- ---------- ---------- ---------- ---------- ---------- ---------- ---------- ---------- ---------- ---------- ---------- ---------- ---------- ---------- 
OB2-C        ---------- ---------- ---------- ---------- ---------- ---------- ---------- ---------- ---------- ---------- ---------- ---------- ---------- ---------- ---------- ---------- ---------- ---------- ---------- ---------- 
OB2-D        ---------- ---------- ---------- ---------- ---------- ---------- ---------- ---------- ---------- ---------- ---------- ---------- ---------- ---------- ---------- ---------- ---------- ---------- ---------- ---------- 
OB2-E        ---------- ---------- ---------- ---------- ---------- ---------- ---------- ---------- ---------- ---------- ---------- ---------- ---------- ---------- ---------- ---------- ---------- ---------- ---------- ---------- 
OB2-F        ---------- ---------- ---------- ---------- ---------- ---------- ---------- ---------- ---------- ---------- ---------- ---------- ---------- ---------- ---------- ---------- ---------- ---------- ---------- ---------- 
OB2-G        ---------- ---------- ---------- ---------- ---------- ---------- ---------- ---------- ---------- ---------- ---------- ---------- ---------- ---------- ---------- ---------- ---------- ---------- ---------- ---------- 
OB2-H        ---------- ---------- ---------- ---------- ---------- ---------- ---------- ---------- ---------- ---------- ---------- ---------- ---------- ---------- ---------- ---------- ---------- ---------- ---------- ---------- 
OB2-I        ---------- ---------- ---------- ---------- ---------- ---------- ---------- ---------- ---------- ---------- ---------- ---------- ---------- ---------- ---------- ---------- ---------- ---------- ---------- ---------- 
OB2-J        ---------- ---------- ---------- ---------- ---------- ---------- ---------- ---------- ---------- ---------- ---------- ---------- ---------- ---------- ---------- ---------- ---------- ---------- ---------- ---------- 
OB2-K        ---------- ---------- ---------- ---------- ---------- ---------- ---------- ---------- ---------- ---------- ---------- ---------- ---------- ---------- ---------- ---------- ---------- ---------- ---------- ---------- 
OB2-L        ---------- ---------- ---------- ---------- ---------- ---------- ---------- ---------- ---------- ---------- ---------- ---------- ---------- ---------- ---------- ---------- ---------- ---------- ---------- ---------- 
OB2-M        ---------- ---------- ---------- ---------- ---------- ---------- ---------- ---------- ---------- ---------- ---------- ---------- ---------- ---------- ---------- ---------- ---------- ---------- ---------- ---------- 
OB2-N        ---------- ---------- ---------- ---------- ---------- ---------- ---------- ---------- ---------- ---------- ---------- ---------- ---------- ---------- ---------- ---------- ---------- ---------- ---------- ---------- 
OB2-O        ---------- ---------- ---------- ---------- ---------- ---------- ---------- ---------- ---------- ---------- ---------- ---------- ---------- ---------- ---------- ---------- ---------- ---------- ---------- ---------- 
OB2-P        ---------- ---------- ---------- ---------- ---------- ---------- ---------- ---------- ---------- ---------- ---------- ---------- ---------- ---------- ---------- ---------- ---------- ---------- ---------- ---------- 
OB2-Q        ---------- ---------- ---------- ---------- ---------- ---------- ---------- ---------- ---------- ---------- ---------- ---------- ---------- ---------- ---------- ---------- ---------- ---------- ---------- ---------- 
OB2-R        ---------- ---------- ---------- ---------- ---------- ---------- ---------- ---------- ---------- ---------- ---------- ---------- ---------- ---------- ---------- ---------- ---------- ---------- ---------- ---------- 
OB2-S        ---------- ---------- ---------- ---------- ---------- ---------- ---------- ---------- ---------- ---------- ---------- ---------- ---------- ---------- ---------- ---------- ---------- ---------- ---------- ---------- 
OB2-T        ---------- ---------- ---------- ---------- ---------- ---------- ---------- ---------- ---------- ---------- ---------- ---------- ---------- ---------- ---------- ---------- ---------- ---------- ---------- ---------- 
OB2-U        ---------- ---------- ---------- ---------- ---------- ---------- ---------- ---------- ---------- ---------- ---------- ---------- ---------- ---------- ---------- ---------- ---------- ---------- ---------- ---------- 
F.ve-1       ---------- ---------- ---------- ---------- ---------- ---------- ---------- ---------- ---------- ---------- ---------- ---------- ---------- ---------- ---------- ---------- ---------- ---------- ---------- ---------- 
F.ve-2       ---------- ---------- ---------- ---------- ---------- ---------- ---------- ---------- ---------- ---------- ---------- ---------- ---------- ---------- ---------- ---------- ---------- ---------- ---------- ---------- 
F.ve-3       ---------- ---------- ---------- ---------- ---------- ---------- ---------- ---------- ---------- ---------- ---------- ---------- ---------- ---------- ---------- ---------- ---------- ---------- ---------- ---------- 
F.ve-4       ---------- ---------- ---------- ---------- ---------- ---------- ---------- ---------- ---------- ---------- ---------- ---------- ---------- ---------- ---------- ---------- ---------- ---------- ---------- ---------- 
F.ve-5       ---------- ---------- ---------- ---------- ---------- ---------- ---------- ---------- ---------- ---------- ---------- ---------- ---------- ---------- ---------- ---------- ---------- ---------- ---------- ---------- 
F.ve-6       ---------- ---------- ---------- ---------- ---------- ---------- ---------- ---------- ---------- ---------- ---------- ---------- ---------- ---------- ---------- ---------- ---------- ---------- ---------- ---------- 
F.ve-7       ---------- ---------- ---------- ---------- ---------- ---------- ---------- ---------- ---------- ---------- ---------- ---------- ---------- ---------- ---------- ---------- ---------- ---------- ---------- ---------- 
F.ve-8       ---------- ---------- ---------- ---------- ---------- ---------- ---------- ---------- ---------- ---------- ---------- ---------- ---------- ---------- ---------- ---------- ---------- ---------- ---------- ---------- 
F.ve-9       ---------- ---------- ---------- ---------- ---------- ---------- ---------- ---------- ---------- ---------- ---------- ---------- ---------- ---------- ---------- ---------- ---------- ---------- ---------- ---------- 
F.ve-10      ---------- ---------- ---------- ---------- ---------- ---------- ---------- ---------- ---------- ---------- ---------- ---------- ---------- ---------- ---------- ---------- ---------- ---------- ---------- ---------- 
F.ve-11      ---------- ---------- ---------- ---------- ---------- ---------- ---------- ---------- ---------- ---------- ---------- ---------- ---------- ---------- ---------- ---------- ---------- ---------- ---------- ---------- 
F.ve-12      ---------- ---------- ---------- ---------- ---------- ---------- ---------- ---------- ---------- ---------- ---------- ---------- ---------- ---------- ---------- ---------- ---------- ---------- ---------- ---------- 
F.ve-13      ---------- ---------- ---------- ---------- ---------- ---------- ---------- ---------- ---------- ---------- ---------- ---------- ---------- ---------- ---------- ---------- ---------- ---------- ---------- ---------- 
F.ve-14      ---------- ---------- ---------- ---------- ---------- ---------- ---------- ---------- ---------- ---------- ---------- ---------- ---------- ---------- ---------- ---------- ---------- ---------- ---------- ---------- 
F.ve-15      ---------- ---------- ---------- ---------- ---------- ---------- ---------- ---------- ---------- ---------- ---------- ---------- ---------- ---------- ---------- ---------- ---------- ---------- ---------- ---------- 
F.ve-16      ---------- ---------- ---------- ---------- ---------- ---------- ---------- ---------- ---------- ---------- ---------- ---------- ---------- ---------- ---------- ---------- ---------- ---------- ---------- ---------- 
F.ve-17      ---------- ---------- ---------- ---------- ---------- ---------- ---------- ---------- ---------- ---------- ---------- ---------- ---------- ---------- ---------- ---------- ---------- ---------- ---------- ---------- 
F.ve-18      ---------- ---------- ---------- ---------- ---------- ---------- ---------- ---------- ---------- ---------- ---------- ---------- ---------- ---------- ---------- ---------- ---------- ---------- ---------- ---------- 
F.ve-19      ---------- ---------- ---------- ---------- ---------- ---------- ---------- ---------- ---------- ---------- ---------- ---------- ---------- ---------- ---------- ---------- ---------- ---------- ---------- ---------- 
M.do-1       ---------- ---------- ---------- ---------- ---------- ---------- ---------- ---------- ---------- ---------- ---------- ---------- ---------- ---------- ---------- ---------- ---------- ---------- ---------- ---------- 
M.do-2       ---------- ---------- ---------- ---------- ---------- ---------- ---------- ---------- ---------- ---------- ---------- ---------- ---------- ---------- ---------- ---------- ---------- ---------- ---------- ---------- 
M.do-3       ---------- ---------- ---------- ---------- ---------- ---------- ---------- ---------- ---------- ---------- ---------- ---------- ---------- ---------- ---------- ---------- ---------- ---------- ---------- ---------- 
M.do-4       ---------- ---------- ---------- ---------- ---------- ---------- ---------- ---------- ---------- ---------- ---------- ---------- ---------- ---------- ---------- ---------- ---------- ---------- ---------- ---------- 
M.do-5       ---------- ---------- ---------- ---------- ---------- ---------- ---------- ---------- ---------- ---------- ---------- ---------- ---------- ---------- ---------- ---------- ---------- ---------- ---------- ---------- 
M.do-6       ---------- ---------- ---------- ---------- ---------- ---------- ---------- ---------- ---------- ---------- ---------- ---------- ---------- ---------- ---------- ---------- ---------- ---------- ---------- ---------- 
M.do-7       ---------- ---------- ---------- ---------- ---------- ---------- ---------- ---------- ---------- ---------- ---------- ---------- ---------- ---------- ---------- ---------- ---------- ---------- ---------- ---------- 
M.do-8       ---------- ---------- ---------- ---------- ---------- ---------- ---------- ---------- ---------- ---------- ---------- ---------- ---------- ---------- ---------- ---------- ---------- ---------- ---------- ---------- 
M.do-9       ---------- ---------- ---------- ---------- ---------- ---------- ---------- ---------- ---------- ---------- ---------- ---------- ---------- ---------- ---------- ---------- ---------- ---------- ---------- ---------- 
M.do-10      ---------- ---------- ---------- ---------- ---------- ---------- ---------- ---------- ---------- ---------- ---------- ---------- ---------- ---------- ---------- ---------- ---------- ---------- ---------- ---------- 
R.oc-1       ---------- ---------- ---------- ---------- ---------- ---------- ---------- ---------- ---------- ---------- ---------- ---------- ---------- ---------- ---------- ---------- ---------- ---------- ---------- ---------- 
R.oc-2       ---------- ---------- ---------- ---------- ---------- ---------- ---------- ---------- ---------- ---------- ---------- ---------- ---------- ---------- ---------- ---------- ---------- ---------- ---------- ---------- 
R.oc-3       ---------- ---------- ---------- ---------- ---------- ---------- ---------- ---------- ---------- ---------- ---------- ---------- ---------- ---------- ---------- ---------- ---------- ---------- ---------- ---------- 
P.pe-1       ---------- ---------- ---------- ---------- ---------- ---------- ---------- ---------- ---------- ---------- ---------- ---------- ---------- ---------- ---------- ---------- ---------- ---------- ---------- ---------- 
P.pe-2       ---------- ---------- ---------- ---------- ---------- ---------- ---------- ---------- ---------- ---------- ---------- ---------- ---------- ---------- ---------- ---------- ---------- ---------- ---------- ---------- 
P.pe-3       ---------- ---------- ---------- ---------- ---------- ---------- ---------- ---------- ---------- ---------- ---------- ---------- ---------- ---------- ---------- ---------- ---------- ---------- ---------- ---------- 
P.pe-4       ---------- ---------- ---------- ---------- ---------- ---------- ---------- ---------- ---------- ---------- ---------- ---------- ---------- ---------- ---------- ---------- ---------- ---------- ---------- ---------- 
P.pe-5       ---------- ---------- ---------- ---------- ---------- ---------- ---------- ---------- ---------- ---------- ---------- ---------- ---------- ---------- ---------- ---------- ---------- ---------- ---------- ---------- 
P.pe-6       ---------- ---------- ---------- ---------- ---------- ---------- ---------- ---------- ---------- ---------- ---------- ---------- ---------- ---------- ---------- ---------- ---------- ---------- ---------- ---------- 
P.pe-7       ---------- ---------- ---------- ---------- ---------- ---------- ---------- ---------- ---------- ---------- ---------- ---------- ---------- ---------- ---------- ---------- ---------- ---------- ---------- ---------- 
P.pe-8       ---------- ---------- ---------- ---------- ---------- ---------- ---------- ---------- ---------- ---------- ---------- ---------- ---------- ---------- ---------- ---------- ---------- ---------- ---------- ---------- 
P.pe-9       ---------- ---------- ---------- ---------- ---------- ---------- ---------- ---------- ---------- ---------- ---------- ---------- ---------- ---------- ---------- ---------- ---------- ---------- ---------- ---------- 
P.pe-10      ---------- ---------- ---------- ---------- ---------- ---------- ---------- ---------- ---------- ---------- ---------- ---------- ---------- ---------- ---------- ---------- ---------- ---------- ---------- ---------- 
P.pe-11      ---------- ---------- ---------- ---------- ---------- ---------- ---------- ---------- ---------- ---------- ---------- ---------- ---------- ---------- ---------- ---------- ---------- ---------- ---------- ---------- 
P.pe-12      ---------- ---------- ---------- ---------- ---------- ---------- ---------- ---------- ---------- ---------- ---------- ---------- ---------- ---------- ---------- ---------- ---------- ---------- ---------- ---------- 
P.pe-13      ---------- ---------- ---------- ---------- ---------- ---------- ---------- ---------- ---------- ---------- ---------- ---------- ---------- ---------- ---------- ---------- ---------- ---------- ---------- ---------- 
P.pe-14      ---------- ---------- ---------- ---------- ---------- ---------- ---------- ---------- ---------- ---------- ---------- ---------- ---------- ---------- ---------- ---------- ---------- ---------- ---------- ---------- 
P.pe-15      ---------- ---------- ---------- ---------- ---------- ---------- ---------- ---------- ---------- ---------- ---------- ---------- ---------- ---------- ---------- ---------- ---------- ---------- ---------- ---------- 
P.pe-16      ---------- ---------- ---------- ---------- ---------- ---------- ---------- ---------- ---------- ---------- ---------- ---------- ---------- ---------- ---------- ---------- ---------- ---------- ---------- ---------- 
P.pe-17      ---------- ---------- ---------- ---------- ---------- ---------- ---------- ---------- ---------- ---------- ---------- ---------- ---------- ---------- ---------- ---------- ---------- ---------- ---------- ---------- 
P.mi-1       ---------- ---------- ---------- ---------- ---------- ---------- ---------- ---------- ---------- ---------- ---------- ---------- ---------- ---------- ---------- ---------- ---------- ---------- ---------- ---------- 
P.mi-2       ---------- ---------- ---------- ---------- ---------- ---------- ---------- ---------- ---------- ---------- ---------- ---------- ---------- ---------- ---------- ---------- ---------- ---------- ---------- ---------- 
P.mi-3       ---------- ---------- ---------- ---------- ---------- ---------- ---------- ---------- ---------- ---------- ---------- ---------- ---------- ---------- ---------- ---------- ---------- ---------- ---------- ---------- 
P.mi-4       ---------- ---------- ---------- ---------- ---------- ---------- ---------- ---------- ---------- ---------- ---------- ---------- ---------- ---------- ---------- ---------- ---------- ---------- ---------- ---------- 
P.mi-5       ---------- ---------- ---------- ---------- ---------- ---------- ---------- ---------- ---------- ---------- ---------- ---------- ---------- ---------- ---------- ---------- ---------- ---------- ---------- ---------- 
P.mi-6       SNVREVFSKV GIYPSGYEIS DSFDHCCFLS NVREMYKKDG LVSLQEKLLS RVLRATIRKI EDEYAGANMI QRRLGKLRVL VVIDDVDQVA QLECLAGNHD WFGPGSRIII TSDDVHLLNC VDTLYEAAVL THDEALQLLS LKAFMKNPPP EDYLELCNNI LGYAHGLPLA LVVVGSFLRG KLINEWKSAI DMIRHKPEPS
[truncated: 492,668 more chars]
